# Supplementary material for: Developmental roles of 21 Drosophila transcription factors are determined by quantitative differences in binding to an overlapping set of thousands of genomic regions
Source: Genome Biol. 2009 Jul 23;10(7):R80. doi: 10.1186/gb-2009-10-7-r80 (PMC2728534; doi:10.1186/gb-2009-10-7-r80)
Supplement: Additional data file 7 — Genomic coordinates of regions bound by each factor for the 25% FDR data set, locations and scores of peak windows, and the closest gene and closest transcribed gene for each peak. [file gb-2009-10-7-r80-S7.zip › Additional Data File 4 25% FDR bound regions/sna_2_081506-sym-25_table.txt]

Interval	Chr	Bound_Region_Start	Bound_Region_Stop	Bound_Region_Score	Peak_start	Peak_score	Closest_gene	Closest_gene_dist	Closest_transcribed_gene	Closest_transcribed_gene_dist
1	X	445265	453134	4.124135017395	449731	3.838242586921	FBgn0003986	1868	FBgn0003986	1868
2	X	7163231	7170707	4.123785018921	7165950	3.801870791117	FBgn0029943	3026	FBgn0024250	12773
3	3L	1442887	1448592	3.819344520569	1445516	3.491374611855	FBgn0004635	1808	FBgn0004635	1808
4	X	11676511	11681921	3.803735733032	11678619	3.299676213946	FBgn0030340	1483	FBgn0030350	42598
5	X	15479227	15482548	3.595629692078	15480922	3.443744301796	FBgn0030663	2694	FBgn0003463	20445
6	2R	9074288	9088091	3.56734085083	9085743	3.30930018425	FBgn0033857	4393	FBgn0033856	11291
7	3L	19525473	19530447	3.51309299469	19527697	3.218989147859	FBgn0067680	2702	FBgn0067680	2702
8	3R	15174573	15178014	3.487524032593	15176242	3.259317313924	FBgn0038697	24229	FBgn0000463	24307
9	2L	15472445	15483837	3.454395771027	15482013	3.260138175067	FBgn0020371	1316	FBgn0003448	7815
10	2R	7308416	7313091	3.436923980713	7310307	2.987777513616	FBgn0033652	4031	FBgn0033652	4031
11	3R	21860001	21863981	3.425169467926	21861908	3.31184535868	FBgn0002633	852	FBgn0002633	852
12	3L	7881853	7887272	3.404295444489	7883307	2.988643982831	FBgn0003041	2591	FBgn0003041	2591
13	2R	2890835	2894603	3.392269134521	2892644	3.022243303411	FBgn0033159	1038	FBgn0033159	1038
14	2R	17051396	17055004	3.354248046875	17053048	3.054660853218	FBgn0050283	4893	FBgn0010415	64298
15	3L	14929240	14935815	3.352457046509	14933463	2.970830721014	FBgn0026320	1143	FBgn0026320	1143
16	2L	5869467	5872977	3.335140705109	5871202	3.08092324874	FBgn0031745	8279	FBgn0031740	68947
17	2L	16318297	16322643	3.318066596985	16319590	2.998206447153	FBgn0000250	2440	FBgn0000250	2440
18	3R	21847368	21854297	3.293168067932	21850499	2.835652977228	FBgn0002629	284	FBgn0002629	284
19	X	6878909	6887636	3.290106773376	6882432	2.799243100484	FBgn0029931	3412	FBgn0029931	3412
20	2R	1700624	1705021	3.265280008316	1703842	3.104175716639	FBgn0033068	447	FBgn0033068	447
21	X	6666545	6669697	3.240699291229	6668426	2.856301546097	FBgn0029907	65	FBgn0029907	65
22	3R	8894754	8899385	3.217920303345	8896087	3.045401853674	FBgn0004666	12606	FBgn0003308	37828
23	2L	14260482	14263898	3.186222076416	14262065	2.806974354912	FBgn0004002	1457	FBgn0028529	93015
24	X	7140707	7143683	3.164246082306	7142389	2.972200814415	FBgn0025549	5849	FBgn0025549	5849
25	2R	13315396	13319815	3.125432491302	13316724	2.854351043701	FBgn0004586	928	FBgn0004586	928
26	3L	14113929	14117865	3.118121623993	14115290	2.854177415371	FBgn0042630	18707	FBgn0000411	28589
27	3L	4674391	4679326	3.096526145935	4677535	2.739037121043	FBgn0042199	991	FBgn0042199	991
28	3R	13905701	13908805	3.083036899567	13907129	3.033465946422	FBgn0038566	286	FBgn0038566	286
29	2L	18610312	18614092	3.059679985046	18611976	2.74646579518	FBgn0032692	20	FBgn0032693	36937
30	2R	11303283	11307065	3.050688743591	11305521	2.930195808411	FBgn0050321	2666	FBgn0050089	63260
31	3R	9539787	9543774	3.050061225891	9541470	2.972766427433	FBgn0054044	1544	FBgn0038175	2418
32	3R	10503861	10507422	3.027645111084	10505591	3.015961223178	FBgn0038252	16426	FBgn0051314	17466
33	2L	13224348	13230975	3.02286529541	13227285	2.732168814715	FBgn0032490	568	FBgn0032489	2079
34	2R	11404778	11407727	2.992923736572	11406110	2.493693379795	FBgn0003425	393	FBgn0003425	393
35	3R	14810016	14814686	2.914627075195	14813496	2.594749546051	FBgn0026239	3749	FBgn0026239	3749
36	3L	14416253	14421207	2.906708240509	14417888	2.562637090683	FBgn0036424	35297	FBgn0036424	35297
37	3R	19018031	19022620	2.899522781372	19019172	2.473980784416	FBgn0039061	10530	FBgn0039066	58094
38	3R	20120418	20124849	2.897264480591	20123424	2.921859264374	FBgn0000368	2286	FBgn0000368	2286
39	2R	3001448	3004612	2.894295692444	3002447	2.76290500164	FBgn0015930	771	FBgn0015930	771
40	3L	22068015	22071121	2.891648769379	22069747	2.535374939442	FBgn0037153	210	FBgn0000100	59864
41	2L	11969734	11972535	2.871253490448	11971231	2.376615345478	FBgn0041606	137	FBgn0032390	18733
42	2L	9987111	9995125	2.868898868561	9988292	2.617150187492	FBgn0040965	3635	FBgn0040965	3635
43	3L	17613406	17619593	2.867341041565	17615507	2.592325715458	FBgn0052179	4028	FBgn0052179	4028
44	2R	15586754	15588795	2.864485740662	15587252	2.535200238228	FBgn0004364	39122	FBgn0004364	39122
45	X	15457569	15460946	2.842891216278	15458794	2.253216107686	FBgn0003463	1683	FBgn0003463	1683
46	2L	8840902	8843411	2.838937759399	8842159	2.721187008752	FBgn0029123	16534	FBgn0029123	16534
47	3L	14936332	14941823	2.814570426941	14938585	2.616803085103	FBgn0000216	657	FBgn0000216	657
48	3L	15989430	15993602	2.806527137756	15990668	2.268371134996	FBgn0044028	1929	FBgn0044028	1929
49	2L	19332458	19338256	2.801733493805	19334201	2.459782123566	FBgn0024245	24952	FBgn0024245	24952
50	2L	8831370	8833664	2.777194023132	8832485	2.630956874174	FBgn0029123	6860	FBgn0029123	6860
51	3R	15164278	15168822	2.766468524933	15167741	2.437382102013	FBgn0000463	15806	FBgn0000463	15806
52	X	13060592	13064964	2.76466178894	13061798	2.42030323253	FBgn0052639	8662	FBgn0052639	8662
53	2R	19079401	19083592	2.763768672943	19080898	2.740178108215	FBgn0015903	8401	FBgn0015903	8401
54	2R	7968801	7979396	2.759676456451	7971004	2.600796878338	FBgn0010238	1906	FBgn0010238	1906
55	2R	8962718	8965143	2.75967502594	8963886	2.325402007383	FBgn0050062	1641	FBgn0050062	1641
56	2R	16755434	16761200	2.753831386566	16758514	2.463643137614	FBgn0034606	21	FBgn0034606	21
57	X	439497	444281	2.74632024765	441063	2.639390349388	FBgn0003986	6800	FBgn0003986	6800
58	2R	2084026	2090966	2.737429618835	2085348	2.520624188816	FBgn0033076	27443	FBgn0041145	36970
59	X	11166601	11169371	2.691551685333	11168265	2.218214273453	FBgn0003411	701	FBgn0003411	701
60	2R	16554685	16557697	2.683972835541	16555753	2.408890022951	FBgn0003391	8988	FBgn0003391	8988
61	2R	17030067	17033822	2.674470901489	17031418	2.469568308662	FBgn0003731	831	FBgn0010415	42668
62	2L	4822760	4825297	2.645481109619	4823903	2.193612715777	FBgn0031632	2127	FBgn0031632	2127
63	2L	1074935	1078765	2.632653236389	1076565	2.486886262894	FBgn0003310	1246	FBgn0003310	1246
64	2R	9942884	9947666	2.630210876465	9946054	2.270780384541	FBgn0013725	1144	FBgn0013725	1144
65	3R	2578772	2582553	2.625469684601	2581404	2.175213128328	FBgn0026564	723	FBgn0026564	723
66	3L	20999340	21003895	2.602115631104	21000692	2.419806718826	FBgn0053285	22151	FBgn0037044	38956
67	3R	8255503	8258139	2.596994400024	8256580	2.289255591	FBgn0010405	467	FBgn0038046	1578
68	2R	18712914	18715901	2.595886230469	18714572	2.428705944734	FBgn0034834	4567	FBgn0003062	132252
69	2L	14441938	14447225	2.590091228485	14445885	2.230486184359	FBgn0028844	4931	FBgn0005771	44977
70	3R	27046669	27051412	2.574682235718	27049064	2.393434524536	FBgn0039831	2638	FBgn0039831	2638
71	3R	9117586	9121937	2.573254585266	9119154	2.278470936944	FBgn0038134	234	FBgn0038134	234
72	3L	5808132	5811226	2.560933113098	5809985	2.127382250393	FBgn0003984	9576	FBgn0035640	22955
73	3L	18552641	18554386	2.559972763062	18554049	2.08424169367	FBgn0036791	27	FBgn0036800	33904
74	3R	21834821	21837696	2.543375968933	21836131	2.081616401672	FBgn0002732	554	FBgn0002732	554
75	2L	2452915	2458852	2.539873123169	2456792	2.337801933289	FBgn0012017	3252	FBgn0015816	35874
76	3R	863655	866075	2.524422645569	864905	2.364551544189	FBgn0010313	47503	FBgn0010313	47503
77	3R	5498083	5503222	2.523089885712	5500699	2.296305936926	FBgn0037727	546	FBgn0037728	2954
78	3L	22332551	22338574	2.514204025269	22333969	2.168082300822	FBgn0004449	7759	FBgn0004449	7759
79	3R	5415884	5418883	2.511642456055	5417116	2.454664111137	FBgn0037720	83	FBgn0037719	407
80	2R	16053067	16055128	2.510820388794	16054230	2.164060704848	FBgn0034514	102	FBgn0034514	102
81	3R	13650837	13653049	2.502467155457	13652029	2.173952844408	FBgn0051246	14763	FBgn0051246	14763
82	3L	15196373	15202837	2.501116275787	15200666	2.152761608362	FBgn0029114	234	FBgn0029114	234
83	2L	2998894	3003353	2.494805812836	3000829	2.033052949344	FBgn0025681	7865	FBgn0002989	8068
84	X	3688581	3693687	2.481052398682	3690770	2.24839929434	FBgn0000542	9437	FBgn0000542	9437
85	3R	295227	299406	2.474915504456	298368	2.080210431417	FBgn0051523	6460	FBgn0037255	12395
86	3L	9001958	9004597	2.473660469055	9003267	2.539724063873	FBgn0035956	8911	FBgn0028789	12057
87	3R	16365822	16370525	2.468864440918	16369373	2.34637606144	FBgn0053192	8646	FBgn0043457	14279
88	2L	18481724	18483784	2.455166816711	18482921	2.029014885426	FBgn0032682	1505	FBgn0032682	1505
89	3R	20573791	20576719	2.427530288696	20575220	2.184539682725	FBgn0003719	236	FBgn0003719	236
90	3L	10831248	10838154	2.40663433075	10835151	1.992930475871	FBgn0026160	3312	FBgn0026160	3312
91	2R	19152202	19154761	2.401456832886	19153582	1.911580057705	FBgn0034886	11594	FBgn0016762	48016
92	3R	934255	936536	2.388105392456	935429	2.290728251139	FBgn0037293	18381	FBgn0010313	23021
93	2L	1117041	1121046	2.387377738953	1119866	2.094685808818	FBgn0031302	6878	FBgn0031302	6878
94	3R	12099509	12101811	2.370862483978	12100693	1.618273622849	FBgn0011253	2517	FBgn0011253	2517
95	2R	2617280	2620131	2.356999874115	2618371	2.023437780492	FBgn0033142	384	FBgn0033156	171909
96	3R	4633140	4635827	2.353199481964	4634664	2.175695329905	FBgn0037635	869	FBgn0037633	3312
97	2R	13193631	13198918	2.352850914001	13195214	2.135235786438	FBgn0016059	3144	FBgn0016059	3144
98	3L	17380031	17382861	2.351638317108	17381351	2.063386201859	FBgn0027660	5420	FBgn0027660	5420
99	2L	2749198	2756626	2.340995788574	2750515	2.127341111501	FBgn0003075	1993	FBgn0003075	1993
100	3L	6740033	6742576	2.338737487793	6741248	1.961514501011	FBgn0052392	4055	FBgn0035714	14388
101	X	3686010	3688189	2.331083297729	3687254	1.898620069027	FBgn0000542	5921	FBgn0000542	5921
102	3L	18558480	18559257	2.323031902313	18558994	1.959606300701	FBgn0003683	30	FBgn0036800	28959
103	2R	3640153	3642978	2.317137718201	3641644	2.032813128303	FBgn0033267	1501	FBgn0033267	1501
104	3R	10639441	10646508	2.31299495697	10643820	2.036770063288	FBgn0038262	16293	FBgn0038258	55062
105	2R	13230305	13233276	2.312349796295	13231419	2.03595868279	FBgn0028494	2771	FBgn0063386	13454
106	3R	4030331	4032787	2.309535503387	4031671	2.034136533737	FBgn0053779	1127	FBgn0037554	27558
107	2L	1408930	1412611	2.303430080414	1410990	2.073096901178	FBgn0002543	9459	FBgn0002543	9459
108	3R	2819106	2821716	2.300134181976	2820539	2.137527763844	FBgn0000095	4411	FBgn0010774	85587
109	X	4891133	4895472	2.298280239105	4892406	1.9814902246	FBgn0003028	1128	FBgn0004368	108037
110	X	3681765	3684675	2.289722919464	3683223	2.017565278446	FBgn0000542	1890	FBgn0000542	1890
111	2R	12094339	12096696	2.287609577179	12095546	2.029036129222	FBgn0016131	1207	FBgn0003274	5411
112	3L	15674844	15678394	2.28448009491	15677143	2.147048529457	FBgn0041160	12035	FBgn0041160	12035
113	3L	9827793	9831214	2.275949478149	9829960	2.069339471705	FBgn0004390	734	FBgn0015618	17363
114	3L	717353	720529	2.275589942932	718911	2.048745512962	FBgn0035160	3741	FBgn0000575	14027
115	2L	2162416	2166810	2.267194747925	2165061	1.936516705681	FBgn0031393	9301	FBgn0031393	9301
116	3R	1036522	1039266	2.266932964325	1038001	2.159938156605	FBgn0000340	5146	FBgn0000340	5146
117	X	20041537	20042815	2.254802703857	20041939	1.798208236694	FBgn0003654	5166	FBgn0031098	20226
118	3L	10303652	10306123	2.253081321716	10305068	2.024708495421	FBgn0067716	11275	FBgn0000629	307009
119	2L	7008785	7011581	2.252504825592	7010375	1.902468961828	FBgn0031880	3121	FBgn0051908	16920
120	3R	9794988	9798711	2.250984668732	9796553	1.913572192192	FBgn0015270	5914	FBgn0038196	65334
121	3L	736077	738546	2.241808414459	737267	1.759221047163	FBgn0000575	4329	FBgn0000575	4329
122	3L	8798344	8804939	2.22956609726	8803788	1.857619173387	FBgn0011577	2335	FBgn0020633	61769
123	X	18517616	18522288	2.222050666809	18518874	2.108284235001	FBgn0004959	832	FBgn0004959	832
124	2R	15554362	15558118	2.215552806854	15556166	2.154713243246	FBgn0034480	36316	FBgn0004364	70208
125	2L	10547355	10550107	2.210391521454	10548892	1.704343986511	FBgn0051721	4011	FBgn0032268	18398
126	2R	15578629	15584156	2.203824043274	15581403	1.694369652692	FBgn0004364	44971	FBgn0004364	44971
127	3L	4839705	4842155	2.197420597076	4840925	1.969461083412	FBgn0047330	392	FBgn0035570	150222
128	3R	677774	681178	2.192505836487	679967	1.692438910989	FBgn0003002	1432	FBgn0003002	1432
129	2L	15328608	15331332	2.18634223938	15329591	1.834961891174	FBgn0001981	202	FBgn0001981	202
130	3R	15154381	15159063	2.176103115082	15155893	1.765652376063	FBgn0000463	3958	FBgn0000463	3958
131	2R	11379205	11384685	2.157515048981	11381116	2.05980908076	FBgn0050085	2892	FBgn0050085	2892
132	X	17011116	17014108	2.135805130005	17012248	2.014742795159	FBgn0000163	17372	FBgn0000163	17372
133	2R	3757278	3763414	2.133597373962	3758170	1.876402967116	FBgn0033277	7899	FBgn0010109	14030
134	X	19586345	19589227	2.128284454346	19588064	1.993725095476	FBgn0031069	3327	FBgn0031070	8196
135	3L	15720787	15722936	2.126756668091	15721937	1.718954404195	FBgn0010105	28255	FBgn0010105	28255
136	2L	8848363	8850467	2.124136924744	8849500	1.880299568176	FBgn0052986	13307	FBgn0029123	23875
137	3R	15	2275	2.119345664978	530	1.872327299679	FBgn0037213	150	FBgn0037213	150
138	2R	5942590	5945692	2.119166374207	5944219	1.524673759937	FBgn0033522	2694	FBgn0033522	2694
139	X	2264353	2267966	2.112175941467	2264568	1.93982730593	FBgn0040385	2487	FBgn0001150	20551
140	2R	18194529	18200416	2.110349178314	18198425	1.936896115541	FBgn0020257	1870	FBgn0020257	1870
141	2R	20388836	20391539	2.104682922363	20390303	2.014767348766	FBgn0035075	1134	FBgn0050423	6867
142	2L	1517005	1519027	2.095273971558	1518096	1.872031062841	FBgn0001174	88	FBgn0001174	88
143	2R	15546658	15551663	2.094655036926	15550346	1.908726411707	FBgn0034480	30496	FBgn0004364	76028
144	2R	11411639	11416843	2.090972900391	11412823	1.4876121521	FBgn0053463	1533	FBgn0003425	7106
145	3L	720997	729520	2.085901260376	723364	1.751722693443	FBgn0035160	712	FBgn0000575	9574
146	3L	15003999	15006841	2.081569671631	15005849	1.887535393238	FBgn0036465	1980	FBgn0036465	1980
147	2L	3093692	3096235	2.080690383911	3095096	1.984667211771	FBgn0005779	14576	FBgn0003934	46395
148	3L	11209164	11213017	2.080499649048	11211119	1.749321997166	FBgn0036150	1234	FBgn0041094	15137
149	3R	5698574	5701186	2.067958831787	5699858	1.823647835675	FBgn0040536	1005	FBgn0065050	95652
150	2L	6721575	6725017	2.0580701828	6722934	1.698000739602	FBgn0025777	421	FBgn0025777	421
151	2R	6912688	6917355	2.057192802429	6915022	1.881425738335	FBgn0050506	726	FBgn0082585	1685
152	2L	4365752	4370892	2.052399158478	4366722	1.821008513956	FBgn0026319	5268	FBgn0026319	5268
153	3R	6424427	6426918	2.049985408783	6425902	1.562048256397	FBgn0001235	38484	FBgn0001235	38484
154	3R	26392776	26395511	2.047499656677	26394023	1.733209103346	FBgn0039787	11131	FBgn0039767	140025
155	3L	15981338	15985333	2.044619560242	15983202	1.797929883003	FBgn0044028	5537	FBgn0044028	5537
156	3L	14715576	14717789	2.042909622192	14716778	1.606729761759	FBgn0013263	9530	FBgn0036449	34904
157	3R	6441781	6445435	2.041726112366	6442839	1.824896603823	FBgn0001235	21547	FBgn0001235	21547
158	3L	5594079	5597898	2.04057598114	5595331	1.836255325991	FBgn0035625	9599	FBgn0035625	9599
159	3L	7961667	7963490	2.039978027344	7962319	1.87457000508	FBgn0011817	9323	FBgn0011817	9323
160	3L	4390443	4393034	2.03315782547	4391826	1.972480325138	FBgn0035542	2082	FBgn0035541	3257
161	2L	9144689	9147661	2.032419204712	9146500	1.914666811625	FBgn0051887	16657	FBgn0051887	16657
162	2R	5610839	5613447	2.029962539673	5611721	1.602721719181	FBgn0004907	229	FBgn0033485	322
163	X	268374	271337	2.029810428619	270164	1.799365639687	FBgn0002561	3619	FBgn0002561	3619
164	3R	12161578	12163892	2.026599884033	12162832	1.878998756409	FBgn0040284	4874	FBgn0040284	4874
165	3L	20329961	20341267	2.019357681274	20336658	1.76074291678	FBgn0028978	1209	FBgn0028978	1209
166	X	9518954	9521284	2.014227867126	9520358	1.479665152232	FBgn0015624	7739	FBgn0015624	7739
167	2L	22138209	22140789	2.007613182068	22139324	1.786699205637	FBgn0032978	9569	FBgn0032979	17430
168	3L	2464814	2468379	2.003708362579	2466682	1.890479648814	FBgn0035344	4657	FBgn0035346	5669
169	3R	12542689	12546943	1.998289585114	12545939	1.798750428592	FBgn0003944	14409	FBgn0063261	31172
170	2R	11249087	11252717	1.997311592102	11250352	1.876423222678	FBgn0050089	8091	FBgn0050089	8091
171	3R	1508274	1512111	1.990990638733	1510406	1.775932729244	FBgn0037364	742	FBgn0037363	14971
172	X	8497826	8500970	1.990361690521	8499913	1.804700066062	FBgn0004102	4027	FBgn0004102	4027
173	3L	2862903	2868867	1.987867355347	2866180	1.808296652401	FBgn0035379	9516	FBgn0035370	115652
174	2R	16869443	16873180	1.982987880707	16871950	1.382327829088	FBgn0000395	2573	FBgn0000395	2573
175	3R	6686782	6689918	1.981714248657	6688454	1.826441708733	FBgn0037846	119	FBgn0037844	5941
176	2R	17749315	17752498	1.981665611267	17750645	1.768264353275	FBgn0020307	900	FBgn0034704	68157
177	2R	20604985	20608223	1.979920864105	20606072	1.593903303146	FBgn0004919	14152	FBgn0001148	36492
178	3R	8077236	8079543	1.975842952728	8078417	1.901779511396	FBgn0038008	1492	FBgn0037992	124498
179	3L	8479709	8482742	1.974781990051	8480943	1.649106025696	FBgn0035900	2751	FBgn0035900	2751
180	3R	15755805	15762417	1.966990470886	15756935	1.830809565151	FBgn0038753	2618	FBgn0021776	3907
181	3L	4212778	4216324	1.960387706757	4214428	1.945687055588	FBgn0001257	5251	FBgn0011692	11840
182	3R	10286803	10289142	1.960315704346	10287956	1.858219087124	FBgn0051330	29054	FBgn0038234	49634
183	3R	880823	883121	1.958333492279	881913	1.799832522869	FBgn0010313	30495	FBgn0010313	30495
184	3L	12539360	12541657	1.958084583282	12540295	1.777386120387	FBgn0036302	6174	FBgn0004926	39611
185	2L	8845000	8848180	1.954720497131	8846893	1.625494427151	FBgn0052986	15914	FBgn0029123	21268
186	3R	11859270	11861013	1.952503204346	11860161	1.510549713584	FBgn0003117	8342	FBgn0038396	15232
187	2R	17151752	17155064	1.951464653015	17153884	1.738169252872	FBgn0034644	124	FBgn0050284	5697
188	2L	13866833	13870398	1.947930335999	13867714	1.508242845535	FBgn0028532	18302	FBgn0051842	32676
189	2L	19150346	19155345	1.944328308105	19150880	1.67350581113	FBgn0010300	21145	FBgn0032762	21525
190	3R	16113173	16121362	1.942898750305	16118500	1.834996044636	FBgn0028386	488	FBgn0028386	488
191	X	18136665	18139690	1.938736915588	18138485	1.65425914526	FBgn0004956	3277	FBgn0004956	3277
192	X	11183790	11187369	1.938632965088	11184951	1.472807912266	FBgn0028421	178	FBgn0030291	9321
193	3L	7105276	7109459	1.936069488525	7107748	1.800374535953	FBgn0023001	717	FBgn0002775	8278
194	3R	14814872	14818198	1.93510389328	14815944	1.786950391882	FBgn0026239	6197	FBgn0026239	6197
195	2R	9059712	9065753	1.934120178223	9061591	1.61939517657	FBgn0033853	1304	FBgn0014877	8398
196	3L	20449849	20452517	1.927536964417	20451281	1.649382352829	FBgn0037007	1992	FBgn0037007	1992
197	2R	6706634	6708696	1.927209854126	6707555	1.732358147116	FBgn0003396	17828	FBgn0033581	41592
198	3R	735691	738290	1.922158241272	736826	1.687014877796	FBgn0051536	548	FBgn0004183	37060
199	2L	15736760	15740303	1.918022155762	15739034	1.412217280444	FBgn0010382	5050	FBgn0003936	8577
200	3L	22065751	22067722	1.917126655579	22066792	1.851750246684	FBgn0037153	3165	FBgn0000100	56909
201	2L	3081777	3084742	1.913475513458	3083134	1.886476427317	FBgn0027571	26519	FBgn0003934	34433
202	2R	13813356	13815823	1.911781311035	13814744	1.73755645752	FBgn0034326	423	FBgn0034326	423
203	2R	16366135	16368328	1.905645370483	16367053	1.675482153893	FBgn0034554	6630	FBgn0016984	27057
204	2L	3607957	3612028	1.901082992554	3609246	1.540452671051	FBgn0002985	2498	FBgn0002985	2498
205	2L	1064714	1070942	1.901058197021	1066468	1.786392099717	FBgn0003310	11343	FBgn0003310	11343
206	X	3011002	3013452	1.900946140289	3012309	1.670703046462	FBgn0028746	16969	FBgn0028746	16969
207	2R	1442166	1447024	1.90047454834	1445814	1.639259226182	FBgn0033046	13569	FBgn0033059	137951
208	2L	4280076	4284924	1.89971446991	4281571	1.725706517696	FBgn0010473	1580	FBgn0003941	53929
209	3R	22711889	22714251	1.887413024902	22712904	1.727176487446	FBgn0004359	5448	FBgn0002838	11226
210	2L	17257056	17260316	1.886402130127	17259323	1.731264034907	FBgn0032629	2662	FBgn0032633	120753
211	2L	4286212	4288455	1.883151054382	4287197	1.605280812581	FBgn0010473	4046	FBgn0003941	59555
212	3R	484664	486709	1.882297515869	485508	1.713898490457	FBgn0051531	203	FBgn0037262	17812
213	2R	1627602	1631316	1.882106781006	1629617	1.757882791407	FBgn0033063	15161	FBgn0033062	36609
214	X	19053919	19057376	1.881973266602	19054817	1.652881558736	FBgn0031001	256	FBgn0031001	256
215	3L	9394590	9396763	1.878419876099	9395657	1.731149449068	FBgn0023129	1543	FBgn0023129	1543
216	2L	19503206	19506389	1.87650680542	19504511	1.657558917999	FBgn0032796	178	FBgn0003732	55075
217	3R	10394548	10399453	1.864508628845	10396726	1.710561901331	FBgn0004629	1363	FBgn0004629	1363
218	2L	6372415	6377548	1.863725662231	6374082	1.805304825306	FBgn0043854	1667	FBgn0043854	1667
219	3L	13047122	13049414	1.855953216553	13048228	1.639130536248	FBgn0036344	12402	FBgn0036342	27257
220	3R	463070	467099	1.854674339294	465856	1.639818668365	FBgn0037261	1417	FBgn0037261	1417
221	3L	9014534	9018109	1.853879928589	9016276	1.560276448727	FBgn0028789	952	FBgn0028789	952
222	2R	20320377	20323151	1.853439331055	20321285	1.647379769219	FBgn0000157	1145	FBgn0050423	62151
223	X	255852	257767	1.851877212524	256727	1.465583436629	FBgn0004170	3845	FBgn0004170	3845
224	2R	10644978	10648511	1.851053237915	10647474	1.633853183073	FBgn0033993	15144	FBgn0033989	140388
225	3R	4862466	4865276	1.85103559494	4863860	1.731570412131	FBgn0002932	1329	FBgn0002932	1329
226	2R	2491327	2493337	1.851016044617	2492290	1.674767812093	FBgn0050156	2509	FBgn0033107	165417
227	2R	6188713	6191431	1.847989082336	6190061	1.592108011246	FBgn0033541	25242	FBgn0004399	120344
228	3L	14118217	14121204	1.846933364868	14119100	1.503192452823	FBgn0042630	22517	FBgn0000411	24779
229	2L	2986565	2989270	1.840960502625	2988299	1.493707060814	FBgn0025109	164	FBgn0025109	164
230	X	16626443	16629121	1.839036941528	16627619	1.462356388569	FBgn0030790	1528	FBgn0030790	1528
231	2R	16873651	16876682	1.836860179901	16875041	1.656601737527	FBgn0000395	518	FBgn0000395	518
232	X	7732440	7738673	1.832407474518	7736689	1.50832675485	FBgn0029970	119	FBgn0029970	119
233	3R	5420358	5422813	1.832025527954	5421378	1.735850670758	FBgn0037720	4345	FBgn0037719	4669
234	2R	7113014	7114987	1.826937198639	7114004	1.541795667013	FBgn0065063	6714	FBgn0065063	6714
235	3R	13219108	13221437	1.826483249664	13220035	1.465446920956	FBgn0025456	270	FBgn0025456	270
236	2R	5994396	6000141	1.824701786041	5998556	1.476792752743	FBgn0033529	6583	FBgn0033529	6583
237	2L	21224410	21226637	1.822616100311	21225582	1.443652629852	FBgn0010229	752	FBgn0003930	22811
238	2R	11269281	11273196	1.820066452026	11270465	1.586551487446	FBgn0050089	28204	FBgn0050089	28204
239	3R	2858588	2864157	1.817955970764	2861644	1.572744071484	FBgn0024289	16413	FBgn0010774	44482
240	3R	9636612	9640076	1.816431999207	9638654	1.401256306966	FBgn0053327	187	FBgn0053327	187
241	3L	20632713	20634993	1.814863204956	20633706	1.626587194555	FBgn0001320	4502	FBgn0001320	4502
242	2R	8044726	8047875	1.813273906708	8046658	1.66301047802	FBgn0011592	1695	FBgn0011592	1695
243	3R	24864434	24867692	1.812607765198	24865753	1.489415295919	FBgn0003093	857	FBgn0039633	56956
244	3L	16437827	16441924	1.81046295166	16440878	1.673186891219	FBgn0004569	8082	FBgn0014163	63780
245	3R	11812997	11816201	1.804288864136	11814074	1.394376218319	FBgn0003507	2151	FBgn0003507	2151
246	2R	11386157	11391200	1.80163192749	11388571	1.698609977961	FBgn0053464	714	FBgn0053464	714
247	3R	25122495	25124934	1.797364234924	25123642	1.668397510753	FBgn0039659	691	FBgn0003525	42140
248	X	6841563	6845576	1.791589736938	6842734	1.702018625596	FBgn0027108	1165	FBgn0027108	1165
249	X	17545007	17547308	1.790236473083	17545969	1.742691338062	FBgn0052560	1246	FBgn0030866	27242
250	3L	14153653	14157553	1.786739349365	14156582	1.38467746973	FBgn0013718	446	FBgn0013718	446
251	X	3006593	3010132	1.785085678101	3008462	1.726489936604	FBgn0004647	17434	FBgn0004647	17434
252	2L	3770499	3772704	1.778992652893	3771534	1.602983362534	FBgn0004893	172	FBgn0003430	54146
253	2R	14806162	14809241	1.776321411133	14808034	1.626651763916	FBgn0034431	603	FBgn0034430	968
254	2R	16467782	16471146	1.772797584534	16470099	1.39741230011	FBgn0008636	1608	FBgn0034565	15720
255	3R	26587333	26590892	1.769117355347	26589793	1.542263746262	FBgn0004606	1855	FBgn0003720	88244
256	X	18528559	18530755	1.763803482056	18529542	1.467698991299	FBgn0010383	2860	FBgn0004959	9836
257	3R	4664267	4670284	1.762157440186	4667697	1.6266040802	FBgn0037638	17565	FBgn0011966	19905
258	2L	17216955	17219612	1.761888980865	17218422	1.483619914335	FBgn0051745	23057	FBgn0032633	161654
259	3L	21078324	21081576	1.758756637573	21080105	1.67659927817	FBgn0037051	10223	FBgn0037051	10223
260	2L	8414343	8417649	1.756440639496	8416564	1.535353600979	FBgn0027932	874	FBgn0027932	874
261	2R	13267322	13269982	1.753556251526	13268463	1.372326458202	FBgn0034276	2818	FBgn0003545	5489
262	2R	9439560	9443574	1.752346992493	9441624	1.556689398629	FBgn0013733	16393	FBgn0033886	34687
263	2L	19214832	19217271	1.752306461334	19216337	1.606189996004	FBgn0015380	30062	FBgn0032762	86982
264	3R	487470	490133	1.749814033508	488864	1.519932359457	FBgn0051531	3559	FBgn0037262	21168
265	3R	12598300	12600236	1.748680591583	12599091	1.383919519537	FBgn0020556	180	FBgn0020556	180
266	3R	10678660	10680569	1.747343063354	10679810	1.311481177807	FBgn0053555	184	FBgn0038271	35990
267	3R	19075652	19078937	1.74654340744	19077885	1.615274541518	FBgn0039066	619	FBgn0039066	619
268	3L	8805813	8808002	1.743297100067	8806895	1.662102559034	FBgn0052026	3514	FBgn0020633	58662
269	2R	8291198	8297575	1.742209434509	8293193	1.518278346342	FBgn0003326	3258	FBgn0003326	3258
270	2L	18869933	18872610	1.74107503891	18871272	1.575840753667	FBgn0003896	5913	FBgn0032717	35676
271	2L	22005967	22007648	1.739603042603	22006717	1.515209078789	FBgn0053987	192	FBgn0032979	150037
272	3L	19804182	19806094	1.737405776978	19805128	1.642537734088	FBgn0015796	230	FBgn0014037	38098
273	2R	9135512	9140561	1.737315177917	9138628	1.448506385088	FBgn0000633	367	FBgn0033859	29072
274	2L	18876082	18878382	1.72887802124	18877298	1.5878282547	FBgn0003896	113	FBgn0032717	41702
275	3L	19521165	19523803	1.728770256042	19522255	1.375887425741	FBgn0036886	4574	FBgn0036886	4574
276	3R	136805	139305	1.725167274475	137661	1.625571568807	FBgn0037232	403	FBgn0001204	34711
277	3L	18325979	18328092	1.72313117981	18326943	1.381370516384	FBgn0011706	36719	FBgn0011706	36719
278	X	19619205	19621735	1.721367359161	19620697	1.612991937002	FBgn0031071	3832	FBgn0031071	3832
279	3R	2930729	2938345	1.719472885132	2931679	1.568107520833	FBgn0014863	11774	FBgn0003884	19419
280	3L	1753621	1758121	1.717363357544	1756463	1.376432867611	FBgn0013811	1281	FBgn0027903	2702
281	X	265385	267614	1.71720790863	266422	1.585974872112	FBgn0002561	123	FBgn0002561	123
282	3R	283039	285301	1.716675758362	284165	1.720955467224	FBgn0051522	5129	FBgn0037250	24434
283	2R	14780094	14783765	1.715885162354	14782094	1.497275885414	FBgn0034423	7317	FBgn0003254	8495
284	3L	8975093	8980218	1.714510917664	8977587	1.383979601019	FBgn0035954	1558	FBgn0035954	1558
285	3R	26680777	26684619	1.713031768799	26682078	1.619583410375	FBgn0003720	4041	FBgn0003720	4041
286	X	22039025	22041060	1.712967395782	22040160	1.281237393618	FBgn0000719	18423	FBgn0031186	382175
287	3R	173215	176586	1.71067237854	174253	1.69327545166	FBgn0001204	1881	FBgn0001204	1881
288	X	8972239	8976074	1.706621170044	8974841	1.559216886759	FBgn0030090	5398	FBgn0030092	19439
289	2L	5549431	5552761	1.705944061279	5550831	1.575067912831	FBgn0031718	195	FBgn0031718	195
290	3R	19124086	19127796	1.704655647278	19126870	1.280103981495	FBgn0039071	10959	FBgn0039067	43091
291	X	10335801	10340461	1.704371452332	10339054	1.440385734334	FBgn0052680	99	FBgn0052680	99
292	X	7013678	7015867	1.702673912048	7014788	1.352455784293	FBgn0047092	19702	FBgn0029933	71499
293	3L	19045869	19049614	1.701103210449	19048546	1.492604672909	FBgn0036844	3135	FBgn0036844	3135
294	3L	21231046	21233753	1.699082374573	21232673	1.597106488546	FBgn0000551	1029	FBgn0037066	12769
295	3R	985879	988002	1.69727563858	987203	1.311586886644	FBgn0037294	1869	FBgn0051537	19207
296	X	19597431	19600981	1.696918487549	19600101	1.392204189301	FBgn0031070	3841	FBgn0031070	3841
297	2L	4376904	4380365	1.693562507629	4378491	1.484265857273	FBgn0031597	4228	FBgn0031597	4228
298	2L	5876698	5879859	1.690233707428	5877706	1.444522605223	FBgn0031745	1775	FBgn0031740	75451
299	3R	7199778	7204990	1.68866443634	7204455	1.596669814166	FBgn0004595	5945	FBgn0026064	28088
300	3R	26591263	26594067	1.688388347626	26592913	1.544353821698	FBgn0004606	1265	FBgn0003720	85124
301	3L	16528718	16530537	1.687623500824	16529643	1.445533696343	FBgn0036639	7541	FBgn0036641	16856
302	2L	8156090	8158036	1.684818744659	8156941	1.410333842039	FBgn0051900	114	FBgn0031992	5384
303	X	9339953	9343281	1.684084892273	9342503	1.391326278448	FBgn0030133	2839	FBgn0030136	57337
304	2L	20057850	20060029	1.679642677307	20058785	1.449160665274	FBgn0019686	1379	FBgn0019686	1379
305	2L	542876	545241	1.679537296295	544217	1.380942849552	FBgn0031260	410	FBgn0031260	410
306	3L	3019261	3022660	1.674517869949	3021314	1.560543239117	FBgn0035388	2584	FBgn0035388	2584
307	2R	8737053	8741483	1.669310092926	8740210	1.573980927467	FBgn0043010	1844	FBgn0043010	1844
308	3R	4524009	4527874	1.668058395386	4525080	1.428892493248	FBgn0001180	1540	FBgn0001180	1540
309	X	19012717	19015254	1.667598724365	19014080	1.299891359666	FBgn0030991	35	FBgn0027603	28041
310	2R	11189013	11192082	1.66753578186	11190454	1.589927355448	FBgn0023441	1077	FBgn0010426	4489
311	2R	7131224	7133807	1.666719436646	7132271	1.476196401259	FBgn0033636	533	FBgn0033636	533
312	X	9036476	9040405	1.659348487854	9038182	1.356593805201	FBgn0030099	292	FBgn0030099	292
313	2L	88839	92576	1.65661907196	91621	1.404411035426	FBgn0031216	3131	FBgn0002931	4239
314	3L	21999296	22005404	1.65109539032	22000630	1.494391946232	FBgn0037149	656	FBgn0037149	656
315	3L	15188132	15190341	1.644865036011	15189055	1.368796602885	FBgn0029114	11845	FBgn0029114	11845
316	2L	5800551	5804119	1.642226219177	5801639	1.476735115051	FBgn0031739	330	FBgn0031739	330
317	2L	5982411	5984341	1.637063026428	5983666	1.326327632455	FBgn0001942	1907	FBgn0001942	1907
318	3L	18102952	18105471	1.632101535797	18104571	1.28774915022	FBgn0020300	92	FBgn0020300	92
319	3L	14606784	14610946	1.631246566772	14609085	1.632326715133	FBgn0041604	11206	FBgn0028418	83062
320	3R	6439331	6441508	1.631168365479	6440271	1.374297946692	FBgn0001235	24115	FBgn0001235	24115
321	2L	15308709	15310645	1.627830982208	15309675	1.36773365736	FBgn0041103	6160	FBgn0001981	20118
322	X	10574440	10577526	1.626840591431	10575391	1.21221818924	FBgn0003204	14333	FBgn0052672	38162
323	3L	8643503	8646253	1.625417709351	8645193	1.490307871501	FBgn0001168	4513	FBgn0001168	4513
324	X	20840881	20843105	1.621832847595	20842580	1.338225391176	FBgn0031144	46	FBgn0031144	46
325	2R	4166082	4171174	1.621036529541	4167922	1.438777719225	FBgn0050353	2097	FBgn0050353	2097
326	2R	12028524	12032863	1.619161367416	12030110	1.388377696276	FBgn0011260	15051	FBgn0034138	55990
327	2L	1884385	1887619	1.618618011475	1886730	1.270556658506	FBgn0031374	1746	FBgn0031357	176264
328	2R	2096813	2098914	1.618476867676	2097788	1.4885815382	FBgn0033076	15003	FBgn0041145	24530
329	2L	16741120	16743209	1.612924575806	16742444	1.192938071031	FBgn0032600	3111	FBgn0032600	3111
330	3L	708918	711528	1.610933303833	710259	1.434186988407	FBgn0035160	12393	FBgn0000575	22679
331	2R	9825282	9828422	1.607960700989	9826630	1.292944908142	FBgn0033921	9414	FBgn0033922	14059
332	3R	2987505	2989371	1.603507518768	2988300	1.402225077152	FBgn0002306	251	FBgn0037481	7402
333	3R	11853730	11856373	1.600682735443	11854649	1.482370937572	FBgn0003117	2830	FBgn0038396	20744
334	3L	19828860	19833993	1.596520423889	19832056	1.436607964834	FBgn0014037	11170	FBgn0014037	11170
335	X	8886268	8888876	1.59610748291	8887726	1.476583894094	FBgn0030075	4374	FBgn0030086	46823
336	2R	13819929	13821970	1.594663143158	13821084	1.29340711236	FBgn0034327	2244	FBgn0034326	6763
337	3L	11142640	11147272	1.593475341797	11144104	1.394689840429	FBgn0036142	359	FBgn0036136	46956
338	X	10320381	10324454	1.592525482178	10323555	1.320240259171	FBgn0030207	156	FBgn0052680	15400
339	3R	17977916	17980195	1.59243106842	17978930	1.172532431285	FBgn0053335	11810	FBgn0053335	11810
340	3R	7256389	7258707	1.590155363083	7257420	1.462968021631	FBgn0037899	23	FBgn0037899	23
341	3R	15170182	15173330	1.588011741638	15171175	1.33806921641	FBgn0000463	19240	FBgn0000463	19240
342	3R	1495519	1501390	1.584697246552	1496493	1.388673663139	FBgn0037363	1058	FBgn0037363	1058
343	3R	2586052	2588956	1.581297874451	2587128	1.372928394991	FBgn0000071	1187	FBgn0000071	1187
344	3R	22734884	22739207	1.579210281372	22738227	1.402338588939	FBgn0004510	381	FBgn0004510	381
345	3L	19023083	19024916	1.57915687561	19024004	1.274280667305	FBgn0036842	4057	FBgn0002945	13414
346	X	18142467	18147877	1.577588558197	18146760	1.511852887961	FBgn0004956	4998	FBgn0004956	4998
347	2L	222169	224962	1.576253890991	223301	1.265452525195	FBgn0031235	9213	FBgn0031235	9213
348	2R	13406715	13409620	1.573795318604	13407726	1.400002114913	FBgn0034283	1479	FBgn0034282	20853
349	X	2584561	2590662	1.571271419525	2585832	1.245116935057	FBgn0000520	1976	FBgn0024978	2509
350	2L	14488399	14493418	1.570911407471	14489285	1.141129811605	FBgn0005771	1577	FBgn0005771	1577
351	2L	20467875	20469703	1.570217609406	20468873	1.272781729698	FBgn0046834	6216	FBgn0046834	6216
352	3L	5854586	5857208	1.569948196411	5855480	1.309179961681	FBgn0035643	874	FBgn0052409	18009
353	3L	6703830	6708098	1.564881801605	6706911	1.552390003204	FBgn0052394	6682	FBgn0035713	19322
354	2R	17823120	17827356	1.563933849335	17825533	1.464751392603	FBgn0013272	289	FBgn0013272	289
355	3L	5607272	5609383	1.561461448669	5608414	1.36098626256	FBgn0035625	3484	FBgn0035625	3484
356	2L	7244431	7248659	1.559638023376	7247774	1.220140064464	FBgn0031900	4998	FBgn0031898	24695
357	2R	16113370	16116818	1.558445453644	16115740	1.375255023732	FBgn0050153	4028	FBgn0046816	5204
358	3R	11471691	11476514	1.558265209198	11474836	1.252758026123	FBgn0038351	16231	FBgn0053207	17072
359	2L	11343006	11344910	1.557285308838	11343973	1.287595957518	FBgn0032360	710	FBgn0004579	101630
360	2L	6736149	6740342	1.554134845734	6737841	1.37443486382	FBgn0031854	2335	FBgn0025777	14486
361	2R	5495163	5499254	1.551696777344	5498046	1.370927698472	FBgn0024923	2928	FBgn0024923	2928
362	2R	9107663	9111182	1.550956726074	9108619	1.242502240574	FBgn0027581	624	FBgn0033859	937
363	3R	7600277	7607068	1.549605369568	7601236	1.334339057698	FBgn0011471	3590	FBgn0011471	3590
364	3L	16453819	16457689	1.548881530762	16454739	1.354872830709	FBgn0004569	5779	FBgn0014163	77641
365	2R	6752633	6754893	1.548861503601	6753866	1.445974378025	FBgn0033591	1035	FBgn0033590	1276
366	3R	12766757	12768986	1.547081947327	12767738	1.264183128581	FBgn0051270	18231	FBgn0082171	85701
367	2L	20755282	20759556	1.546464443207	20756448	1.234521985054	FBgn0000251	1880	FBgn0000986	33940
368	2L	6077966	6080158	1.54158115387	6079205	1.381349619697	FBgn0031778	752	FBgn0031769	28376
369	X	3712783	3715669	1.540098190308	3714821	1.187371219907	FBgn0015565	1258	FBgn0019661	6897
370	3R	19974538	19977185	1.540097475052	19975587	1.356174916029	FBgn0046322	317	FBgn0013343	44122
371	3L	20407870	20410187	1.534554481506	20409051	1.144520927878	FBgn0036999	744	FBgn0036998	1413
372	X	4784255	4786757	1.529961585999	4785403	1.477771927329	FBgn0004368	1034	FBgn0004368	1034
373	X	15517679	15519655	1.52919626236	15518532	1.16557079203	FBgn0030667	3220	FBgn0030671	19530
374	2R	5635672	5637659	1.528216838837	5636716	1.496267080307	FBgn0050011	443	FBgn0033486	7210
375	2R	6106958	6109186	1.526928424835	6108096	1.335568598339	FBgn0033538	21381	FBgn0004399	38379
376	2L	7288965	7291701	1.526357650757	7289993	1.406719654799	FBgn0031901	7460	FBgn0004009	17168
377	3R	23077684	23081484	1.525989055634	23078639	1.196435647852	FBgn0010441	263	FBgn0005696	13824
378	2L	1459219	1464088	1.524609565735	1460907	1.292063039892	FBgn0051925	13136	FBgn0002543	40458
379	2L	12662079	12663988	1.522826194763	12662983	1.290185283212	FBgn0004394	5154	FBgn0032445	30040
380	2L	6683226	6686406	1.519166946411	6684809	1.300984442234	FBgn0028703	452	FBgn0025777	38546
381	3L	15667984	15670143	1.518643379211	15668975	1.261222600937	FBgn0041160	3867	FBgn0041160	3867
382	2R	6092700	6096272	1.51817035675	6094976	1.273043692112	FBgn0004399	25259	FBgn0004399	25259
383	3R	25865297	25870434	1.517889499664	25866830	1.369524506962	FBgn0003510	107	FBgn0003510	107
384	X	19515009	19520046	1.514483451843	19517080	1.191243553162	FBgn0043903	373	FBgn0031057	605
385	3R	17283350	17286583	1.513874530792	17284239	1.324904806474	FBgn0011278	12197	FBgn0013984	122012
386	3L	7110007	7113385	1.513284683228	7112257	1.341681718826	FBgn0023001	3792	FBgn0002775	12787
387	2L	6568926	6570656	1.508454799652	6569832	1.171004354954	FBgn0031834	3715	FBgn0031830	12032
388	2L	5199221	5204098	1.508244514465	5202869	1.262546094259	FBgn0065104	3336	FBgn0000228	75689
389	2R	9048444	9050733	1.506287097931	9049932	1.309545516968	FBgn0053528	1036	FBgn0014877	20057
390	X	18986991	18989602	1.503577232361	18987877	1.319287836552	FBgn0030987	1013	FBgn0027603	54244
391	2L	9452331	9455459	1.503117084503	9454532	1.157272100449	FBgn0053723	13792	FBgn0002973	17019
392	X	10646502	10648603	1.500770568848	10647422	1.351493947646	FBgn0003360	15259	FBgn0030235	20578
393	2R	2917968	2920200	1.499453544617	2918849	1.299227893353	FBgn0033166	785	FBgn0033159	25167
394	X	13067182	13069077	1.499161720276	13068319	1.146982192993	FBgn0052639	2141	FBgn0052639	2141
395	3R	12906686	12910537	1.496246337891	12908203	1.220270044663	FBgn0038476	2252	FBgn0038476	2252
396	3L	16975137	16977694	1.493991851807	16976332	1.300538957119	FBgn0036685	5107	FBgn0025582	224084
397	3R	25087912	25093343	1.491632461548	25089321	1.367524772882	FBgn0003525	7819	FBgn0003525	7819
398	2R	20557642	20560622	1.491322517395	20558827	1.210972617654	FBgn0001147	1100	FBgn0001148	10753
399	3L	3161715	3164445	1.489983558655	3162838	1.459695535548	FBgn0035411	372	FBgn0001233	13721
400	2L	15313087	15316974	1.488179683685	15316062	1.383642128536	FBgn0041103	227	FBgn0001981	13731
401	2L	15317737	15322950	1.484282493591	15320624	1.335335002226	FBgn0041103	4789	FBgn0001981	9169
402	2L	19815298	19816854	1.484204292297	19816023	1.05469083786	FBgn0043021	3680	FBgn0043021	3680
403	2L	8143726	8147496	1.48264837265	8145414	1.380802720785	FBgn0051606	2216	FBgn0051607	3536
404	3L	16675443	16679824	1.482485771179	16678888	1.317133118125	FBgn0000414	487	FBgn0004108	52445
405	3L	4956127	4958599	1.480255126953	4957339	1.267895754646	FBgn0005775	320	FBgn0035570	266636
406	2L	2171601	2173481	1.475327014923	2172553	1.394651949406	FBgn0000097	6196	FBgn0000097	6196
407	3R	20996363	21001191	1.473568916321	20998826	1.218554272371	FBgn0039285	443	FBgn0039286	11909
408	3L	9012188	9014120	1.472257614136	9013188	1.275663375854	FBgn0028789	2136	FBgn0028789	2136
409	3R	3735740	3739045	1.467829704285	3737180	1.189826965332	FBgn0004901	321	FBgn0037550	214875
410	2L	12664913	12667452	1.46642780304	12666277	1.236407071352	FBgn0032442	2892	FBgn0032445	26746
411	2L	12078918	12085916	1.465266227722	12081431	1.24152725935	FBgn0003145	4361	FBgn0003145	4361
412	2R	9426083	9428227	1.46488904953	9427014	1.174244319691	FBgn0013733	31003	FBgn0033884	49095
413	X	8058624	8062433	1.464637756348	8061345	1.208074490229	FBgn0030025	24575	FBgn0030028	55295
414	2L	8520970	8523158	1.459753990173	8521936	1.353730931002	FBgn0016122	37	FBgn0029004	6682
415	3R	24911892	24914451	1.459604740143	24913055	1.178201377392	FBgn0039633	9654	FBgn0039633	9654
416	3R	4100762	4104742	1.458493232727	4102622	1.303772421444	FBgn0010433	892	FBgn0037561	7018
417	3L	6877042	6879349	1.45836019516	6878110	1.15101057291	FBgn0041194	10695	FBgn0001104	75890
418	3R	5989932	5991800	1.457884788513	5990875	1.227785166572	FBgn0037794	3825	FBgn0037797	57605
419	X	8405948	8408209	1.457271575928	8407086	1.323953740737	FBgn0030049	1189	FBgn0030054	44452
420	3R	9813950	9816036	1.453612327576	9814827	1.122270696303	FBgn0015270	24188	FBgn0038196	47060
421	X	16074966	16077153	1.452415943146	16075984	1.361949324608	FBgn0003933	12070	FBgn0003933	12070
422	3L	20626300	20629243	1.446924209595	20627838	1.297956317663	FBgn0001320	1366	FBgn0001320	1366
423	2L	21862897	21865177	1.44629907608	21864725	1.314812716316	FBgn0032965	21129	FBgn0003866	48537
424	3R	25317020	25320086	1.443911552429	25319003	1.15602299571	FBgn0039665	232	FBgn0040623	2187
425	3R	4982993	4984820	1.443570613861	4983920	1.207507163286	FBgn0037662	19364	FBgn0000412	82456
426	3R	26674503	26679986	1.441138267517	26675641	1.514618284562	FBgn0003720	2396	FBgn0003720	2396
427	3R	784841	786920	1.440979003906	785690	1.339642584324	FBgn0037289	1380	FBgn0004183	11804
428	3L	16448808	16451846	1.435451507568	16450980	1.315600984237	FBgn0004569	2020	FBgn0014163	73882
429	2L	8301703	8303616	1.435099124908	8302698	1.205737918615	FBgn0032012	285	FBgn0032015	5490
430	3R	18954244	18960815	1.435070037842	18957244	1.377671480179	FBgn0051457	3538	FBgn0051457	3538
431	2L	7055849	7058939	1.433404922485	7057459	1.296821832657	FBgn0031885	1153	FBgn0040954	6526
432	2L	281728	284651	1.432095527649	282742	1.347586154938	FBgn0031244	539	FBgn0031244	539
433	3R	7702001	7703825	1.430518627167	7702960	1.134336566925	FBgn0003312	3	FBgn0037955	54750
434	3L	13054460	13056703	1.427184104919	13055493	1.231355667114	FBgn0036345	5743	FBgn0010452	32727
435	3R	5968948	5971161	1.425407409668	5970096	1.472979187965	FBgn0037792	200	FBgn0037797	78384
436	2L	14688712	14691436	1.419859886169	14690521	0.909521860235	FBgn0003016	1210	FBgn0005771	199659
437	2L	6645252	6647747	1.419780731201	6646320	1.330783339108	FBgn0051635	2768	FBgn0031836	35297
438	3R	8811270	8813646	1.419297218323	8812110	1.103788880741	FBgn0051342	324	FBgn0038102	2110
439	3R	27563994	27568143	1.41844701767	27564974	1.275281012058	FBgn0000557	784	FBgn0039868	2210
440	3R	28883	31643	1.417986392975	30102	1.133291524999	FBgn0037215	7073	FBgn0037220	27975
441	X	20837658	20839573	1.417618751526	20838622	1.360977649689	FBgn0031143	400	FBgn0031144	4004
442	2L	8265926	8267627	1.416229248047	8266769	1.144617239634	FBgn0046824	8124	FBgn0011902	23958
443	3R	12173969	12177140	1.415329933167	12175095	1.151173750559	FBgn0027095	40	FBgn0040284	7389
444	2L	3069513	3073070	1.415202140808	3072095	1.385188214919	FBgn0027571	15480	FBgn0003934	23394
445	X	1927737	1930987	1.413875579834	1929467	1.177519291639	FBgn0025628	167	FBgn0025626	8175
446	X	13827894	13829938	1.410449981689	13829082	1.330634662083	FBgn0000173	1209	FBgn0027537	172342
447	3L	1386998	1389086	1.409366130829	1387962	1.260558636983	FBgn0011855	2649	FBgn0004635	59362
448	X	8554675	8560989	1.407380580902	8560020	1.080630134134	FBgn0030060	152	FBgn0030061	167
449	3R	671216	676527	1.406186103821	674832	1.290754884481	FBgn0003002	3703	FBgn0003002	3703
450	2R	9821233	9823377	1.405530452728	9822212	1.301963984966	FBgn0033921	4996	FBgn0033922	18477
451	3L	5603904	5605648	1.404649734497	5604749	1.270276826971	FBgn0035625	181	FBgn0035625	181
452	X	9930031	9935513	1.404620170593	9933521	1.074687417348	FBgn0030179	1767	FBgn0030179	1767
453	2L	21148550	21151270	1.404555797577	21150402	1.214164018631	FBgn0032924	278	FBgn0024371	6564
454	3R	21457985	21460375	1.402812957764	21459015	1.256815657896	FBgn0039350	4534	FBgn0039350	4534
455	2L	6227819	6230739	1.401813030243	6229646	1.213621520996	FBgn0026755	4596	FBgn0031782	101884
456	2R	7240218	7242277	1.401450157166	7241294	1.262310147285	FBgn0033649	1464	FBgn0033652	64982
457	2L	14039415	14041776	1.401050567627	14040914	1.162653795878	FBgn0028873	2250	FBgn0028876	6670
458	3L	9342109	9344370	1.397680282593	9342869	1.01797580719	FBgn0035981	1596	FBgn0035981	1596
459	2L	21846895	21849458	1.396606445312	21848486	1.185150682926	FBgn0003866	32298	FBgn0003866	32298
460	3L	15763613	15765439	1.392271518707	15764488	1.220134957631	FBgn0036531	9189	FBgn0036537	36157
461	3L	16374807	16377458	1.389178276062	16376011	1.161220550537	FBgn0014163	1087	FBgn0014163	1087
462	3L	21382362	21385050	1.387952804565	21383308	1.363197999842	FBgn0033583	3645	FBgn0014143	27089
463	2L	849067	851506	1.38410282135	849929	1.169647425413	FBgn0020304	1132	FBgn0020304	1132
464	3R	12510106	12512281	1.382349014282	12510985	1.22922796011	FBgn0051498	20358	FBgn0015019	37656
465	3L	8429693	8431258	1.381771087646	8430542	0.999591382345	FBgn0010825	6279	FBgn0010825	6279
466	2L	19204236	19205875	1.381408214569	19204979	1.150923897238	FBgn0015380	18704	FBgn0032762	75624
467	2L	1524453	1526465	1.379289150238	1525340	1.231586231905	FBgn0026397	2649	FBgn0001174	7156
468	3L	8982915	8985892	1.379027366638	8984657	1.406654834747	FBgn0035955	859	FBgn0035954	5512
469	3R	17324361	17326273	1.375311851501	17325268	1.20231461525	FBgn0051179	466	FBgn0013984	80983
470	2R	11400740	11402788	1.370065689087	11401718	1.053018205306	FBgn0003425	3999	FBgn0003425	3999
471	4	76349	77851	1.366042137146	77005	1.202531909943	FBgn0004859	662	FBgn0004859	662
472	3R	10309143	10311612	1.363179683685	10310358	1.08129632473	FBgn0038233	27056	FBgn0038234	27232
473	X	15491850	15497544	1.362697601318	15494590	1.116499370999	FBgn0030664	1932	FBgn0003463	34113
474	3L	9464124	9466568	1.362689971924	9465695	1.100261462362	FBgn0052037	446	FBgn0036005	3981
475	3L	17372142	17375347	1.362133026123	17373001	1.175525216495	FBgn0026197	6284	FBgn0026197	6284
476	3R	16925793	16928772	1.36195898056	16927132	1.19899817074	FBgn0038854	304	FBgn0010770	14826
477	X	20501487	20503314	1.361017227173	20502404	1.073164883782	FBgn0003300	2713	FBgn0003300	2713
478	2L	6151555	6154031	1.355616569519	6153228	1.227134863536	FBgn0040950	1257	FBgn0031782	25466
479	2L	6177809	6180745	1.354810237885	6179378	1.169441054849	FBgn0040951	11093	FBgn0031782	51616
480	3R	14748149	14750461	1.351447582245	14748963	1.158989548683	FBgn0038662	5433	FBgn0038666	57727
481	2L	14383097	14384957	1.351190090179	14384105	1.144093036652	FBgn0020258	2935	FBgn0028529	29025
482	2R	20050614	20053040	1.350847244263	20051582	1.09779103597	FBgn0035023	4010	FBgn0019886	28692
483	3L	15528154	15529914	1.349352836609	15528936	1.183545589447	FBgn0036510	239	FBgn0036516	24489
484	2R	3572140	3574197	1.347786426544	3573047	1.072728191103	FBgn0033252	4317	FBgn0021814	18801
485	2R	3872459	3875011	1.34566116333	3873515	1.194442166222	FBgn0050364	454	FBgn0010109	129375
486	2L	8808998	8812588	1.344421863556	8811346	1.138797968626	FBgn0029123	14279	FBgn0029123	14279
487	X	2253469	2256047	1.343460083008	2255975	1.346523237228	FBgn0040385	11080	FBgn0001150	29144
488	X	17484617	17486843	1.342666149139	17485543	1.260716676712	FBgn0026375	946	FBgn0030855	15323
489	3R	11114874	11117862	1.342316627502	11115966	1.154922878041	FBgn0003721	8712	FBgn0011476	11695
490	3R	925811	928428	1.339598655701	927114	1.054339324727	FBgn0010313	14706	FBgn0010313	14706
491	3L	14911121	14912191	1.338096618652	14911460	1.20674999555	FBgn0040487	89	FBgn0040487	89
492	3L	16078402	16080533	1.336163520813	16079527	1.323183059692	FBgn0010280	1004	FBgn0010280	1004
493	2L	2812705	2816026	1.334782123566	2815161	1.109720230103	FBgn0031463	325	FBgn0031459	45024
494	2R	3737685	3739572	1.33424949646	3738651	1.144364416599	FBgn0010109	5489	FBgn0010109	5489
495	2L	376904	378808	1.333678245544	377833	1.176855921745	FBgn0000061	283	FBgn0031250	19965
496	2R	12154317	12156512	1.33340215683	12155076	1.073387622833	FBgn0024232	1027	FBgn0003274	54119
497	X	6722438	6725240	1.332411289215	6723352	1.186141967773	FBgn0064122	9608	FBgn0064122	9608
498	2R	15570566	15572671	1.331339836121	15571730	1.133194642908	FBgn0034480	51880	FBgn0004364	54644
499	2R	11331080	11332923	1.33131313324	11331998	1.238180553212	FBgn0050084	326	FBgn0050085	52010
500	3R	11492332	11495830	1.330760717392	11493178	1.10831335187	FBgn0053207	1270	FBgn0053207	1270
501	3R	1561765	1563627	1.329664707184	1562602	1.115135510763	FBgn0037370	136	FBgn0037372	17893
502	3L	12479147	12481873	1.328512191772	12480096	1.15216782358	FBgn0036294	1561	FBgn0027936	1847
503	2L	6334377	6340288	1.327054023743	6339413	1.289893430822	FBgn0015623	641	FBgn0043854	33002
504	4	522363	524513	1.324707984924	523699	1.016755104065	FBgn0004607	402	FBgn0026777	195352
505	2R	4930940	4933831	1.32452917099	4931770	1.031508557937	FBgn0033412	3665	FBgn0053774	19673
506	2L	7298691	7301617	1.324421405792	7300091	1.108153611422	FBgn0004009	7070	FBgn0004009	7070
507	3L	6786967	6788911	1.323083877563	6787809	1.038755641264	FBgn0003995	23702	FBgn0035714	60949
508	X	8675182	8678269	1.322625160217	8676714	1.05625975132	FBgn0052710	12256	FBgn0030061	116527
509	2L	8080990	8082749	1.322591781616	8081809	0.967234388987	FBgn0020240	1160	FBgn0010287	8912
510	2R	4739908	4744095	1.317601680756	4743300	1.249644533793	FBgn0033395	6043	FBgn0033400	55142
511	3L	9434738	9438676	1.31662273407	9435793	1.206831246614	FBgn0052043	769	FBgn0052043	769
512	X	1332265	1335424	1.316545009613	1333452	1.00294676949	FBgn0025382	299	FBgn0026871	463
513	3L	13351450	13353648	1.315814971924	13352610	1.128029318417	FBgn0036349	78	FBgn0036349	78
514	3L	17979830	17981588	1.315421581268	17980720	1.086969763041	FBgn0052192	24856	FBgn0020300	123943
515	2L	12729947	12731120	1.31503200531	12731089	1.350037574768	FBgn0032455	9251	FBgn0032445	38066
516	3R	1341945	1343850	1.313744544983	1342858	1.224719608531	FBgn0010051	4	FBgn0015402	33251
517	2R	10484511	10487928	1.313314437866	10485375	1.106510975782	FBgn0033987	7198	FBgn0033987	7198
518	3L	20741345	20744592	1.312146186829	20743369	1.131843058268	FBgn0037027	143	FBgn0016696	37991
519	2R	19574900	19577289	1.310749530792	19576143	0.999284772312	FBgn0034970	58	FBgn0025806	5490
520	2L	9431038	9434506	1.309348583221	9431477	1.099852301858	FBgn0011232	70	FBgn0002973	6036
521	2L	13212775	13215293	1.306921958923	13214181	1.164251327515	FBgn0032484	971	FBgn0004192	1658
522	2R	20226887	20229671	1.306255817413	20228765	1.234462738037	FBgn0053988	15488	FBgn0053228	51623
523	3L	854913	858702	1.303516387939	855899	1.134551644325	FBgn0052479	464	FBgn0035164	34853
524	3L	11215705	11218387	1.302410125732	11217391	1.192527350257	FBgn0036150	7506	FBgn0041094	8865
525	3L	11233479	11236585	1.302051544189	11234392	1.145552635193	FBgn0041094	8136	FBgn0041094	8136
526	3R	19103660	19105842	1.300575256348	19104787	1.230291843414	FBgn0004882	1784	FBgn0039067	21008
527	3R	10728560	10730575	1.299592971802	10729369	1.16412627697	FBgn0028662	427	FBgn0028662	427
528	3R	25127538	25131072	1.298646450043	25130242	1.310774676005	FBgn0039659	7291	FBgn0003525	48740
529	3L	17610110	17612027	1.298146247864	17611288	1.159457802773	FBgn0004401	998	FBgn0004401	998
530	X	3948128	3951414	1.295692443848	3950521	0.858610069051	FBgn0026084	831	FBgn0000221	940
531	3R	24898043	24900704	1.295273303986	24899857	0.952363044024	FBgn0039632	10976	FBgn0039633	22852
532	X	15438594	15443314	1.294846534729	15442384	1.165783584118	FBgn0052586	13446	FBgn0052586	13446
533	2L	14484681	14487564	1.294636726379	14486287	1.094881113838	FBgn0005771	4575	FBgn0005771	4575
534	2R	12975270	12979443	1.292078495026	12976381	1.093700587749	FBgn0028953	3837	FBgn0028953	3837
535	2R	11987849	11989602	1.291404724121	11988727	1.031352758408	FBgn0053524	5655	FBgn0034138	97373
536	2R	2929694	2931655	1.288214683533	2930525	0.951757703509	FBgn0003460	320	FBgn0033159	36843
537	3R	4681993	4684964	1.286556243896	4683637	1.032632668813	FBgn0011966	3965	FBgn0011966	3965
538	3L	4150306	4152103	1.28493475914	4151149	1.021712720394	FBgn0011653	156	FBgn0004574	28416
539	2L	3833180	3834930	1.284513235092	3834092	1.111414881314	FBgn0004567	2750	FBgn0004567	2750
540	X	4813228	4818022	1.283862113953	4815731	1.038298606873	FBgn0061196	9494	FBgn0004368	31362
541	2L	18592245	18595780	1.283842086792	18594475	1.077270676108	FBgn0003270	1346	FBgn0032693	54438
542	3R	2774076	2775938	1.28258228302	2775013	1.080484771729	FBgn0051488	8443	FBgn0001077	84967
543	3L	3926480	3929797	1.282133102417	3927423	1.034058570862	FBgn0035477	1041	FBgn0035470	44735
544	2R	5484906	5493825	1.280765533447	5489206	1.097770035267	FBgn0000606	1848	FBgn0000606	1848
545	3R	12651141	12653780	1.280045032501	12652107	1.060052226571	FBgn0000014	3662	FBgn0020546	23619
546	3L	10309025	10312437	1.277896404266	10311599	1.050001424902	FBgn0067716	17806	FBgn0000629	300478
547	2L	9569583	9572147	1.276784896851	9570606	1.186067700386	FBgn0032130	1714	FBgn0015393	129228
548	3L	20234447	20238044	1.276681900024	20237172	0.938412890715	FBgn0036967	897	FBgn0003124	6674
549	2R	15493079	15495297	1.276064872742	15494017	0.886641025543	FBgn0034479	1915	FBgn0004364	132357
550	3L	596243	598341	1.275259017944	597361	0.927701685164	FBgn0016715	7271	FBgn0064191	28430
551	3R	11034513	11036825	1.275133132935	11035535	1.062144503874	FBgn0038300	607	FBgn0038301	3787
552	3R	12075593	12078070	1.273908138275	12077051	0.957726170035	FBgn0040237	12759	FBgn0011253	21125
553	2L	16638900	16640587	1.273839950562	16639674	1.061606705189	FBgn0051738	21701	FBgn0002652	36311
554	3R	7366798	7369746	1.271422386169	7368809	1.06586933136	FBgn0053512	3840	FBgn0037920	77004
555	3R	5163779	5165549	1.269913196564	5164617	1.142805725336	FBgn0053936	2975	FBgn0053936	2975
556	3R	8835770	8837508	1.268533229828	8836683	1.071272432804	FBgn0038110	294	FBgn0038109	1066
557	3R	428269	430184	1.266190052032	429153	1.131476674761	FBgn0040685	8729	FBgn0037261	38120
558	2L	5851073	5853995	1.264786720276	5853027	1.020559692383	FBgn0051645	4572	FBgn0031740	50772
559	X	473518	475357	1.262337684631	474471	1.100651055574	FBgn0025633	2545	FBgn0026879	7551
560	2R	8709363	8712957	1.261414051056	8710691	1.218972512654	FBgn0053182	3492	FBgn0028991	4710
561	3R	1482791	1485852	1.260191917419	1484835	1.025719430712	FBgn0037360	796	FBgn0037360	796
562	3R	12689904	12691741	1.258633613586	12690805	1.051999926567	FBgn0082171	8768	FBgn0082171	8768
563	3R	6047608	6049502	1.256646156311	6048416	1.006138857673	FBgn0037797	64	FBgn0037797	64
564	3R	19694187	19696118	1.254597663879	19695125	1.154553104849	FBgn0004185	9773	FBgn0004185	9773
565	3L	6462384	6464045	1.253161430359	6463142	0.840270727873	FBgn0035703	519	FBgn0020251	6535
566	3R	25131519	25136205	1.25274515152	25133208	1.10057628856	FBgn0039659	10257	FBgn0003525	51706
567	2L	15051876	15054508	1.252241611481	15053288	1.182359568278	FBgn0000317	489	FBgn0010422	3394
568	2L	1419845	1422844	1.247284412384	1421740	1.151367804583	FBgn0002543	1291	FBgn0002543	1291
569	2L	5995576	5998799	1.2462682724	5997386	1.043479561806	FBgn0031759	2097	FBgn0001942	15627
570	3L	20942207	20946315	1.246018409729	20945025	1.031248033047	FBgn0003415	16240	FBgn0003415	16240
571	3L	10262085	10263971	1.244831085205	10263004	0.802791714668	FBgn0036080	15853	FBgn0000629	349073
572	2R	12244785	12247944	1.244466781616	12245929	1.23455286026	FBgn0050463	318	FBgn0025832	124272
573	3L	13364637	13368612	1.242307186127	13365878	0.927563540141	FBgn0036354	1943	FBgn0036351	10588
574	3L	18149721	18152082	1.236268997192	18151013	1.120448023081	FBgn0003997	117	FBgn0020300	46350
575	3R	2741670	2743472	1.23618221283	2742612	1.014376135433	FBgn0051488	40844	FBgn0001077	52566
576	3R	7818369	7820218	1.235772132874	7819099	0.943944573402	FBgn0024211	62	FBgn0037992	134820
577	3L	14262745	14264257	1.232280254364	14263451	0.775189844767	FBgn0001085	23845	FBgn0036415	80283
578	2R	2025547	2029562	1.232187271118	2026445	1.134425808402	FBgn0010347	12373	FBgn0041145	95873
579	2L	3532481	3534395	1.231750488281	3533515	1.070270746946	FBgn0031550	2612	FBgn0031549	3229
580	3L	13887217	13888943	1.231569290161	13887996	0.811085065206	FBgn0026376	2511	FBgn0036386	6260
581	3L	8956063	8961826	1.230797767639	8960910	1.023079819149	FBgn0035951	251	FBgn0035954	18235
582	3L	11898703	11902161	1.229780197144	11901292	0.98827715481	FBgn0036222	2588	FBgn0000404	93768
583	2R	15004548	15008425	1.229276657104	15006696	1.1345799764	FBgn0034452	97	FBgn0034447	39324
584	3R	1396416	1398402	1.228932380676	1397293	1.026652167825	FBgn0023023	463	FBgn0037342	2961
585	2R	13940935	13942895	1.228800296783	13941720	0.820759564638	FBgn0034346	427	FBgn0003067	109910
586	X	8053640	8058112	1.227673530579	8056382	1.075058370829	FBgn0030025	29538	FBgn0030028	60258
587	3L	20226160	20229760	1.226662635803	20227138	0.935579270124	FBgn0052227	1834	FBgn0003124	16708
588	X	2320910	2322898	1.226150512695	2321950	1.085533089108	FBgn0040388	4209	FBgn0004050	18025
589	2L	8384140	8388342	1.224204540253	8387362	0.911162376404	FBgn0041717	2362	FBgn0032036	2895
590	2R	16137529	16139200	1.221767425537	16138400	0.864625358582	FBgn0034529	79	FBgn0034534	17434
591	2L	5788398	5790726	1.220359802246	5789610	1.089651612674	FBgn0051913	5579	FBgn0031739	12359
592	3R	7464666	7466716	1.216396331787	7465374	0.978609710932	FBgn0051389	1824	FBgn0037921	14008
593	X	21791240	21792978	1.215667724609	21791920	1.275116239275	FBgn0031197	41391	FBgn0031186	133935
594	2R	15822417	15827673	1.215133190155	15823332	1.043622583151	FBgn0034500	196	FBgn0034503	18337
595	X	19155520	19158913	1.215095043182	19157978	0.893264532089	FBgn0028469	1976	FBgn0031008	55157
596	2L	21089369	21091803	1.213714599609	21090664	1.174454748631	FBgn0032916	332	FBgn0023388	39281
597	2R	19251688	19255989	1.212792396545	19253761	1.18557211932	FBgn0000562	664	FBgn0002174	39299
598	2L	865322	869047	1.211802482605	868194	1.13410120744	FBgn0029095	158	FBgn0020305	1717
599	X	12568766	12571003	1.211320400238	12569824	1.229539590723	FBgn0024308	6556	FBgn0053963	76425
600	3L	2420207	2423674	1.210961818695	2422282	1.093434393406	FBgn0052306	24752	FBgn0053231	26406
601	2R	7047491	7049325	1.210244178772	7048319	1.004246487337	FBgn0000577	4202	FBgn0000577	4202
602	X	225457	227695	1.209985733032	226900	1.00806838274	FBgn0000022	47	FBgn0000022	47
603	3R	2248005	2252349	1.208536624908	2249588	1.089642160079	FBgn0014963	16990	FBgn0037443	17975
604	X	8064362	8066573	1.207801818848	8065148	0.998421251774	FBgn0030025	20772	FBgn0030028	51492
605	3R	23062189	23065974	1.207659721375	23064420	1.047349248614	FBgn0051064	383	FBgn0005696	395
606	3L	1717205	1721396	1.20386505127	1719305	1.023948108449	FBgn0035264	18	FBgn0027903	39860
607	3L	13189120	13190912	1.203669548035	13190120	0.910181939602	FBgn0052127	2064	FBgn0010452	101900
608	3R	6448786	6450498	1.203042984009	6449641	0.941106054518	FBgn0001235	14745	FBgn0001235	14745
609	3L	732264	735394	1.202966690063	733430	0.896075308323	FBgn0000575	492	FBgn0000575	492
610	X	14027376	14037510	1.202782154083	14029882	0.919306418475	FBgn0004649	2726	FBgn0002873	51898
611	3L	30560	32443	1.202588558197	31357	0.934461057186	FBgn0002564	18613	FBgn0035105	136597
612	3L	3391724	3395149	1.201701164246	3393514	1.145956993103	FBgn0014388	14953	FBgn0027616	35816
613	2R	4533454	4536843	1.200296401978	4535986	0.986952722073	FBgn0033364	6318	FBgn0065074	71631
614	X	18367475	18369500	1.19980764389	18368576	0.910083611806	FBgn0000242	26	FBgn0030943	113548
615	3L	11330288	11332676	1.199763774872	11331200	0.839787483215	FBgn0036155	7632	FBgn0041094	104944
616	2L	441157	442894	1.198178768158	442047	0.90255022049	FBgn0004583	10794	FBgn0031253	20640
617	2L	3078248	3081400	1.197658538818	3078303	0.944489161174	FBgn0027571	21688	FBgn0003934	29602
618	3L	17633494	17635367	1.197015762329	17634460	0.908809542656	FBgn0065088	471	FBgn0036745	14570
619	3R	22620514	22624809	1.196243286133	22622439	1.070402257583	FBgn0003717	2326	FBgn0027889	70090
620	2R	15842166	15845479	1.196135520935	15843131	1.047928529627	FBgn0034504	1001	FBgn0034504	1001
621	3R	4487938	4490057	1.195697307587	4489005	1.094173936283	FBgn0037605	602	FBgn0000447	9269
622	3R	7953377	7955495	1.193565368652	7954618	1.081648265614	FBgn0037992	699	FBgn0037992	699
623	2L	19571513	19573101	1.193117141724	19572298	0.96700322628	FBgn0005672	955	FBgn0005672	955
624	3R	24408036	24412973	1.191424369812	24412050	1.000677019358	FBgn0000659	1245	FBgn0000659	1245
625	3L	6800021	6802840	1.190790653229	6802056	0.906385928392	FBgn0003995	37949	FBgn0035714	75196
626	3L	14158944	14162728	1.190786838531	14159633	0.974045944214	FBgn0013718	3497	FBgn0013718	3497
627	2L	7303250	7306330	1.187196731567	7304812	0.982248362373	FBgn0004009	2349	FBgn0004009	2349
628	3L	19006362	19010800	1.185992240906	19009823	1.159271844228	FBgn0002945	767	FBgn0002945	767
629	3R	7059806	7062075	1.184727668762	7061010	1.061368018389	FBgn0037885	95	FBgn0037885	95
630	2L	5409712	5411503	1.183390140533	5410522	1.009735554457	FBgn0016660	6180	FBgn0005511	51119
631	3L	20961103	20963298	1.182821750641	20962098	0.853426316205	FBgn0037044	362	FBgn0037044	362
632	X	20522948	20525043	1.182697534561	20524128	0.964011996984	FBgn0003300	19011	FBgn0003300	19011
633	X	374317	377552	1.182670593262	375772	0.993802666664	FBgn0000570	4270	FBgn0000570	4270
634	2R	20171581	20174664	1.181785106659	20173308	1.092696638668	FBgn0035046	1283	FBgn0035046	1283
635	X	765492	767867	1.180804252625	766828	1.001913575565	FBgn0029539	15525	FBgn0040339	18130
636	3L	21873856	21875974	1.180532932281	21874901	1.057627257179	FBgn0037141	722	FBgn0046301	108855
637	3R	15820435	15822198	1.180368423462	15821216	0.818386872609	FBgn0038755	13028	FBgn0038768	36326
638	2R	17214487	17216178	1.180039405823	17215343	0.711358801524	FBgn0010228	3273	FBgn0010228	3273
639	X	15286768	15288686	1.179133415222	15287528	0.966554810019	FBgn0030638	106	FBgn0030659	129281
640	2R	6975122	6978137	1.179006576538	6975907	1.065577089787	FBgn0000581	7783	FBgn0000581	7783
641	2R	10269498	10271626	1.176785469055	10270697	1.069892210119	FBgn0033960	454	FBgn0033961	687
642	2L	7308371	7313455	1.174906730652	7310368	0.987207468818	FBgn0004009	3207	FBgn0004009	3207
643	2R	3530005	3531714	1.173742771149	3530883	0.937852799892	FBgn0033250	5316	FBgn0033243	51046
644	3L	15127579	15129512	1.17307472229	15128763	1.010095484116	FBgn0036489	120	FBgn0029114	72137
645	3R	19605002	19610128	1.172967910767	19608704	1.007899508757	FBgn0015513	1196	FBgn0015513	1196
646	3L	3147433	3149981	1.172817230225	3148530	1.072562890894	FBgn0052280	184	FBgn0012049	16323
647	2R	18551991	18555705	1.171434879303	18553936	1.056211639853	FBgn0003900	228	FBgn0003900	228
648	2L	6118231	6120589	1.171398162842	6118976	1.007887952468	FBgn0051642	464	FBgn0031781	6162
649	2R	12992385	12994452	1.16947555542	12993342	0.924078268163	FBgn0034225	645	FBgn0028953	20798
650	3R	27018067	27021548	1.168584823608	27019001	1.043609450845	FBgn0004389	55	FBgn0004389	55
651	X	11769699	11771658	1.166761875153	11770686	1.029906609479	FBgn0030358	5899	FBgn0030350	49469
652	3R	8579670	8581151	1.163512706757	8580455	0.979023615519	FBgn0038084	32	FBgn0038071	106673
653	X	4055616	4057264	1.162913799286	4056528	0.890069127083	FBgn0000635	5201	FBgn0026080	93849
654	3R	19168852	19174011	1.161087989807	19169626	1.04543540057	FBgn0003118	2258	FBgn0002622	14899
655	X	10749866	10752619	1.161038398743	10751355	1.092919894627	FBgn0030248	53	FBgn0030241	51263
656	2R	18234347	18238473	1.160238742828	18236720	1.046500177944	FBgn0028371	7703	FBgn0020257	40165
657	X	2001295	2004994	1.160236120224	2002584	0.957283139229	FBgn0004654	1292	FBgn0025626	81292
658	2L	15486096	15490285	1.160155057907	15488298	1.036279708147	FBgn0002524	6741	FBgn0003448	14100
659	X	8985464	8987409	1.159739494324	8986686	0.825934886932	FBgn0030091	1087	FBgn0030092	7594
660	3L	7492617	7494503	1.15940618515	7493421	0.980837702751	FBgn0052372	14	FBgn0014011	84295
661	2L	12009839	12013117	1.158755302429	12012190	1.05941362942	FBgn0014019	3814	FBgn0032390	22226
662	3L	20497964	20500015	1.158452510834	20498862	0.988651657104	FBgn0037012	24607	FBgn0037009	44012
663	2R	16647610	16650442	1.15801525116	16649286	1.148483753204	FBgn0034592	739	FBgn0002736	13125
664	X	12759172	12761095	1.157920360565	12760352	0.850225955248	FBgn0047242	12120	FBgn0030434	16817
665	3L	5565359	5568559	1.157387256622	5566289	1.16371569914	FBgn0003486	235	FBgn0003486	235
666	3R	1449785	1451748	1.156711578369	1450615	0.923447328455	FBgn0037351	429	FBgn0037351	429
667	2L	7490605	7492346	1.154695987701	7491572	0.83242636919	FBgn0011283	5788	FBgn0053529	52851
668	3L	8057188	8059028	1.152955532074	8058088	1.064966466692	FBgn0035833	7652	FBgn0035838	37360
669	3R	18940984	18944614	1.15148639679	18943433	0.905682682991	FBgn0039055	240	FBgn0051457	10273
670	2R	2697978	2700100	1.150238037109	2699273	0.89548590604	FBgn0050384	4463	FBgn0033156	91007
671	X	1164709	1168581	1.149938583374	1167620	1.010896065656	FBgn0024368	1972	FBgn0026875	74166
672	3R	21486350	21488798	1.148661613464	21487344	0.885244131088	FBgn0039352	178	FBgn0067681	10165
673	3R	7494366	7496921	1.146741390228	7495554	1.066345850627	FBgn0037928	2227	FBgn0037921	44188
674	3L	16535262	16537887	1.145603179932	16536202	1.088906989378	FBgn0026061	2387	FBgn0036641	10297
675	X	2990673	2993978	1.145395278931	2992664	0.979414406945	FBgn0004647	1636	FBgn0004647	1636
676	X	322133	324143	1.144805908203	323277	0.878543320824	FBgn0010019	2878	FBgn0002561	56732
677	3R	15130092	15132961	1.144659042358	15131340	0.986356791328	FBgn0000463	20595	FBgn0000463	20595
678	3L	17492478	17494346	1.144353866577	17493344	0.965692579746	FBgn0036735	1791	FBgn0036734	13786
679	3R	27760963	27764711	1.144159317017	27761763	0.858852330376	FBgn0039886	42089	FBgn0002780	116031
680	3R	12525568	12527520	1.144038677216	12526750	0.933862630059	FBgn0003944	33598	FBgn0063261	50361
681	2R	8461464	8464144	1.143918037415	8462390	0.94249680463	FBgn0004512	139	FBgn0004512	139
682	3L	279450	284130	1.142673015594	282005	0.82198155721	FBgn0035128	651	FBgn0035128	651
683	3L	15284996	15286827	1.142391681671	15285874	0.897142213934	FBgn0036494	16085	FBgn0036494	16085
684	3L	745306	747350	1.140334129333	746463	0.95667962467	FBgn0052480	6572	FBgn0000575	13525
685	2R	14316608	14318543	1.138809204102	14317508	0.9792137146	FBgn0010651	1082	FBgn0010651	1082
686	X	6703850	6705208	1.136856555939	6704594	0.733677514394	FBgn0029915	6735	FBgn0064122	9150
687	2L	9448059	9450468	1.136328697205	9449117	0.946685128742	FBgn0053723	8377	FBgn0002973	11604
688	3L	13382092	13384352	1.13624548912	13383044	0.932000398636	FBgn0036356	3356	FBgn0036351	27754
689	3L	8161863	8164525	1.13489818573	8163556	1.093005601098	FBgn0035851	1663	FBgn0035851	1663
690	2L	8871415	8873448	1.134454727173	8872585	0.851732113782	FBgn0032072	5818	FBgn0029123	46960
691	2R	18012662	18014666	1.134026527405	18013618	1.033665909487	FBgn0034735	13822	FBgn0022986	90494
692	2L	17377801	17380240	1.133051872253	17378753	0.870572847479	FBgn0032633	1323	FBgn0032633	1323
693	2L	26241	29103	1.130458831787	28283	0.989694090451	FBgn0031209	4395	FBgn0002121	6911
694	3R	18702352	18704362	1.130102157593	18703286	0.865585102754	FBgn0017590	21738	FBgn0039013	150664
695	3L	13023096	13025867	1.129750728607	13023923	0.937570317586	FBgn0036342	2952	FBgn0036342	2952
696	3R	19088853	19090449	1.129287719727	19089670	0.893822908401	FBgn0039068	5579	FBgn0039067	5891
697	3R	17441224	17442879	1.128690242767	17442045	1.001901090145	FBgn0046832	6201	FBgn0046832	6201
698	4	328188	329930	1.128126144409	329177	0.909599977381	FBgn0026777	830	FBgn0026777	830
699	3L	1843801	1846136	1.128009796143	1844659	0.869239526636	FBgn0004636	1107	FBgn0004636	1107
700	3L	4091321	4096205	1.126728057861	4092291	0.91982644399	FBgn0028484	554	FBgn0028484	554
701	X	1865336	1867812	1.126512050629	1866192	1.055082559586	FBgn0023545	693	FBgn0003964	31247
702	3R	5223841	5228543	1.12621307373	5225088	0.997088488411	FBgn0037685	1176	FBgn0037686	1890
703	3R	7924598	7926336	1.125780582428	7925663	0.875243991613	FBgn0051361	5063	FBgn0037992	28256
704	3R	14223584	14226218	1.12559223175	14224633	0.900004050311	FBgn0028670	243	FBgn0038609	32255
705	X	11532305	11534079	1.121732711792	11533105	1.011130213737	FBgn0011754	203	FBgn0030327	14616
706	2R	10613781	10615949	1.120349407196	10614883	1.019646942616	FBgn0015371	15237	FBgn0033989	107797
707	3R	12635098	12638273	1.120292663574	12636318	1.085773527622	FBgn0000014	19451	FBgn0020556	37407
708	2R	14313569	14316144	1.119986057281	14314534	1.038774847984	FBgn0034392	2995	FBgn0010651	4056
709	3L	14723077	14725085	1.119353294373	14724232	1.016096900491	FBgn0013263	2076	FBgn0036449	27450
710	2L	9567157	9568869	1.118901729584	9567985	0.964430865119	FBgn0032130	907	FBgn0002973	130472
711	3R	6483516	6485566	1.118579864502	6484365	0.922038050259	FBgn0037818	18527	FBgn0001235	19979
712	X	17147570	17149639	1.11843585968	17148504	0.918780263265	FBgn0004854	14	FBgn0000163	153628
713	3R	8207338	8209407	1.117678642273	8208298	0.970644950867	FBgn0038028	114	FBgn0038028	114
714	3L	10939926	10941663	1.11713218689	10940839	0.946693829128	FBgn0052070	2841	FBgn0036118	94747
715	X	20504095	20507480	1.11658000946	20505052	0.814842820168	FBgn0003300	65	FBgn0003300	65
716	2L	3613649	3616072	1.116202354431	3615037	1.012948064243	FBgn0015663	4255	FBgn0002985	8289
717	2L	3475643	3477235	1.115656852722	3476509	0.905333310366	FBgn0022073	1925	FBgn0031540	6502
718	3R	19982459	19984287	1.114941120148	19983368	0.911709725857	FBgn0039157	3849	FBgn0013343	51903
719	3R	20133953	20136052	1.114630699158	20135129	1.042929172516	FBgn0028471	9013	FBgn0028471	9013
720	3L	7301051	7304471	1.113854885101	7302504	1.020328313112	FBgn0035763	301	FBgn0035763	301
721	3R	2868849	2870702	1.113708019257	2869827	1.057017270256	FBgn0024289	8230	FBgn0010774	36299
722	2L	9011699	9014118	1.113565444946	9012839	1.090070843697	FBgn0032088	646	FBgn0052982	112912
723	3L	16269269	16271560	1.111746311188	16270029	0.951203346252	FBgn0036600	1096	FBgn0052357	45147
724	3R	12376870	12378740	1.111210823059	12377696	0.895843744278	FBgn0038442	1937	FBgn0027053	81873
725	2L	15036628	15039072	1.110862731934	15038174	0.935477097829	FBgn0004837	2749	FBgn0010422	18508
726	3R	8073270	8075166	1.110374450684	8074294	1.108681559563	FBgn0038008	5615	FBgn0037992	120375
727	3L	17762592	17764688	1.109878540039	17763407	0.98379114696	FBgn0052186	801	FBgn0036761	48352
728	3L	4231944	4237682	1.109262943268	4235975	0.870771302117	FBgn0041171	1866	FBgn0041171	1866
729	2R	17140825	17144054	1.108886241913	17141699	0.83864551432	FBgn0034643	551	FBgn0034643	551
730	3L	13107850	13110452	1.108232498169	13109076	0.766147276934	FBgn0053262	1140	FBgn0010452	20856
731	3L	18404170	18405877	1.106701374054	18405064	1.115099293845	FBgn0036786	132	FBgn0011706	41402
732	3L	14240700	14242264	1.10508441925	14241486	0.853337063509	FBgn0001085	1880	FBgn0036415	58318
733	3R	9229698	9233105	1.10485458374	9231062	0.901820246379	FBgn0038150	472	FBgn0038150	472
734	3L	17497604	17499493	1.102697372437	17498624	0.835864961147	FBgn0036736	3282	FBgn0036734	19066
735	2R	2111496	2113636	1.102230548859	2112378	0.961830335505	FBgn0033076	413	FBgn0041145	9940
736	3R	27021968	27023818	1.101919174194	27022709	0.738335582945	FBgn0039827	69	FBgn0004389	3763
737	2R	7041449	7044740	1.101809501648	7044041	0.922262847424	FBgn0000577	76	FBgn0000577	76
738	2L	11074256	11076255	1.101250648499	11075439	1.061870322508	FBgn0032335	4378	FBgn0032335	4378
739	3R	25665275	25668175	1.101167678833	25667375	0.907349407673	FBgn0039709	3951	FBgn0051032	18212
740	2L	2177522	2179464	1.100305080414	2178460	0.976449584961	FBgn0000097	289	FBgn0000097	289
741	3R	18406058	18408090	1.095120429993	18406985	0.945296168327	FBgn0028837	488	FBgn0024558	1965
742	X	19693374	19699761	1.094644546509	19698758	0.906295215382	FBgn0031077	703	FBgn0031079	12770
743	2L	13125567	13127343	1.094075202942	13126547	0.798346547519	FBgn0032471	4066	FBgn0024291	39004
744	3R	18574795	18576676	1.093850135803	18575808	0.972532689571	FBgn0051152	475	FBgn0039013	23186
745	3R	2103618	2105500	1.093631744385	2104354	0.965594053268	FBgn0037419	101	FBgn0053097	89656
746	2R	16117188	16120723	1.092853546143	16119662	0.874841292699	FBgn0046816	1282	FBgn0046816	1282
747	2R	3632575	3635515	1.092767715454	3633913	0.992101585164	FBgn0050372	752	FBgn0050372	752
748	2R	20020637	20022647	1.09254360199	20021447	1.021467377158	FBgn0019886	1443	FBgn0019886	1443
749	3R	20453030	20456766	1.092473983765	20456031	0.695545959473	FBgn0046685	221	FBgn0039212	4729
750	3R	19711679	19713433	1.090857505798	19712276	0.893416911364	FBgn0025574	3521	FBgn0025574	3521
751	3R	21864940	21867818	1.090693950653	21865992	0.887054979801	FBgn0000591	54	FBgn0000591	54
752	3R	9734592	9738015	1.090549468994	9737195	0.87498550415	FBgn0000576	9614	FBgn0000576	9614
753	2R	20305654	20309308	1.090456008911	20306571	0.814189036687	FBgn0035069	173	FBgn0050423	76865
754	3L	16738720	16742037	1.090356349945	16739885	0.944439046523	FBgn0036660	5089	FBgn0036660	5089
755	X	385153	387272	1.089564323425	386112	1.095203455757	FBgn0024983	1001	FBgn0000570	6070
756	2R	18204514	18206715	1.088785171509	18205544	1.037341276805	FBgn0005631	3000	FBgn0020257	8989
757	3L	19000264	19002388	1.088392734528	19001395	1.017721891403	FBgn0002945	9195	FBgn0002945	9195
758	3L	18320859	18322717	1.08664226532	18321746	1.023993520176	FBgn0011706	41916	FBgn0011706	41916
759	3R	7214118	7216528	1.085878372192	7215378	0.845901562617	FBgn0004595	16868	FBgn0037892	18267
760	3R	2574741	2578573	1.085475921631	2576401	0.949091518626	FBgn0004053	3520	FBgn0004053	3520
761	3L	9612833	9614578	1.085027694702	9613758	0.786833735073	FBgn0036023	538	FBgn0010408	128269
762	3R	814448	816904	1.084815979004	816043	0.96922069788	FBgn0037292	1569	FBgn0004183	42157
763	2R	6712575	6716267	1.083710670471	6713566	0.999844908714	FBgn0033582	21554	FBgn0033590	39024
764	2L	15380369	15384304	1.083533287048	15381022	0.792666882277	FBgn0051828	10561	FBgn0001981	51229
765	2R	18584506	18586776	1.083353996277	18585555	0.907349810881	FBgn0034817	1073	FBgn0003062	3235
766	X	8264047	8265916	1.082015037537	8265221	0.964049283196	FBgn0026758	5279	FBgn0052711	9890
767	2L	11454645	11456589	1.08057975769	11455553	0.999635994434	FBgn0004579	9950	FBgn0004579	9950
768	3R	12540395	12542437	1.080101251602	12541557	0.956906509399	FBgn0003944	18791	FBgn0063261	35554
769	2R	2438996	2442397	1.078165054321	2441489	0.823221594095	FBgn0033117	6305	FBgn0033107	114616
770	3R	7948715	7950197	1.077294826508	7949489	0.846574110143	FBgn0037992	4430	FBgn0037992	4430
771	2L	17738413	17740527	1.076902389526	17739690	0.938866466284	FBgn0015609	4240	FBgn0032646	242652
772	2R	14310295	14312220	1.07673740387	14311252	0.897295951843	FBgn0034392	287	FBgn0010651	7338
773	3R	2718248	2720053	1.076678276062	2719110	0.924471294179	FBgn0001077	29064	FBgn0001077	29064
774	3R	5447165	5452024	1.075642585754	5451296	0.896362501032	FBgn0037721	891	FBgn0037722	1824
775	3L	1729236	1735484	1.075446128845	1730188	0.976164102554	FBgn0035267	254	FBgn0027903	28977
776	2L	21834409	21837403	1.074817180634	21835370	0.946364739362	FBgn0003866	19182	FBgn0003866	19182
777	2R	3458967	3460588	1.074012756348	3459733	0.908519804478	FBgn0033238	1919	FBgn0033240	7742
778	2R	2113861	2115634	1.073408126831	2114842	0.937227305244	FBgn0033076	2051	FBgn0041145	7476
779	3L	7295447	7298723	1.072593688965	7297276	0.828279227018	FBgn0035761	80	FBgn0035763	5529
780	3R	1545554	1547189	1.072341918945	1546747	0.949901407415	FBgn0004878	3725	FBgn0037372	33748
781	3L	20300999	20303943	1.071598052979	20302036	0.897451933692	FBgn0001259	995	FBgn0011425	6622
782	3L	3386301	3388869	1.071403503418	3387692	0.843702384404	FBgn0014388	20775	FBgn0027616	29994
783	3L	15226726	15228733	1.071351051331	15227621	0.737229515524	FBgn0029114	26721	FBgn0029114	26721
784	3R	12617918	12620514	1.070953369141	12618669	0.884987354279	FBgn0015230	4636	FBgn0020556	19758
785	2L	5804464	5806221	1.070195198059	5805388	0.935617587146	FBgn0031741	91	FBgn0031740	3133
786	2L	15725024	15727003	1.069370746613	15726106	0.950437742121	FBgn0010382	17978	FBgn0003936	21505
787	X	11821816	11823689	1.0680103302	11822667	0.924194812775	FBgn0003865	183	FBgn0003865	183
788	2R	20729741	20731801	1.067642211914	20730889	0.897438946892	FBgn0001325	3326	FBgn0001325	3326
789	2R	8104637	8106931	1.067439556122	8105909	0.917575050803	FBgn0050055	699	FBgn0050055	699
790	3R	12062656	12064575	1.067240715027	12063700	0.878259152174	FBgn0040071	12329	FBgn0011253	34476
791	2R	19144217	19147806	1.067212104797	19146861	0.879343116985	FBgn0004795	6649	FBgn0016762	54737
792	X	17340291	17343928	1.065906524658	17342573	0.97072924508	FBgn0030842	19321	FBgn0030851	120840
793	2R	13337571	13339630	1.064966201782	13338519	0.863638305664	FBgn0050111	9311	FBgn0050111	9311
794	2L	19135055	19136844	1.064256668091	19135965	1.000556081533	FBgn0010300	6230	FBgn0032762	6610
795	2L	3578544	3581584	1.06409740448	3580821	0.679138155545	FBgn0004892	55	FBgn0002985	25927
796	3L	9419335	9423985	1.06267786026	9421293	0.961495041847	FBgn0035995	471	FBgn0052038	4565
797	3L	20362934	20364868	1.060090065002	20363969	1.012838195352	FBgn0036988	356	FBgn0019947	2340
798	2L	12006792	12008379	1.059001922607	12007637	0.795511245728	FBgn0014019	739	FBgn0032390	17673
799	3L	21174383	21175934	1.058402061462	21175133	0.769518911839	FBgn0004865	14373	FBgn0037066	44771
800	3R	15805682	15807233	1.05796957016	15806477	0.714666515589	FBgn0051213	7242	FBgn0021776	45635
801	3L	13486043	13488834	1.056844711304	13486936	0.857861350564	FBgn0036375	118	FBgn0036351	131646
802	2R	5352767	5354734	1.055765151978	5353838	0.922175211065	FBgn0033452	484	FBgn0023180	4434
803	2L	19322184	19324078	1.055659770966	19322932	0.810015005224	FBgn0032769	26697	FBgn0024245	36221
804	3R	22540749	22542773	1.05535030365	22541452	0.885658919811	FBgn0023179	1571	FBgn0039449	1655
805	2R	2950651	2952087	1.05502986908	2951144	0.891878962517	FBgn0033169	1362	FBgn0033179	27400
806	2L	19698423	19699516	1.051159858704	19699426	0.988893985748	FBgn0005590	2462	FBgn0005590	2462
807	3L	37403	38827	1.049558639526	38215	0.749557554722	FBgn0002564	11755	FBgn0035105	129739
808	X	22169856	22171089	1.049324512482	22170338	0.719134032726	FBgn0000719	111755	FBgn0031186	512353
809	X	18810391	18813786	1.048539161682	18811400	0.909731696634	FBgn0052541	47104	FBgn0030974	83830
810	3L	14612740	14614590	1.04833316803	14613644	0.88359078239	FBgn0041604	15765	FBgn0028418	87621
811	2L	4049918	4052014	1.047737121582	4051089	1.025257974863	FBgn0000547	19710	FBgn0000547	19710
812	3R	9453466	9455294	1.047587394714	9454230	0.9167765975	FBgn0038162	2879	FBgn0053328	11960
813	2L	12456944	12461998	1.046947479248	12460223	1.041719373067	FBgn0032437	6541	FBgn0040286	25558
814	2R	3116146	3118159	1.045288085938	3117206	0.958774030209	FBgn0033196	9142	FBgn0004243	15274
815	3R	13550758	13552708	1.04518032074	13551484	0.841019667112	FBgn0016650	236	FBgn0003013	7425
816	2L	11473290	11474869	1.045176267624	11474109	0.847386276021	FBgn0003313	12080	FBgn0003313	12080
817	2L	9955873	9958621	1.045048236847	9957607	0.844097264608	FBgn0032171	200	FBgn0011272	9705
818	3L	11188034	11190564	1.04483795166	11189020	0.798972517252	FBgn0036149	573	FBgn0041094	37236
819	3R	19553577	19557414	1.0448179245	19554802	0.885578099419	FBgn0065098	1210	FBgn0028691	4382
820	3R	4517451	4521410	1.044796466827	4520443	0.936941651737	FBgn0001180	3097	FBgn0001180	3097
821	2L	20133089	20135782	1.044355392456	20133792	0.66485029459	FBgn0032853	2962	FBgn0032849	39798
822	3L	8648529	8652677	1.043732643127	8649679	1.004106903076	FBgn0001168	27	FBgn0001168	27
823	X	18707866	18712184	1.042281150818	18710953	0.93856901281	FBgn0052542	5446	FBgn0030973	7486
824	2R	13748813	13751187	1.041537761688	13750285	0.862991192762	FBgn0000658	2659	FBgn0000658	2659
825	3R	3938502	3940388	1.041103363037	3939490	0.873565196991	FBgn0004210	8433	FBgn0037550	12565
826	X	6311539	6314087	1.040633201599	6312583	0.788354682922	FBgn0029871	1481	FBgn0029873	57126
827	2R	14776648	14778455	1.039951324463	14777588	0.834375493667	FBgn0034423	2811	FBgn0003254	13001
828	3L	764918	770275	1.039924144745	765840	0.937320841683	FBgn0052481	11945	FBgn0000575	32902
829	3R	10471622	10475258	1.03949546814	10473304	0.863139152527	FBgn0038248	5019	FBgn0026578	8119
830	2L	13596583	13598508	1.039224147797	13597534	1.132306545973	FBgn0028513	348	FBgn0028546	43737
831	X	1227318	1229797	1.038934707642	1228743	0.919735014439	FBgn0024987	1356	FBgn0028274	92290
832	2R	4154609	4156476	1.038913726807	4155610	0.842115163803	FBgn0003892	5838	FBgn0003892	5838
833	3R	4292630	4296003	1.038885116577	4293573	0.959010881536	FBgn0051369	24026	FBgn0040529	126810
834	3R	20365078	20367110	1.038671970367	20366004	0.795795798302	FBgn0039207	3599	FBgn0039205	9724
835	2L	276891	279469	1.038322925568	278226	1.027113858391	FBgn0003444	638	FBgn0003444	638
836	X	7150829	7155965	1.038151741028	7151709	0.763257950544	FBgn0024250	1468	FBgn0024250	1468
837	3R	17479147	17480891	1.038069725037	17479975	0.873085313373	FBgn0011766	6152	FBgn0004493	17497
838	2R	11525878	11527829	1.037970542908	11526942	0.839986920357	FBgn0034062	734	FBgn0034062	734
839	2L	5312131	5315531	1.037879943848	5314656	0.642980635166	FBgn0031697	229	FBgn0015031	12585
840	2R	2993963	2998982	1.036793708801	2996128	0.93332785368	FBgn0015930	5548	FBgn0015930	5548
841	2L	18759622	18762196	1.03636264801	18761437	0.86646490097	FBgn0045852	16796	FBgn0032702	62390
842	2L	2154997	2156358	1.036283969879	2155714	0.630297885222	FBgn0031393	46	FBgn0031393	46
843	2R	19437122	19441549	1.036145210266	19440529	0.8412918764	FBgn0004551	2956	FBgn0034938	21086
844	3R	24844863	24846726	1.035362243652	24845909	0.960289061069	FBgn0039620	219	FBgn0039633	76800
845	3R	2790199	2791734	1.035171985626	2790876	0.78981702468	FBgn0051488	7420	FBgn0001077	100830
846	2L	15306315	15307932	1.034184932709	15306994	0.764010822072	FBgn0041103	8841	FBgn0001981	22799
847	3L	4530797	4532976	1.032053947449	4531634	0.792536959929	FBgn0053777	4449	FBgn0015805	75930
848	X	8954887	8957542	1.031677246094	8955733	0.843554109335	FBgn0030089	1819	FBgn0046828	19237
849	3L	1777861	1781874	1.031364440918	1779536	0.917360025294	FBgn0011573	578	FBgn0067864	2805
850	2R	6451859	6453754	1.031312942505	6452818	0.837882250547	FBgn0033574	4755	FBgn0033571	37853
851	2R	16181403	16182949	1.031048774719	16182190	0.83428255717	FBgn0034542	42	FBgn0061362	23547
852	3L	11218806	11220386	1.029571533203	11219836	0.642210824149	FBgn0041094	6420	FBgn0041094	6420
853	2R	6823352	6825276	1.028687000275	6824087	0.779840532939	FBgn0033616	296	FBgn0025373	615
854	2R	18231542	18233472	1.028163909912	18232537	0.61242225435	FBgn0028371	11886	FBgn0020257	35982
855	X	16054406	16056064	1.028123855591	16055212	0.875609636307	FBgn0000459	4541	FBgn0000459	4541
856	2R	8272810	8275141	1.028068065643	8273817	0.830707830541	FBgn0020930	364	FBgn0020930	364
857	X	11454089	11457019	1.027588367462	11455914	0.889937064227	FBgn0002723	1294	FBgn0030322	2322
858	3R	169376	170753	1.026629447937	170045	0.695438553305	FBgn0001204	2327	FBgn0001204	2327
859	4	852370	855013	1.026616096497	853482	0.862085938454	FBgn0039938	781	FBgn0039930	196127
860	X	17635621	17639205	1.026412963867	17636419	0.958348645104	FBgn0026058	11432	FBgn0030870	28358
861	3R	25980653	25983996	1.026377677917	25983152	0.786410079283	FBgn0039749	421	FBgn0065067	50382
862	2L	15741238	15744661	1.0251121521	15743732	0.991413929883	FBgn0010382	352	FBgn0003936	3879
863	2R	15354915	15356951	1.025059700012	15355914	0.834479510784	FBgn0034476	14146	FBgn0011849	113520
864	2L	2195928	2199258	1.024590969086	2197149	0.791171789169	FBgn0031395	4777	FBgn0031395	4777
865	3R	11092536	11096028	1.024433135986	11094811	0.959933578968	FBgn0038312	406	FBgn0016691	3513
866	2L	8509522	8511384	1.02407002449	8510653	0.721364161547	FBgn0032050	1182	FBgn0032050	1182
867	X	11200877	11203419	1.024027824402	11202181	0.914873395647	FBgn0000499	1082	FBgn0000499	1082
868	2R	9368804	9370831	1.0233335495	9369898	0.785727527406	FBgn0033879	357	FBgn0033881	4726
869	3L	21849444	21850975	1.023118495941	21850288	0.755547344685	FBgn0037140	18262	FBgn0046301	84242
870	3R	4617461	4618988	1.022752761841	4618289	0.802084773779	FBgn0027540	20	FBgn0037632	8986
871	2L	8477592	8480484	1.02189207077	8478440	0.922517215504	FBgn0053194	1091	FBgn0032050	33395
872	3L	13093223	13096636	1.02144575119	13094206	0.950062190785	FBgn0010452	5986	FBgn0010452	5986
873	3L	19131881	19134255	1.020648479462	19132910	1.041770458221	FBgn0016797	2975	FBgn0016797	2975
874	4	956079	958150	1.020296096802	956791	0.753783289591	FBgn0019985	301	FBgn0039930	92818
875	3R	17302826	17305070	1.019268035889	17304168	0.768494746264	FBgn0038889	3879	FBgn0013984	102083
876	X	7780565	7783987	1.018948078156	7783038	0.954013884068	FBgn0029983	833	FBgn0004404	2898
877	2L	10963785	10966676	1.018732070923	10964675	0.736757218838	FBgn0053129	5600	FBgn0032329	46410
878	3L	11317363	11319388	1.018587112427	11318474	0.801980145772	FBgn0036155	20358	FBgn0041094	92218
879	2L	14435189	14436921	1.017137527466	14436112	0.848409764907	FBgn0028871	10981	FBgn0005771	54750
880	3L	13080806	13082566	1.016969680786	13081807	0.949408803667	FBgn0010452	6413	FBgn0010452	6413
881	3R	13766049	13767884	1.015940666199	13766885	0.790048599243	FBgn0000363	9290	FBgn0038554	88789
882	2R	16159396	16163427	1.015277385712	16161558	0.889291413625	FBgn0034537	2657	FBgn0061362	2915
883	2R	16789687	16791733	1.014539718628	16790605	0.857663491193	FBgn0034611	723	FBgn0034611	723
884	3R	17469424	17471002	1.013666629791	17470343	0.779662412756	FBgn0011766	15784	FBgn0046832	22097
885	3L	10541611	10544202	1.010956764221	10543618	0.698621145884	FBgn0036085	10622	FBgn0000629	68459
886	2R	13683530	13686144	1.010939121246	13684217	0.703006744385	FBgn0034311	2077	FBgn0034311	2077
887	3R	26076733	26078736	1.010872840881	26077744	0.981114864349	FBgn0039760	1100	FBgn0039757	43002
888	X	16255070	16257106	1.010818004608	16256017	1.003132502238	FBgn0030749	136	FBgn0026575	764
889	X	9616024	9617242	1.010341644287	9616492	0.492089531638	FBgn0030151	7475	FBgn0000233	77083
890	X	1679352	1681390	1.009987354279	1680319	0.911610182594	FBgn0029591	1497	FBgn0029591	1497
891	X	9598197	9600717	1.009236335754	9600025	0.852734486262	FBgn0020378	1845	FBgn0000233	60616
892	2L	14264467	14266126	1.008852481842	14265245	0.883133916294	FBgn0004002	1723	FBgn0028529	89835
893	2R	7839174	7843549	1.006428718567	7841662	0.902289362515	FBgn0033713	503	FBgn0020377	114530
894	3L	15277883	15279476	1.006391525269	15278681	0.701564536375	FBgn0036493	9053	FBgn0036494	23278
895	X	3018323	3026790	1.006307601929	3021128	0.892209351063	FBgn0028746	8150	FBgn0028746	8150
896	2R	2029747	2031229	1.006234645844	2030464	0.667091757059	FBgn0010347	16392	FBgn0041145	91854
897	X	16449216	16450647	1.004932403564	16449865	0.670353919268	FBgn0025743	5216	FBgn0010412	21951
898	2R	16548534	16550276	1.003907203674	16549394	0.795787364244	FBgn0003391	15347	FBgn0003391	15347
899	2R	19618387	19620430	1.003878593445	19619128	0.561470717192	FBgn0034976	2742	FBgn0021875	22477
900	3R	18981829	18983901	1.003377437592	18982729	0.892127037048	FBgn0004395	863	FBgn0051457	29023
901	3R	20444332	20447338	1.00202703476	20445449	0.833382993937	FBgn0039211	4131	FBgn0039212	5853
902	3R	12041817	12043090	1.001892089844	12042456	0.676907300949	FBgn0040071	8915	FBgn0011253	55720
903	3R	25958606	25960183	1.000772476196	25959436	0.830234686534	FBgn0003738	885	FBgn0065067	74098
904	3R	22450300	22452501	1.00048828125	22450872	0.780143896739	FBgn0039437	502	FBgn0039449	92235
905	X	7387007	7388875	1.000459671021	7387921	0.80906494926	FBgn0052720	5796	FBgn0027553	185637
906	3L	8384329	8386112	0.999062538147	8385263	0.689278658699	FBgn0035891	259	FBgn0010825	39000
907	2L	10338979	10340477	0.998675584793	10339694	0.825696917141	FBgn0019932	234	FBgn0051715	1927
908	X	11458813	11460563	0.997955799103	11459635	0.809466063976	FBgn0004370	145	FBgn0030322	6043
909	X	5362096	5363588	0.996278762817	5362874	0.715265442343	FBgn0029771	376	FBgn0029771	376
910	X	1242512	1245018	0.996054649353	1243943	0.851618971143	FBgn0040893	3881	FBgn0028274	77090
911	2R	18921804	18924723	0.995834350586	18923972	0.740946948528	FBgn0050411	427	FBgn0034849	58807
912	2L	2574937	2579597	0.995584964752	2577965	0.84924419721	FBgn0031435	294	FBgn0031435	294
913	X	18277971	18281399	0.993144989014	18279407	0.71813086101	FBgn0052548	4889	FBgn0004956	137645
914	3L	11526978	11529408	0.992865085602	11528661	0.71327906847	FBgn0036172	7519	FBgn0036180	54726
915	X	615597	618788	0.992168903351	618045	0.845730384191	FBgn0040382	1629	FBgn0065054	2850
916	3R	25341290	25343718	0.992033958435	25342839	0.90907758825	FBgn0039669	1272	FBgn0040623	26023
917	3L	8990412	8992120	0.992024421692	8991345	0.809029354769	FBgn0035956	3011	FBgn0035954	12200
918	3L	1623336	1628738	0.991945743561	1625069	0.715105842142	FBgn0013753	1835	FBgn0035248	4005
919	3R	2732574	2735807	0.991568565369	2733433	0.692265060213	FBgn0001077	43387	FBgn0001077	43387
920	2R	6122029	6123379	0.990493059158	6122698	0.713622672217	FBgn0033538	6779	FBgn0004399	52981
921	3L	1543720	1546886	0.989826202393	1545566	0.875721752644	FBgn0035234	3358	FBgn0035234	3358
922	X	12865917	12869414	0.989070892334	12867741	0.6518650949	FBgn0030442	2719	FBgn0030434	124206
923	X	21179800	21183031	0.988618850708	21180615	0.754481881857	FBgn0003423	4402	FBgn0015527	20100
924	X	17083425	17085090	0.988426685333	17084237	0.694114983082	FBgn0030835	789	FBgn0000163	89361
925	3R	17490799	17493867	0.988133430481	17493149	0.799988174438	FBgn0038894	1849	FBgn0004493	4323
926	3R	25372972	25374873	0.987839698792	25373881	0.933066606522	FBgn0000492	8228	FBgn0040623	57065
927	3R	2252866	2254519	0.987607002258	2253714	0.824101626873	FBgn0053324	18278	FBgn0037443	22101
928	2L	18443630	18445204	0.987602710724	18444436	0.759230613708	FBgn0032678	489	FBgn0032678	489
929	3R	15813651	15815084	0.987419128418	15814410	0.702353253084	FBgn0051213	15175	FBgn0038768	43132
930	X	17579313	17585637	0.987086296082	17582142	0.758127044229	FBgn0030866	8931	FBgn0030866	8931
931	3L	16447167	16448582	0.98700428009	16447906	0.726327475379	FBgn0004569	1054	FBgn0014163	70808
932	2R	3103707	3105700	0.986441612244	3104872	0.875088751316	FBgn0004243	2940	FBgn0004243	2940
933	3L	23531482	23533300	0.985621452332	23532535	0.661935925484	FBgn0052230	259368	FBgn0024733	503220
934	3R	25874000	25876205	0.985610961914	25874626	0.600795716047	FBgn0039742	627	FBgn0039742	627
935	2R	9455142	9458833	0.984299659729	9457940	0.77064898279	FBgn0013733	77	FBgn0033886	18371
936	3L	677450	680267	0.984192371368	679452	0.667560021083	FBgn0035156	3005	FBgn0035156	3005
937	3L	682550	684123	0.984004974365	683343	0.701292823343	FBgn0035157	668	FBgn0035156	6896
938	X	18743893	18745606	0.983605861664	18744733	0.774424216327	FBgn0030976	10386	FBgn0030974	17163
939	2L	15756931	15759129	0.983181476593	15757652	0.88188958168	FBgn0001987	1032	FBgn0003936	10041
940	X	6672122	6678531	0.983030796051	6675698	0.696237683296	FBgn0029909	2199	FBgn0029907	7207
941	3R	2688669	2692379	0.98272895813	2691533	0.910614350263	FBgn0001077	1487	FBgn0001077	1487
942	3L	14100315	14101909	0.982191562653	14101035	0.80858410106	FBgn0042630	4452	FBgn0000411	42844
943	2L	21840551	21841912	0.979583263397	21841174	0.570571114035	FBgn0003866	24986	FBgn0003866	24986
944	3R	12455672	12458485	0.979387760162	12456806	0.818755596876	FBgn0000634	5858	FBgn0038453	12521
945	2L	14023778	14028692	0.979370594025	14026493	0.948877215385	FBgn0028519	517	FBgn0028519	517
946	3L	1700458	1703997	0.977828025818	1701223	0.732107162476	FBgn0035262	5462	FBgn0026372	49014
947	3R	24346813	24352944	0.977711677551	24352088	0.787528038025	FBgn0051051	5924	FBgn0000659	58717
948	3R	7474975	7478097	0.977111816406	7475876	0.869757890701	FBgn0037925	542	FBgn0037921	24510
949	3R	25117416	25120256	0.976367473602	25118248	0.787220730501	FBgn0039659	4703	FBgn0003525	36746
950	3L	21401125	21402619	0.976266860962	21401879	0.818387372153	FBgn0014143	8518	FBgn0014143	8518
951	2L	517692	519754	0.975744724274	518490	0.786348640919	FBgn0003963	4977	FBgn0003963	4977
952	3R	8234554	8236159	0.97562122345	8235398	0.777745863971	FBgn0038039	1354	FBgn0038038	3144
953	2L	20473170	20474720	0.975482940674	20474019	0.84826156497	FBgn0046834	1070	FBgn0046834	1070
954	3L	1438740	1441217	0.974168777466	1440084	0.90514922142	FBgn0004635	7240	FBgn0004635	7240
955	3R	2140304	2142376	0.973948955536	2141089	0.778651574079	FBgn0037427	69	FBgn0053097	52921
956	2L	21850477	21854298	0.973192214966	21851329	0.6864400208	FBgn0032965	34525	FBgn0003866	35141
957	3R	24852228	24854046	0.972208499908	24853118	0.791620535009	FBgn0039623	170	FBgn0039633	69591
958	3R	819413	821500	0.972127914429	820456	0.844914793968	FBgn0037292	5982	FBgn0004183	46570
959	2R	7107567	7110188	0.971318244934	7108554	0.761613309383	FBgn0065063	1264	FBgn0065063	1264
960	3L	2212095	2214716	0.969101428986	2212797	0.727195262909	FBgn0035317	381	FBgn0035318	7807
961	3R	6682080	6683713	0.968209266663	6682889	0.730749577284	FBgn0037844	376	FBgn0037844	376
962	2R	4151282	4153939	0.967953205109	4152739	0.778757691383	FBgn0003892	8709	FBgn0003892	8709
963	2R	15682918	15685349	0.967637062073	15683833	0.913821339607	FBgn0034481	22823	FBgn0004364	57459
964	2R	10488918	10491350	0.966773033142	10490673	0.675020947176	FBgn0033988	5485	FBgn0033988	5485
965	2R	15565990	15567938	0.966600894928	15566905	0.902169883251	FBgn0034480	47055	FBgn0004364	59469
966	X	12623808	12627061	0.966365814209	12625854	0.563682943583	FBgn0052647	6959	FBgn0030433	115189
967	3R	26606806	26609044	0.966179847717	26607698	0.901171964758	FBgn0004606	16050	FBgn0003720	70339
968	2L	9704718	9706395	0.96585893631	9705663	0.87807559967	FBgn0051710	281	FBgn0032138	5606
969	X	10438943	10440740	0.965783596039	10439559	0.658375179066	FBgn0001206	1475	FBgn0052680	100604
970	2R	11136194	11138259	0.96569943428	11136905	0.634718209505	FBgn0050465	15775	FBgn0010426	58038
971	3R	7611340	7613204	0.965308189392	7612343	0.878662014008	FBgn0037949	393	FBgn0011471	7517
972	X	18632711	18634416	0.964564323425	18633638	0.857591432684	FBgn0001090	2022	FBgn0001090	2022
973	3L	6317888	6319770	0.963972091675	6319125	0.634759902954	FBgn0052399	140	FBgn0020251	150552
974	X	20556709	20558767	0.963940143585	20557838	0.785441005931	FBgn0031130	1213	FBgn0003300	52721
975	3L	12841636	12843338	0.963179111481	12842396	0.805644035339	FBgn0036320	5731	FBgn0036314	54446
976	3R	25491062	25493534	0.960973501205	25492772	0.568766874426	FBgn0039676	1827	FBgn0039678	4610
977	3R	24149185	24150964	0.960895061493	24149696	0.523927043466	FBgn0040108	4309	FBgn0040108	4309
978	3R	5704669	5706905	0.960868835449	5705549	0.913851797581	FBgn0037767	4152	FBgn0065050	101343
979	3R	23749267	23752090	0.960275888443	23750170	0.818569043103	FBgn0027579	745	FBgn0027579	745
980	3R	12527788	12529506	0.959323406219	12528533	0.82866537571	FBgn0003944	31815	FBgn0063261	48578
981	X	4760405	4763975	0.959173202515	4762369	0.702978134155	FBgn0029736	1313	FBgn0029738	19018
982	2R	13321209	13322775	0.958701610565	13322113	0.688196255611	FBgn0004586	4461	FBgn0004586	4461
983	2L	19200220	19203081	0.958397865295	19200964	0.792888462543	FBgn0015380	14689	FBgn0032762	71609
984	2R	1219972	1221843	0.958071708679	1221063	0.806533575058	FBgn0010633	11568	FBgn0033035	15821
985	3L	17520766	17522882	0.955327987671	17521931	0.890554568347	FBgn0025455	1116	FBgn0025455	1116
986	X	20271772	20275277	0.955094337463	20272941	0.684586559023	FBgn0052506	3340	FBgn0040649	23915
987	2L	10768744	10770387	0.954652309418	10769439	0.706968069077	FBgn0032298	525	FBgn0032298	525
988	3R	16375211	16378792	0.954549312592	16376353	0.894804209471	FBgn0016917	1681	FBgn0043457	7299
989	2L	20093372	20095029	0.953908920288	20094265	0.782955116696	FBgn0032849	271	FBgn0032849	271
990	2L	3862305	3865465	0.953494548798	3863298	0.793719738722	FBgn0031574	617	FBgn0004567	26456
991	3L	1554914	1557370	0.952876091003	1556213	0.759264945984	FBgn0035236	3497	FBgn0035236	3497
992	2R	14096845	14099003	0.952573776245	14098287	0.695445388556	FBgn0050115	21789	FBgn0050119	43839
993	2R	4531032	4532765	0.951969146729	4531967	0.778573625228	FBgn0033364	2299	FBgn0033357	68466
994	X	6957086	6958805	0.951575756073	6957833	0.793992715723	FBgn0027342	2305	FBgn0029933	14544
995	3L	6763562	6767206	0.95138835907	6765317	0.749210273518	FBgn0003995	1210	FBgn0035714	38457
996	X	17651748	17654758	0.951233863831	17653627	0.823977549871	FBgn0030868	75	FBgn0030870	11150
997	2R	20563649	20565552	0.950600147247	20564654	0.760539054871	FBgn0001147	4727	FBgn0001148	4926
998	2R	4424237	4429801	0.950448513031	4428647	0.691995441914	FBgn0002552	2306	FBgn0033349	5954
999	X	8976939	8981179	0.95029258728	8978173	0.80122756958	FBgn0030090	2066	FBgn0030092	16107
1000	2L	7827700	7829064	0.949833393097	7828330	0.708368862376	FBgn0004177	587	FBgn0020618	1078
1001	3L	12105577	12107174	0.949751853943	12106338	0.824620751774	FBgn0046296	219	FBgn0036255	4689
1002	2R	6160404	6162450	0.949480056763	6161518	0.826040015501	FBgn0033540	114	FBgn0004399	91801
1003	2R	14520270	14521746	0.948355674744	14520907	0.79149944642	FBgn0034412	18703	FBgn0041702	33606
1004	2R	17035860	17037433	0.947708129883	17036719	0.732924124774	FBgn0003731	6132	FBgn0010415	47969
1005	2R	7623921	7626374	0.946439266205	7625074	0.806784181034	FBgn0033681	9705	FBgn0027504	41890
1006	X	4615612	4619131	0.946123123169	4617301	0.793394327164	FBgn0025679	547	FBgn0022768	85193
1007	3L	21612150	21614129	0.945592880249	21613042	0.6491987004	FBgn0037116	530	FBgn0028663	139339
1008	3L	5966523	5969159	0.945134162903	5967437	0.854318767786	FBgn0052406	3724	FBgn0035656	17485
1009	2L	8874943	8876895	0.944754600525	8876119	0.862836629152	FBgn0032072	9352	FBgn0029123	50494
1010	2L	6733075	6735675	0.944650173187	6734962	0.923266523025	FBgn0031853	2096	FBgn0025777	11607
1011	2L	16583289	16585422	0.944542646408	16584560	0.609016601856	FBgn0051815	13282	FBgn0002652	91425
1012	2L	7543323	7545089	0.942876338959	7544105	0.747643919552	FBgn0053529	318	FBgn0053529	318
1013	2L	10057490	10059678	0.941966056824	10058799	0.934017517987	FBgn0011823	1893	FBgn0011823	1893
1014	X	18472382	18474528	0.941565513611	18473699	0.773715400696	FBgn0030941	4859	FBgn0030943	8425
1015	2L	9983845	9985204	0.941092967987	9984971	0.837326335907	FBgn0040965	314	FBgn0040965	314
1016	2L	370141	371684	0.940969467163	370885	0.740268959719	FBgn0000061	7231	FBgn0031250	13017
1017	2L	7147641	7149568	0.940011024475	7148568	0.796850204468	FBgn0031892	8129	FBgn0031897	71461
1018	2R	2906960	2908098	0.93982219696	2907683	0.764411956072	FBgn0033162	78	FBgn0033159	14001
1019	2L	12606848	12608216	0.939507484436	12607514	0.6293982618	FBgn0051859	744	FBgn0002970	10834
1020	3R	25810846	25816480	0.939399719238	25811953	0.698656797409	FBgn0039728	2779	FBgn0039730	8978
1021	3R	4801174	4802768	0.939189910889	4801958	0.779891192913	FBgn0037646	4685	FBgn0022347	16709
1022	2R	3469827	3475619	0.938818454742	3473414	0.924369279076	FBgn0026361	321	FBgn0026361	321
1023	2L	4374484	4375748	0.938684463501	4375148	0.608807227191	FBgn0026319	3158	FBgn0026319	3158
1024	2R	4387369	4389741	0.938429832458	4389072	0.710759997368	FBgn0033337	14140	FBgn0033341	24113
1025	2R	1405853	1409138	0.938313484192	1408137	0.810256958008	FBgn0033045	20184	FBgn0033059	175628
1026	2L	19317957	19320557	0.937922954559	19318905	0.874321769266	FBgn0032769	22670	FBgn0024245	40248
1027	2L	7035175	7037645	0.937214374542	7036029	0.695225685835	FBgn0022201	1969	FBgn0022201	1969
1028	X	9146943	9148647	0.936954498291	9147814	0.753942616781	FBgn0030124	10321	FBgn0040235	16651
1029	X	10544816	10551096	0.936417579651	10545572	0.726283931732	FBgn0052677	2100	FBgn0052672	67981
1030	3L	20458947	20461203	0.936085700989	20460255	0.841780632734	FBgn0037010	233	FBgn0037009	5405
1031	3R	6240267	6242815	0.936032295227	6241783	0.768102617825	FBgn0037816	17	FBgn0015396	65877
1032	2L	16401231	16402895	0.935526847839	16401967	0.639870643616	FBgn0020416	39242	FBgn0025678	49277
1033	2R	7632866	7636121	0.935513019562	7635067	0.669284139361	FBgn0033681	288	FBgn0027504	31897
1034	3R	11237799	11240697	0.935363769531	11238857	0.594713098863	FBgn0046829	4298	FBgn0046829	4298
1035	2L	355610	357339	0.935218811035	356528	0.729757196763	FBgn0031250	1340	FBgn0031250	1340
1036	2L	18522501	18524948	0.934494018555	18523366	0.683699832243	FBgn0032685	9944	FBgn0032682	41950
1037	2L	3617504	3620421	0.934485912323	3619332	0.807540535927	FBgn0015663	40	FBgn0002985	12584
1038	X	9011752	9015737	0.934293746948	9013859	0.901961708069	FBgn0026206	5371	FBgn0040931	8653
1039	3R	22998300	23000813	0.93421459198	22998980	0.460036404928	FBgn0003482	7540	FBgn0039488	56582
1040	X	4547555	4550174	0.93395280838	4549382	0.705607235432	FBgn0029722	1164	FBgn0022768	17274
1041	2R	7939025	7940725	0.93302154541	7939935	0.695694727056	FBgn0033734	1043	FBgn0010238	29163
1042	X	7144410	7146421	0.931481361389	7145306	0.771063613892	FBgn0024250	7871	FBgn0024250	7871
1043	3L	12650900	12652914	0.931445121765	12651649	0.681121706963	FBgn0014343	16046	FBgn0036306	77055
1044	2R	11844123	11846760	0.931100845337	11846077	0.859729510087	FBgn0010611	4876	FBgn0022070	16284
1045	2R	18188645	18191039	0.930920124054	18189393	0.753096997738	FBgn0020257	7162	FBgn0020257	7162
1046	3R	23875256	23876252	0.930852890015	23875748	0.534752130508	FBgn0039570	2452	FBgn0039559	112177
1047	3L	572464	573965	0.930564403534	573090	0.707258880138	FBgn0035144	286	FBgn0035141	46642
1048	2L	8286250	8288481	0.930485248566	8287301	0.732777178288	FBgn0011902	3426	FBgn0011902	3426
1049	2L	13190599	13192265	0.930215835571	13191494	0.803014151255	FBgn0032479	455	FBgn0032476	14322
1050	2R	1706403	1712537	0.930215835571	1707136	0.810722668966	FBgn0033069	1047	FBgn0033068	3741
1051	3L	10259199	10260945	0.929947853088	10259984	0.688635826111	FBgn0036080	12833	FBgn0000629	352093
1052	3L	18709058	18710632	0.929644584656	18709877	0.616870045662	FBgn0036810	124	FBgn0036810	124
1053	X	20059590	20061955	0.92870426178	20060474	0.828817171209	FBgn0015789	1626	FBgn0031098	1691
1054	3L	17529457	17530709	0.92756986618	17530022	0.57379668951	FBgn0025455	6975	FBgn0025455	6975
1055	2L	2181253	2183843	0.927540302277	2182164	0.733337968588	FBgn0031394	2808	FBgn0000097	3415
1056	3R	13429662	13431374	0.927423477173	13430593	0.786260813475	FBgn0038524	1231	FBgn0051575	53582
1057	2R	19057602	19059707	0.927331924438	19058907	0.638423695284	FBgn0010501	8	FBgn0010501	8
1058	3L	14909339	14910265	0.927097797394	14909646	0.697977542877	FBgn0040809	95	FBgn0040809	95
1059	2R	5045460	5048972	0.926941871643	5048037	0.717696996836	FBgn0050337	6134	FBgn0025286	50959
1060	2L	4809813	4811232	0.926769256592	4810378	0.760931682587	FBgn0031630	2647	FBgn0031632	11398
1061	X	19488433	19495749	0.926326990128	19492756	0.568606704473	FBgn0031053	2703	FBgn0031047	19939
1062	X	13513322	13514747	0.926229476929	13514193	0.6939453125	FBgn0030510	140	FBgn0030510	140
1063	2L	18963314	18965385	0.926187515259	18964070	0.812003910542	FBgn0015772	580	FBgn0032728	891
1064	2L	15470356	15472027	0.925881385803	15471115	0.737147629261	FBgn0003448	3083	FBgn0003448	3083
1065	2L	14307908	14309689	0.9255194664	14308668	0.785427979061	FBgn0052970	511	FBgn0028529	46412
1066	2L	4030812	4033083	0.924402236938	4031661	0.636871450088	FBgn0000547	282	FBgn0000547	282
1067	3R	19799490	19803004	0.924372673035	19800403	0.78101927042	FBgn0051451	8665	FBgn0053108	20990
1068	2R	15371734	15373772	0.924339294434	15372510	0.70430997014	FBgn0043532	10469	FBgn0011849	130116
1069	3R	14095042	14097242	0.924076080322	14095483	0.450755119324	FBgn0038592	1973	FBgn0038595	9769
1070	3R	8856158	8858585	0.923965930939	8857132	0.730901559194	FBgn0002354	468	FBgn0002354	468
1071	2L	19156475	19159074	0.92342710495	19157419	0.800279259682	FBgn0032763	20212	FBgn0032762	28064
1072	2L	18300790	18302448	0.923072338104	18301662	0.702208799474	FBgn0032677	10829	FBgn0004413	137504
1073	2R	19006897	19008264	0.922975063324	19007693	0.744203954935	FBgn0034869	361	FBgn0034868	10255
1074	2R	5225597	5227419	0.920660972595	5226330	0.83117834727	FBgn0010316	2194	FBgn0023143	21189
1075	X	20222663	20224239	0.920538902283	20223438	0.670055776834	FBgn0031108	846	FBgn0031114	11218
1076	3R	12724027	12726331	0.920499324799	12724913	0.788646399975	FBgn0015350	19463	FBgn0082171	42876
1077	2L	9420621	9422141	0.920449256897	9421331	0.736347300666	FBgn0032116	4738	FBgn0002973	16182
1078	3R	16654318	16656765	0.92014503479	16655821	0.826418483959	FBgn0027493	516	FBgn0038830	5870
1079	2R	7628950	7631580	0.920002937317	7630372	0.76123303175	FBgn0033681	4407	FBgn0027504	36592
1080	2R	5742197	5745622	0.919140338898	5744667	0.635852813721	FBgn0000448	537	FBgn0033486	115161
1081	X	5615614	5617338	0.91901922226	5616540	0.753238737583	FBgn0029804	525	FBgn0029800	16420
1082	3R	7305425	7307857	0.919005870819	7307054	0.721864064535	FBgn0037908	18652	FBgn0037902	45461
1083	3R	23408107	23411139	0.918715953827	23408794	0.70722767512	FBgn0040080	267	FBgn0003330	98952
1084	3R	16388301	16389984	0.918316364288	16389266	0.665609976825	FBgn0038804	523	FBgn0040575	3433
1085	X	9594459	9596604	0.918087005615	9595123	0.746542870998	FBgn0020378	3057	FBgn0000233	55714
1086	2L	5906952	5908388	0.918054580688	5907498	0.646274656057	FBgn0043362	318	FBgn0000308	73527
1087	3L	17343898	17345300	0.917330741882	17344665	0.600138717228	FBgn0036715	123	FBgn0026197	22052
1088	X	15295036	15298753	0.917195320129	15297703	0.727399945259	FBgn0030640	1051	FBgn0030659	119106
1089	2L	7514607	7517691	0.916547775269	7516547	0.544831416186	FBgn0011283	19187	FBgn0053529	27876
1090	3L	9565695	9567857	0.914952278137	9567100	0.724113702774	FBgn0036013	4701	FBgn0010408	81611
1091	X	7810190	7812747	0.914940834045	7810850	0.766161271504	FBgn0003447	1590	FBgn0004404	30710
1092	2L	5274589	5278450	0.914937019348	5276553	0.836834178251	FBgn0000228	2005	FBgn0000228	2005
1093	2R	13088523	13090071	0.914821624756	13089208	0.557197682998	FBgn0016701	1463	FBgn0029079	16621
1094	X	17280430	17282637	0.914679050446	17281402	0.741559028625	FBgn0030840	1309	FBgn0030851	182011
1095	3L	21430222	21432527	0.914391040802	21431781	0.778212014367	FBgn0015239	458	FBgn0037085	7939
1096	X	2243833	2245493	0.914294242859	2244672	0.829707874971	FBgn0040387	852	FBgn0001150	40447
1097	2L	3820928	3824065	0.914142608643	3822563	0.763907600852	FBgn0003430	3117	FBgn0003430	3117
1098	3R	693777	695226	0.913926124573	694589	0.473086870634	FBgn0020280	9666	FBgn0003002	16054
1099	X	2239259	2242996	0.913399219513	2240612	0.644721476237	FBgn0040387	3208	FBgn0040389	39819
1100	2R	1542896	1544662	0.912907600403	1543782	0.857382982969	FBgn0033052	888	FBgn0033059	39983
1101	3R	4161696	4163418	0.912857055664	4162525	0.837871832006	FBgn0040529	4238	FBgn0040529	4238
1102	X	16259802	16261659	0.912540435791	16260450	0.58138095008	FBgn0026575	3669	FBgn0026575	3669
1103	2L	3035407	3038207	0.911559820175	3036537	0.616934239864	FBgn0031497	866	FBgn0031494	7280
1104	3L	18022960	18024944	0.910393714905	18024347	0.56628818512	FBgn0000568	510	FBgn0020300	80316
1105	2R	12972678	12974316	0.909955978394	12973341	0.681299388409	FBgn0028953	797	FBgn0028953	797
1106	3L	13269449	13271088	0.90918970108	13270260	0.74821165204	FBgn0003034	5322	FBgn0036349	82272
1107	3L	19939844	19941721	0.909184455872	19940879	0.952200440799	FBgn0036930	1797	FBgn0036918	83345
1108	2L	115322	116511	0.909160614014	116242	0.763191413879	FBgn0031219	125	FBgn0002931	28860
1109	3L	13889623	13891458	0.909064292908	13890425	0.630951627096	FBgn0026376	82	FBgn0036386	3831
1110	3L	1091868	1094015	0.908955097198	1092474	0.650034332275	FBgn0052334	3407	FBgn0035194	138732
1111	3R	25851561	25853937	0.908714294434	25853301	0.672342687845	FBgn0026597	4735	FBgn0001281	11159
1112	2L	4794658	4797804	0.908448219299	4796113	0.492738695706	FBgn0031628	1564	FBgn0031632	25663
1113	3R	19732196	19733588	0.908243179321	19732895	0.712735550744	FBgn0039124	13790	FBgn0013347	16117
1114	3L	19072149	19073961	0.907183647156	19073173	0.717385351658	FBgn0036851	2484	FBgn0036844	21492
1115	3L	1430000	1432046	0.906699180603	1431115	0.853884921354	FBgn0043865	9940	FBgn0004635	16209
1116	3R	4644656	4646160	0.906222343445	4645408	0.596652984619	FBgn0037636	978	FBgn0037636	978
1117	X	13635077	13636109	0.905515670776	13635561	0.304770878383	FBgn0030525	3939	FBgn0030522	19111
1118	X	6525362	6526691	0.905463218689	6526001	0.530872858488	FBgn0029890	990	FBgn0029891	3033
1119	3R	20157896	20159127	0.905070304871	20158654	0.378669542425	FBgn0039182	382	FBgn0028471	14512
1120	2R	2958851	2960412	0.905068874359	2959587	0.952403259277	FBgn0033174	295	FBgn0033179	18957
1121	2L	4220876	4222839	0.904887199402	4221818	0.888568103313	FBgn0001075	3966	FBgn0031590	5279
1122	2L	16230094	16231767	0.904841423035	16231192	0.784859730647	FBgn0028859	1096	FBgn0028897	26860
1123	2L	13932886	13934305	0.904815196991	13933514	0.558568418026	FBgn0032538	1177	FBgn0012037	27869
1124	2L	4022968	4024300	0.903932094574	4023585	0.593769269831	FBgn0000547	7794	FBgn0000547	7794
1125	2R	4230323	4232463	0.903825759888	4231537	0.891550344579	FBgn0050357	1900	FBgn0050353	61518
1126	3R	25520224	25522364	0.903629302979	25521475	0.692221768697	FBgn0039683	2946	FBgn0039680	20077
1127	2L	15968918	15970602	0.903344154358	15969877	0.712552070618	FBgn0051736	5530	FBgn0003936	222266
1128	3L	17950934	17952408	0.903230667114	17951575	0.814699560404	FBgn0052193	24656	FBgn0036762	139400
1129	2R	14632649	14634274	0.902167320251	14633529	0.574819654226	FBgn0034417	10575	FBgn0000578	22969
1130	3R	2710565	2712915	0.902132034302	2711375	0.706732571125	FBgn0001077	21329	FBgn0001077	21329
1131	X	1950541	1953426	0.901763916016	1952664	0.699886679649	FBgn0000382	2272	FBgn0025626	31372
1132	3L	4111722	4112909	0.901247501373	4112336	0.557066887617	FBgn0035500	5746	FBgn0004574	10397
1133	3R	2831916	2833678	0.901155471802	2832926	0.736463939442	FBgn0000095	7976	FBgn0010774	73200
1134	2R	11213918	11215677	0.900896549225	11214780	0.894311338663	FBgn0050080	1777	FBgn0010426	19837
1135	X	19471871	19474205	0.900554418564	19472872	0.827066084918	FBgn0031047	55	FBgn0031047	55
1136	2R	6065406	6067118	0.900135040283	6066193	0.563054943085	FBgn0004399	3524	FBgn0004399	3524
1137	2R	11901139	11902646	0.900119781494	11901920	0.670661866665	FBgn0053960	11870	FBgn0022070	39559
1138	3L	7951846	7953334	0.899752616882	7952755	0.612798045663	FBgn0035831	203	FBgn0035831	203
1139	3L	16029148	16030745	0.899590492249	16029911	0.757869793819	FBgn0005536	12684	FBgn0003691	13997
1140	X	20534132	20536658	0.898990631104	20535525	0.737940311432	FBgn0031129	11111	FBgn0003300	30408
1141	2R	10175547	10176835	0.898788928986	10175958	0.557923569399	FBgn0033952	2340	FBgn0033948	39783
1142	X	1249566	1252401	0.898216724396	1250545	0.75704741478	FBgn0024985	659	FBgn0028274	70488
1143	2R	6031752	6033303	0.89777135849	6032531	0.757677527035	FBgn0005630	22544	FBgn0004399	37186
1144	3R	21018914	21021973	0.897554397583	21020886	0.751993880552	FBgn0039288	396	FBgn0039288	396
1145	X	2572352	2583732	0.897522926331	2580948	0.810881474439	FBgn0000927	506	FBgn0024978	7393
1146	X	6649014	6650685	0.897386550903	6649737	0.709215462208	FBgn0029903	814	FBgn0029905	16414
1147	2R	18113382	18114658	0.897219657898	18113907	0.497018084807	FBgn0034743	204	FBgn0034743	204
1148	2R	9053663	9057700	0.897103309631	9056857	0.843868704403	FBgn0011896	4833	FBgn0014877	13132
1149	3L	9108280	9109590	0.896656513214	9108392	0.865709114075	FBgn0035964	116	FBgn0028789	93068
1150	3R	17484859	17486381	0.896359443665	17485586	0.762895166874	FBgn0011766	541	FBgn0004493	11886
1151	3R	556927	558486	0.895345687866	557746	0.760804843903	FBgn0027570	151	FBgn0037270	17828
1152	3L	14513804	14515418	0.895070075989	14514495	0.719167619944	FBgn0036428	1735	FBgn0028418	11528
1153	X	306759	309323	0.894710063934	308154	0.825035005808	FBgn0000137	9168	FBgn0002561	41609
1154	3R	12068026	12070344	0.893660545349	12069499	0.632810171913	FBgn0040071	18128	FBgn0011253	28677
1155	3R	12664479	12666476	0.893642425537	12665669	0.699566721916	FBgn0000014	9900	FBgn0020546	10057
1156	3R	5412482	5415115	0.893449783325	5414240	0.636760767768	FBgn0037718	1579	FBgn0037719	2469
1157	2L	11065461	11067756	0.893440723419	11066842	0.726464807987	FBgn0032334	1934	FBgn0032335	4219
1158	3L	4264808	4267911	0.892979860306	4266900	0.884252407972	FBgn0035525	50	FBgn0035525	50
1159	3L	9721441	9725423	0.892587661743	9722590	0.675331171821	FBgn0052046	2933	FBgn0044049	55635
1160	2L	4443472	4445923	0.892451286316	4444843	0.806519508362	FBgn0031604	111	FBgn0031604	111
1161	2L	21855904	21857358	0.892397880554	21856572	0.666155646829	FBgn0032965	29282	FBgn0003866	40384
1162	2L	10068631	10069981	0.892214775085	10069189	0.591053708394	FBgn0032178	8292	FBgn0011823	12283
1163	2L	14058150	14059661	0.892163276672	14058937	0.654081288506	FBgn0028875	2384	FBgn0028876	11353
1164	X	20208720	20222269	0.891511917114	20220769	0.762678286609	FBgn0031108	3515	FBgn0031114	13887
1165	2L	6976250	6980553	0.891448497772	6977785	0.766027001774	FBgn0016978	6049	FBgn0016978	6049
1166	2L	2201947	2203615	0.891427993774	2202785	0.731042469249	FBgn0051668	3644	FBgn0031395	10413
1167	3L	8500443	8501772	0.890821456909	8501055	0.517795354128	FBgn0024236	1864	FBgn0024236	1864
1168	3R	27402842	27407465	0.890511512756	27406003	0.720959854126	FBgn0003268	391	FBgn0039857	15964
1169	3R	3358095	3360148	0.890413761139	3359402	0.679568767548	FBgn0015573	2845	FBgn0003885	3025
1170	3L	17918321	17921676	0.890381336212	17919526	0.878240585327	FBgn0052193	7393	FBgn0036762	107351
1171	X	12424821	12429765	0.890232086182	12425742	0.846538203103	FBgn0041203	388	FBgn0015024	61978
1172	2R	14771781	14774315	0.889888286591	14773031	0.874675154686	FBgn0034423	1746	FBgn0003254	17558
1173	X	14062146	14066384	0.889760971069	14063869	0.643132209778	FBgn0053249	2234	FBgn0002873	17911
1174	2L	2991305	2994917	0.889595031738	2994019	0.821682929993	FBgn0025681	1055	FBgn0002989	1258
1175	3L	9458413	9460118	0.888879776001	9459274	0.697350137374	FBgn0036005	2440	FBgn0036005	2440
1176	2R	18694373	18696664	0.888780593872	18695530	0.701341569424	FBgn0034833	3522	FBgn0003062	113210
1177	2R	8233460	8235290	0.888632774353	8234394	0.813467085361	FBgn0033764	10558	FBgn0011227	39036
1178	X	18523026	18526901	0.888477325439	18526009	0.764374256134	FBgn0010383	673	FBgn0004959	6303
1179	3R	5255342	5256575	0.887619495392	5256066	0.457319408655	FBgn0026188	2258	FBgn0037686	29088
1180	3R	14733025	14734530	0.887464046478	14733852	0.521512143752	FBgn0038659	1520	FBgn0038666	72838
1181	2L	18329042	18330721	0.887186050415	18330016	0.628043293953	FBgn0000636	13986	FBgn0004413	109150
1182	2L	20227239	20228747	0.886756420135	20227826	0.646587222815	FBgn0058169	4312	FBgn0011638	110095
1183	X	2842918	2845841	0.886577129364	2844808	0.755385279655	FBgn0003285	14820	FBgn0004647	146220
1184	3R	25040546	25042423	0.886493682861	25041701	0.758024973028	FBgn0067714	328	FBgn0029176	4187
1185	2L	4363276	4365035	0.886438369751	4363947	0.842968127307	FBgn0026319	8043	FBgn0026319	8043
1186	X	10455733	10457742	0.886384010315	10457351	0.421632317936	FBgn0030219	882	FBgn0052680	118396
1187	3L	140854	142379	0.884816646576	141715	0.67370335261	FBgn0035101	2627	FBgn0035105	26239
1188	3L	22649378	22651823	0.884429931641	22651090	0.687723308802	FBgn0037182	328	FBgn0037200	154957
1189	X	20845660	20847045	0.884105682373	20846225	0.572618484497	FBgn0031145	75	FBgn0031144	3599
1190	2R	14057071	14058576	0.883639812469	14057855	0.671641125399	FBgn0034357	929	FBgn0050119	3407
1191	3R	25322119	25326215	0.882750034332	25323996	0.552204104031	FBgn0039667	3472	FBgn0040623	7180
1192	3R	17960117	17961777	0.882427215576	17960973	0.624578380585	FBgn0051163	1393	FBgn0053335	29767
1193	X	5719585	5722349	0.882286071777	5721779	0.574659854174	FBgn0014340	308	FBgn0000042	24321
1194	2L	19933056	19935708	0.881947994232	19933923	0.817214310169	FBgn0032831	7371	FBgn0043021	121580
1195	2L	1485187	1487224	0.881628990173	1486122	0.69037434634	FBgn0051928	6192	FBgn0031345	31316
1196	X	18844815	18847739	0.881571769714	18846928	0.658289849758	FBgn0040885	37714	FBgn0030974	119358
1197	3R	14825251	14826678	0.881526947021	14826040	0.573610931635	FBgn0026239	16293	FBgn0026239	16293
1198	X	18466604	18468003	0.881437301636	18467172	0.567805851207	FBgn0030941	1668	FBgn0030943	14952
1199	2R	2731941	2735033	0.879498004913	2733123	0.547826598672	FBgn0026389	13603	FBgn0033156	57157
1200	3L	11694408	11696548	0.879220485687	11695157	0.659878758823	FBgn0036199	290	FBgn0036198	9838
1201	X	15774359	15777728	0.879130363464	15776721	0.844980017344	FBgn0030710	1705	FBgn0030711	2227
1202	3R	6199913	6201618	0.879079341888	6200875	0.820370525122	FBgn0020379	2915	FBgn0015396	24969
1203	3R	16818211	16820425	0.878844261169	16819493	0.608658958884	FBgn0038845	13216	FBgn0010770	122465
1204	3L	4153362	4154788	0.878746032715	4154149	0.681166917086	FBgn0028736	351	FBgn0004574	31416
1205	3L	1650822	1652298	0.878690719604	1651500	0.640880770153	FBgn0026372	709	FBgn0026372	709
1206	3R	20528121	20529469	0.878571033478	20528887	0.570759963989	FBgn0039217	9619	FBgn0003719	46569
1207	X	5381299	5384008	0.878494262695	5382850	0.706295490265	FBgn0065061	13231	FBgn0029771	20352
1208	3L	20562638	20564432	0.878018856049	20563381	0.726480156183	FBgn0037014	7690	FBgn0001320	65823
1209	2L	19695836	19697929	0.877949714661	19697100	0.766450994155	FBgn0005590	136	FBgn0005590	136
1210	2R	6046209	6048424	0.877846240997	6046981	0.805122431587	FBgn0005630	8094	FBgn0004399	22736
1211	2L	4954127	4956673	0.87758731842	4955929	0.654141257791	FBgn0031655	410	FBgn0015834	11849
1212	X	15510869	15515582	0.87700176239	15514054	0.718473255634	FBgn0030666	4616	FBgn0030671	24008
1213	3R	26271726	26274417	0.876991033554	26272507	0.586095753838	FBgn0039771	1476	FBgn0039767	18509
1214	2R	4141807	4143824	0.876958847046	4142990	0.763173712624	FBgn0033317	785	FBgn0033315	3593
1215	3L	12096531	12097674	0.876554489136	12097144	0.476738993327	FBgn0022959	1908	FBgn0036248	4954
1216	3L	8636022	8641162	0.876535415649	8640294	0.638010586009	FBgn0001168	9412	FBgn0001168	9412
1217	2R	20002318	20004275	0.876192092896	20003503	0.689038613263	FBgn0029501	1385	FBgn0019886	19387
1218	3R	16215274	16217268	0.876173973083	16215986	0.743542334613	FBgn0053518	3906	FBgn0038787	62254
1219	3L	19051011	19052531	0.876098632812	19051938	0.631160195669	FBgn0036844	257	FBgn0036844	257
1220	X	8371184	8373367	0.876039028168	8371748	0.705054950714	FBgn0024943	3013	FBgn0030054	79790
1221	X	12435555	12439198	0.87592124939	12436493	0.835328831392	FBgn0052654	5203	FBgn0015024	51227
1222	X	18902117	18903416	0.875101089478	18902663	0.600672781467	FBgn0040887	186	FBgn0027603	139458
1223	3R	3941419	3943018	0.874940872192	3942174	0.756726682186	FBgn0037550	9881	FBgn0037550	9881
1224	3R	18698448	18700342	0.874834060669	18699261	0.757816046476	FBgn0017590	25763	FBgn0039013	146639
1225	3R	17829221	17832257	0.874575614929	17831252	0.710012308757	FBgn0038921	9167	FBgn0038925	21946
1226	3R	21808482	21810042	0.874523162842	21809263	0.770025814281	FBgn0015269	528	FBgn0002735	16317
1227	3L	887784	890160	0.874394893646	889252	0.793762803078	FBgn0035176	2789	FBgn0035164	68206
1228	3R	21329402	21331111	0.873005867004	21330209	0.829101478352	FBgn0039342	726	FBgn0039338	21660
1229	2L	13821027	13825822	0.87274312973	13821827	0.662642192841	FBgn0000153	624	FBgn0001961	7912
1230	2R	13410125	13412796	0.872735023499	13411655	0.752679506938	FBgn0034284	1714	FBgn0034282	24782
1231	3R	14751470	14752623	0.872569561005	14751983	0.41748175025	FBgn0038662	2413	FBgn0038666	54707
1232	2R	11308257	11309877	0.871921539307	11309107	0.688630384557	FBgn0050321	920	FBgn0050089	66846
1233	X	19132356	19134240	0.871759414673	19133319	0.615475356579	FBgn0065084	2491	FBgn0031008	30498
1234	2R	2793682	2795244	0.871348381042	2794430	0.648071092718	FBgn0033156	4150	FBgn0033156	4150
1235	2R	13725109	13726938	0.871321678162	13725996	0.806720197201	FBgn0050114	3378	FBgn0000658	21630
1236	2L	10331715	10333500	0.87126159668	10332675	0.710626237533	FBgn0032222	1212	FBgn0032222	1212
1237	2R	5274018	5275591	0.87055683136	5274737	0.623875870424	FBgn0033442	4856	FBgn0023143	69596
1238	3R	18352557	18354790	0.870273590088	18353440	0.698196856181	FBgn0038981	943	FBgn0024558	55510
1239	2R	3255262	3256805	0.869938850403	3256010	0.743346999673	FBgn0042135	8578	FBgn0033210	67845
1240	X	11657072	11660956	0.869750022888	11659242	0.683824181557	FBgn0052663	1954	FBgn0030350	61975
1241	X	1853270	1858663	0.869417190552	1854156	0.724911325118	FBgn0023546	413	FBgn0003964	43283
1242	3L	2659014	2660634	0.869220256805	2659881	0.641666889191	FBgn0035366	8807	FBgn0035357	44629
1243	3R	5594433	5599711	0.869208335876	5596280	0.681499183178	FBgn0037749	984	FBgn0037752	7538
1244	X	19107288	19109641	0.869097232819	19107990	0.606660281911	FBgn0052537	775	FBgn0031008	5169
1245	2L	8087052	8089134	0.868977069855	8088185	0.804570815142	FBgn0011219	4763	FBgn0010287	15288
1246	3R	12105189	12107327	0.868260383606	12106312	0.779850006104	FBgn0051283	2047	FBgn0051283	2047
1247	2R	16935671	16937278	0.867658138275	16936497	0.650968996684	FBgn0034629	39525	FBgn0010415	52253
1248	X	3135955	3137628	0.867074966431	3136937	0.631050765514	FBgn0003374	31280	FBgn0000472	92402
1249	X	20668861	20670503	0.867059469223	20669574	0.781199296316	FBgn0031134	10499	FBgn0003300	164457
1250	3R	5328507	5330059	0.866925239563	5329293	0.71641888338	FBgn0014380	994	FBgn0037700	1089
1251	2L	14046126	14048855	0.866730690002	14047720	0.762809444876	FBgn0028876	136	FBgn0028876	136
1252	X	10060216	10062076	0.865786552429	10060900	0.559242546558	FBgn0030186	938	FBgn0030180	69493
1253	3R	11897322	11899053	0.865763664246	11898137	0.746992945671	FBgn0038397	4903	FBgn0038396	22744
1254	3L	20630177	20632266	0.864724159241	20631398	0.720606595278	FBgn0001320	2194	FBgn0001320	2194
1255	4	645622	646528	0.864622116089	646306	0.707633290972	FBgn0039914	26	FBgn0026777	317959
1256	3L	5743177	5746418	0.864548683167	5745185	0.762305540197	FBgn0035633	2236	FBgn0035633	2236
1257	2R	5779467	5781605	0.864234924316	5780255	0.532525837421	FBgn0033504	581	FBgn0033486	150749
1258	X	18479264	18480966	0.863677501678	18480114	0.877629121145	FBgn0027335	1386	FBgn0030943	2010
1259	3L	13062528	13064232	0.863390922546	13063281	0.687870396508	FBgn0036346	494	FBgn0010452	24939
1260	3R	21460999	21464504	0.863293647766	21462098	0.783758163452	FBgn0039350	1451	FBgn0039350	1451
1261	3L	23234117	23235661	0.863212585449	23234928	0.753261756897	FBgn0052231	544	FBgn0024733	205613
1262	2L	18479464	18480778	0.862976074219	18480142	0.555189073086	FBgn0032681	298	FBgn0032682	1274
1263	X	2839700	2842659	0.862972259521	2841722	0.713621520996	FBgn0003285	11734	FBgn0004647	149306
1264	3R	6451577	6453144	0.862946033478	6452373	0.559905557071	FBgn0001235	12013	FBgn0001235	12013
1265	2R	2630015	2631328	0.862735748291	2630630	0.508295238018	FBgn0015038	10990	FBgn0033156	159650
1266	X	10588478	10590637	0.862659931183	10589332	0.849151070913	FBgn0003204	392	FBgn0052672	24221
1267	X	19702332	19706616	0.862058162689	19705746	0.56996524334	FBgn0052529	3399	FBgn0031079	19758
1268	3R	2713871	2715330	0.862035751343	2714621	0.651613146067	FBgn0001077	24575	FBgn0001077	24575
1269	X	17623179	17624942	0.861741065979	17624370	0.634597407447	FBgn0026058	617	FBgn0030870	40407
1270	X	12309596	12310879	0.861666679382	12310379	0.501384894053	FBgn0062447	4774	FBgn0015024	177341
1271	2L	3631241	3634671	0.861513614655	3632683	0.780366152525	FBgn0031554	11002	FBgn0002985	25935
1272	X	19536106	19539659	0.861420631409	19537373	0.746973991394	FBgn0031061	709	FBgn0031057	19688
1273	2L	6715841	6717468	0.861078262329	6716807	0.572374456069	FBgn0025595	624	FBgn0025777	6548
1274	3L	15473502	15475301	0.860803604126	15474381	0.657649937798	FBgn0004052	61	FBgn0004052	61
1275	3R	16963795	16965491	0.860609054565	16964471	0.774603451	FBgn0038863	62	FBgn0010770	22513
1276	4	18623	20400	0.860498428345	19500	0.686726391315	FBgn0052013	3705	FBgn0004859	58167
1277	2L	21740725	21741933	0.860418319702	21741355	0.570720163981	FBgn0032960	3699	FBgn0032960	3699
1278	3L	5484932	5486239	0.859988212585	5485610	0.492836755865	FBgn0035609	843	FBgn0003486	80914
1279	3R	20962916	20965423	0.859725952148	20963796	0.768699705601	FBgn0039283	3	FBgn0039283	3
1280	2R	2291409	2293599	0.859448432922	2292775	0.710665927214	FBgn0000473	493	FBgn0022224	29475
1281	3L	3034204	3037257	0.859149932861	3036162	0.716005774105	FBgn0035392	116	FBgn0035388	17432
1282	3L	11536125	11537742	0.858931064606	11537078	0.554912269115	FBgn0036173	452	FBgn0036180	46309
1283	3L	10824765	10826608	0.857906341553	10825540	0.671175765991	FBgn0026160	6299	FBgn0026160	6299
1284	2R	7155792	7157304	0.857824325562	7156617	0.691391766071	FBgn0033639	4939	FBgn0033638	8140
1285	3R	17680179	17681617	0.857015609741	17680778	0.620102517745	FBgn0015229	1206	FBgn0038925	172420
1286	2R	4032605	4034753	0.856858253479	4033252	0.572521273295	FBgn0050361	653	FBgn0022027	104012
1287	X	9923548	9926211	0.856342315674	9925352	0.555387020111	FBgn0052685	2351	FBgn0030177	3039
1288	2R	3582328	3584925	0.856223106384	3583406	0.668915187611	FBgn0020279	3612	FBgn0021814	8442
1289	2L	3335484	3337420	0.855974197388	3336492	0.592896798078	FBgn0031523	3581	FBgn0031538	125483
1290	2L	8935950	8937541	0.855888843536	8936649	0.718868796031	FBgn0032075	741	FBgn0029123	111024
1291	2R	9968328	9969678	0.855739593506	9968789	0.476229727268	FBgn0033939	4810	FBgn0013725	21591
1292	2L	5463515	5466921	0.855279922485	5466389	0.569781899452	FBgn0005511	4748	FBgn0005511	4748
1293	3R	23755346	23758647	0.855252742767	23756205	0.811914086342	FBgn0051053	2327	FBgn0027579	5290
1294	3L	12656565	12658288	0.854856967926	12657460	0.628173547633	FBgn0014343	10235	FBgn0036306	71244
1295	3R	801985	803432	0.854645729065	802669	0.66790263793	FBgn0037291	7285	FBgn0004183	28783
1296	2L	12001275	12004229	0.854452610016	12003357	0.809007474354	FBgn0032394	1081	FBgn0032390	13393
1297	X	1733376	1735021	0.853973388672	1734034	0.637496888638	FBgn0023514	559	FBgn0023519	12421
1298	3L	17012567	17014106	0.853843688965	17013491	0.604072183371	FBgn0036697	1284	FBgn0036702	193891
1299	2R	6704144	6705688	0.853832244873	6704983	0.770714432001	FBgn0003396	15256	FBgn0033581	39020
1300	2L	856520	858637	0.853826522827	857695	0.580450618968	FBgn0031288	2358	FBgn0031287	4986
1301	X	11685251	11691106	0.8533411026	11686446	0.796884332384	FBgn0030341	6	FBgn0030350	34771
1302	X	20473583	20476832	0.852769613266	20475934	0.693536698818	FBgn0031127	3064	FBgn0003300	29183
1303	2R	12299198	12300949	0.852484703064	12300038	0.742144528557	FBgn0034158	1484	FBgn0025832	70163
1304	3R	3731891	3733663	0.852236747742	3732779	0.72409363354	FBgn0024909	276	FBgn0037550	219276
1305	3R	24656477	24657869	0.85190820694	24657148	0.622874170542	FBgn0024273	609	FBgn0039601	11802
1306	2L	4307219	4308555	0.851804733276	4307877	0.585380778593	FBgn0051969	13458	FBgn0026319	64113
1307	2L	1585079	1587079	0.85169506073	1586426	0.52097494462	FBgn0031347	844	FBgn0021906	27756
1308	2R	1631553	1633857	0.851626396179	1632794	0.747458457947	FBgn0033063	11984	FBgn0033062	39786
1309	3R	5429777	5431185	0.851558685303	5430459	0.587755034952	FBgn0037720	13426	FBgn0037719	13750
1310	2R	11468225	11469855	0.851411819458	11469123	0.628674282747	FBgn0034054	782	FBgn0034050	19372
1311	3R	26251417	26255325	0.851097583771	26252082	0.704672925613	FBgn0039766	1223	FBgn0039766	1223
1312	X	14420764	14421981	0.850073337555	14421455	0.424191772938	FBgn0030573	3825	FBgn0030572	4625
1313	X	2195701	2197583	0.849845647812	2196635	0.795995235443	FBgn0003079	353	FBgn0003079	353
1314	2L	12678326	12681200	0.849402427673	12679614	0.767221563003	FBgn0032442	10445	FBgn0032445	13409
1315	2L	6097140	6098949	0.849152565002	6098060	0.49467681436	FBgn0031779	904	FBgn0031781	27078
1316	3R	5377798	5379684	0.848942756653	5378787	0.646606277017	FBgn0037707	1022	FBgn0037707	1022
1317	3R	15730289	15732102	0.847916603088	15731111	0.800268650055	FBgn0038747	250	FBgn0038746	522
1318	2R	14786920	14789145	0.847871303558	14788061	0.651600450277	FBgn0003254	2528	FBgn0003254	2528
1319	X	9194500	9195901	0.847766876221	9195044	0.575263977051	FBgn0026149	6823	FBgn0026149	6823
1320	X	14088888	14090249	0.847571372986	14089593	0.686378836632	FBgn0030558	5567	FBgn0002873	7813
1321	X	6168647	6173010	0.847204208374	6170085	0.699927442214	FBgn0029864	4360	FBgn0029868	25550
1322	3L	4625918	4627588	0.846935272217	4626693	0.784982575311	FBgn0052234	1650	FBgn0035562	15644
1323	3L	6369668	6372312	0.846342086792	6371437	0.598784923553	FBgn0052398	27829	FBgn0020251	98240
1324	X	20469990	20471663	0.846240997314	20470725	0.722096891964	FBgn0031126	2265	FBgn0003300	34392
1325	X	12913572	12916249	0.845592498779	12914358	0.620250421412	FBgn0010303	10012	FBgn0025463	79157
1326	X	6903105	6904846	0.845543861389	6904012	0.686370877659	FBgn0004143	9355	FBgn0029931	18168
1327	X	12353310	12357201	0.845186233521	12354511	0.662780189514	FBgn0030397	3718	FBgn0015024	133209
1328	3R	23742211	23743807	0.844806671143	23742886	0.5641746521	FBgn0039555	255	FBgn0039557	3907
1329	3R	19182569	19184144	0.844449996948	19183410	0.566164381364	FBgn0002622	1115	FBgn0002622	1115
1330	3R	17404748	17406901	0.844285488129	17406103	0.679501771927	FBgn0013984	148	FBgn0013984	148
1331	2R	6781068	6783759	0.844090938568	6782016	0.755431175232	FBgn0033602	984	FBgn0041174	13617
1332	2L	21151501	21153769	0.843673706055	21152268	0.744285225868	FBgn0032925	1064	FBgn0024371	8430
1333	2R	9320585	9323237	0.843387126923	9321673	0.665903568268	FBgn0033870	292	FBgn0000662	18788
1334	2L	8954000	8955796	0.843228816986	8954864	0.815093696117	FBgn0032079	3242	FBgn0029123	129239
1335	2R	2472483	2474302	0.843214988708	2473495	0.649141523573	FBgn0053558	9862	FBgn0033107	146622
1336	3R	23492818	23502685	0.843119621277	23501878	0.700385598575	FBgn0039537	1419	FBgn0003330	5868
1337	2R	16863484	16868210	0.842827796936	16867459	0.65708643198	FBgn0000395	7064	FBgn0000395	7064
1338	2R	7656399	7658768	0.842599391937	7657145	0.713688401615	FBgn0027495	633	FBgn0027504	9819
1339	2L	7350969	7352736	0.842537879944	7351945	0.5888915658	FBgn0031902	1047	FBgn0004009	44784
1340	3R	11054753	11056505	0.842391014099	11055651	0.788425296545	FBgn0038307	262	FBgn0015610	4362
1341	3R	11130483	11133064	0.842369556427	11131302	0.823877543211	FBgn0004117	4613	FBgn0038319	25160
1342	2L	5241386	5243616	0.841697692871	5242895	0.65440567802	FBgn0046776	188	FBgn0000228	35663
1343	2L	8824859	8828947	0.841691970825	8827547	0.663825341633	FBgn0029123	1922	FBgn0029123	1922
1344	3R	17543545	17546623	0.841234207153	17545435	0.564964771271	FBgn0051176	55	FBgn0004493	47963
1345	X	13687627	13691090	0.841165542603	13690072	0.761156886816	FBgn0030532	989	FBgn0027537	33332
1346	3R	6678251	6679843	0.840898036957	6678946	0.649096131325	FBgn0037841	482	FBgn0037844	3567
1347	X	20490069	20491933	0.840793609619	20491035	0.829801783842	FBgn0031128	3435	FBgn0003300	14082
1348	3R	20287281	20290685	0.840596675873	20289125	0.73869786543	FBgn0051128	5994	FBgn0039205	67155
1349	X	2070863	2074706	0.840594530106	2073929	0.587699095408	FBgn0053548	3998	FBgn0000377	32208
1350	3L	890460	894377	0.840445995331	892361	0.764250844717	FBgn0028999	310	FBgn0035164	71315
1351	2R	9496057	9498708	0.840346336365	9496798	0.683673858643	FBgn0033889	1832	FBgn0033889	1832
1352	X	10937563	10939715	0.840285301208	10938696	0.78401520673	FBgn0027498	985	FBgn0028686	31710
1353	2L	3464845	3466776	0.839935302734	3465844	0.588846122517	FBgn0005616	267	FBgn0005616	267
1354	X	15181597	15183587	0.839935302734	15182931	0.632434487343	FBgn0030631	3875	FBgn0004924	29502
1355	3L	4526826	4528688	0.83983039856	4528012	0.639115720987	FBgn0035558	5036	FBgn0015805	79552
1356	3R	10906908	10909226	0.839538574219	10907899	0.555553660673	FBgn0038286	2130	FBgn0038301	131423
1357	2L	6937803	6940313	0.839406490326	6939626	0.677266317255	FBgn0031869	1292	FBgn0031875	17384
1358	3R	5055781	5057299	0.838307857513	5056455	0.600041838253	FBgn0003165	6949	FBgn0000412	9921
1359	3R	9704356	9706129	0.838202476501	9705304	0.605025678873	FBgn0008646	5403	FBgn0000576	22277
1360	X	10884408	10885698	0.838091850281	10885228	0.708966159821	FBgn0040851	2295	FBgn0028686	85178
1361	X	4504209	4505874	0.837705135345	4505102	0.637135337381	FBgn0029719	5417	FBgn0025615	10033
1362	2R	19980249	19981999	0.837673187256	19981176	0.650572019465	FBgn0035008	723	FBgn0019886	41714
1363	3R	950289	952572	0.837648391724	951019	0.816830214332	FBgn0037293	2791	FBgn0010313	38611
1364	X	18133663	18135788	0.837396621704	18134498	0.707778602839	FBgn0004956	7264	FBgn0004956	7264
1365	X	19611294	19616703	0.837204456329	19615783	0.634508405413	FBgn0031071	1082	FBgn0031071	1082
1366	3L	5762827	5764730	0.837010622025	5763867	0.692913502455	FBgn0035637	4271	FBgn0035637	4271
1367	X	10761006	10763918	0.836757898331	10763006	0.620826212565	FBgn0030249	5454	FBgn0030241	62914
1368	2R	19493774	19496223	0.836694717407	19495358	0.767919848947	FBgn0019948	709	FBgn0034948	10480
1369	3L	20454402	20455823	0.836683750153	20455028	0.576583474874	FBgn0037009	178	FBgn0037009	178
1370	3L	4138355	4140095	0.836431503296	4139149	0.699128459482	FBgn0053545	5292	FBgn0004574	16416
1371	3R	7178202	7179634	0.836038589478	7178960	0.704327805837	FBgn0026064	2593	FBgn0026064	2593
1372	X	10998083	11000405	0.835915565491	10999704	0.682557548795	FBgn0030276	85	FBgn0030274	5037
1373	X	2286054	2288456	0.83567237854	2287251	0.574282870573	FBgn0001150	2132	FBgn0001150	2132
1374	3R	9208698	9210523	0.835368156433	9209659	0.641230612993	FBgn0038145	1860	FBgn0038145	1860
1375	2L	6658221	6659438	0.835181713104	6658847	0.396861469044	FBgn0028467	303	FBgn0031836	47824
1376	X	11544270	11546644	0.835145950317	11545048	0.578098148108	FBgn0030326	2266	FBgn0030327	2673
1377	2L	2026347	2029326	0.835126876831	2027103	0.762587606907	FBgn0031384	3060	FBgn0031391	120184
1378	2L	4033915	4035777	0.834651947021	4035131	0.669579108556	FBgn0000547	3752	FBgn0000547	3752
1379	X	15667412	15670302	0.834550380707	15668725	0.667245417833	FBgn0000319	686	FBgn0014391	14452
1380	2L	11802020	11803556	0.834528446198	11803003	0.613736212254	FBgn0020309	6430	FBgn0032377	8920
1381	3R	27757382	27758686	0.834355354309	27758165	0.641319471247	FBgn0039886	45687	FBgn0002780	119629
1382	3L	14137803	14139473	0.834327697754	14138713	0.770756006241	FBgn0000411	5166	FBgn0000411	5166
1383	2L	19516834	19520289	0.83423948288	19517449	0.681121647358	FBgn0032798	2733	FBgn0046825	47998
1384	3L	8398921	8401083	0.834222793579	8399455	0.618913275855	FBgn0020224	563	FBgn0010825	24808
1385	3L	9860572	9862179	0.834221363068	9861391	0.576471609228	FBgn0011836	1237	FBgn0015618	48794
1386	3R	627366	629302	0.834127902985	628169	0.810207207998	FBgn0037278	724	FBgn0037278	724
1387	2R	18149210	18150781	0.834049701691	18149997	0.722812736736	FBgn0034751	997	FBgn0034751	997
1388	2L	11452110	11453671	0.833955764771	11452983	0.609620206496	FBgn0004579	7380	FBgn0004579	7380
1389	3L	21278586	21281790	0.833271980286	21280887	0.745611011982	FBgn0037076	292	FBgn0037066	60983
1390	X	4897284	4898821	0.833034515381	4897998	0.616019040346	FBgn0003028	4464	FBgn0004368	113629
1391	3R	21830717	21832445	0.832876205444	21831291	0.613009780645	FBgn0002733	454	FBgn0002733	454
1392	3L	1569632	1570862	0.832757949829	1570232	0.544252649943	FBgn0035237	6562	FBgn0035236	17516
1393	X	7998165	7999782	0.832430839539	7999157	0.506806075573	FBgn0030012	877	FBgn0030003	24194
1394	2L	16780461	16782868	0.832423686981	16782014	0.683490023893	FBgn0000406	4633	FBgn0032600	42681
1395	2R	10495850	10498202	0.832328796387	10497109	0.705948408912	FBgn0033988	951	FBgn0033988	951
1396	2L	19710364	19711872	0.832067966461	19711107	0.609957158566	FBgn0005590	14143	FBgn0005590	14143
1397	X	233457	235076	0.831943511963	234314	0.713258862495	FBgn0000022	7461	FBgn0000022	7461
1398	3R	4896499	4899888	0.831786155701	4898300	0.737326622009	FBgn0037661	7399	FBgn0037660	7481
1399	2L	12086781	12090204	0.831468582153	12089301	0.733048588037	FBgn0003145	3509	FBgn0003145	3509
1400	3R	15329335	15331260	0.831105232239	15329925	0.658051070045	FBgn0038709	13088	FBgn0038722	140825
1401	3R	24032741	24035916	0.830945968628	24035255	0.507658421993	FBgn0039572	25566	FBgn0040108	118750
1402	X	1738661	1743505	0.830344200134	1739313	0.580751717091	FBgn0029594	2860	FBgn0023519	7142
1403	X	16069693	16071097	0.829935073853	16070398	0.544656902552	FBgn0003933	17656	FBgn0003933	17656
1404	3R	19083088	19084877	0.829911231995	19084060	0.596990006311	FBgn0039068	31	FBgn0039067	281
1405	2L	16350917	16352605	0.829880237579	16351471	0.541909486055	FBgn0025678	1219	FBgn0025678	1219
1406	X	6257797	6259869	0.829746246338	6258337	0.522146112779	FBgn0053668	6360	FBgn0029868	62702
1407	2L	4489468	4491282	0.829671859741	4490269	0.58907520771	FBgn0011603	13245	FBgn0031609	26832
1408	X	21199322	21201714	0.829339027405	21200017	0.684770643711	FBgn0020272	334	FBgn0015527	39502
1409	3L	21139202	21140638	0.829151153564	21139940	0.629960901597	FBgn0053056	2867	FBgn0037051	70058
1410	X	6689418	6693122	0.828647613525	6691486	0.639993863947	FBgn0029912	1907	FBgn0064122	22258
1411	3L	7345219	7346943	0.827609062195	7346430	0.694096565247	FBgn0082598	2684	FBgn0082598	2684
1412	2R	3523665	3525205	0.827607154846	3524461	0.644987136126	FBgn0033250	1106	FBgn0033243	44624
1413	2R	19794532	19798039	0.827598571777	19796056	0.608778762817	FBgn0034999	5642	FBgn0034987	100099
1414	3L	20676247	20677603	0.827343940735	20676878	0.544014632702	FBgn0045474	3607	FBgn0016696	28500
1415	3L	13320054	13322128	0.827208518982	13320744	0.510778903961	FBgn0036348	2429	FBgn0036349	31788
1416	X	5725120	5727936	0.826978683472	5725933	0.600406229496	FBgn0029820	839	FBgn0000042	20167
1417	3L	8437014	8442071	0.826959609985	8441310	0.532871127129	FBgn0035898	13699	FBgn0035898	13699
1418	2R	6504778	6507174	0.826736927032	6505885	0.811181259155	FBgn0033574	48312	FBgn0033571	90920
1419	3R	20909139	20910665	0.826352119446	20909876	0.607834731831	FBgn0004897	602	FBgn0039273	9968
1420	X	18499295	18500592	0.826309204102	18499927	0.517201030956	FBgn0030947	3837	FBgn0030945	12899
1421	X	5600304	5601862	0.825940132141	5601157	0.611491978168	FBgn0029801	283	FBgn0029800	1037
1422	3R	8106955	8108160	0.825789451599	8107496	0.62389844656	FBgn0038009	10854	FBgn0010044	98262
1423	2L	9551363	9554404	0.825263023376	9553150	0.641914760365	FBgn0032127	7106	FBgn0002973	115637
1424	3R	14126851	14127834	0.825072288513	14127280	0.398397296667	FBgn0038601	178	FBgn0038601	178
1425	2L	86067	87808	0.824911117554	87017	0.813051364001	FBgn0002931	365	FBgn0002931	365
1426	2R	14191890	14194245	0.824701309204	14193314	0.666966944933	FBgn0023214	4919	FBgn0023214	4919
1427	3R	21230180	21232157	0.824652671814	21231342	0.53704482317	FBgn0051439	5002	FBgn0039337	71383
1428	2L	6046715	6049675	0.824557781219	6048688	0.716656863689	FBgn0031768	689	FBgn0031768	689
1429	3L	1499594	1501433	0.824392318726	1500494	0.706083241631	FBgn0011204	276	FBgn0028577	14373
1430	X	10892129	10894000	0.824178695679	10893024	0.753953512977	FBgn0030257	3048	FBgn0028686	77382
1431	2R	5588411	5590964	0.823678970337	5589086	0.615941861097	FBgn0033483	1092	FBgn0033483	1092
1432	3L	20914415	20916721	0.823445796967	20915353	0.741547346115	FBgn0053283	2747	FBgn0003415	45912
1433	3L	15569716	15571417	0.823251247406	15570456	0.601321288518	FBgn0036519	5191	FBgn0036519	5191
1434	2R	12270681	12272224	0.823173999786	12271274	0.61425614357	FBgn0034154	1248	FBgn0025832	98927
1435	X	12961830	12963351	0.822954177856	12962465	0.654584884644	FBgn0065101	102	FBgn0025463	31050
1436	2L	16277346	16278999	0.822770118713	16277435	0.803805446625	FBgn0001994	6222	FBgn0001994	6222
1437	2R	16973606	16975053	0.82271194458	16974368	0.618117977591	FBgn0010415	14382	FBgn0010415	14382
1438	3L	16257025	16259293	0.822309494019	16258241	0.706646807054	FBgn0036596	2185	FBgn0052357	56935
1439	X	11557929	11560231	0.822309017181	11559411	0.64352461871	FBgn0030330	1405	FBgn0030328	6610
1440	X	7988985	7994040	0.822270870209	7991909	0.617239335004	FBgn0030008	736	FBgn0030003	16946
1441	X	10775351	10776744	0.822167873383	10775946	0.592030143738	FBgn0030251	3329	FBgn0030241	75854
1442	3R	24543685	24547912	0.822069168091	24547058	0.651213365443	FBgn0039595	22797	FBgn0005642	90002
1443	X	17925457	17927828	0.822048187256	17926908	0.666125357151	FBgn0030893	190	FBgn0030891	7213
1444	2L	6636230	6639358	0.822001457214	6636736	0.603813760421	FBgn0051634	4332	FBgn0031836	25713
1445	3L	20611694	20613454	0.821918964386	20612599	0.653027758879	FBgn0052431	8984	FBgn0001320	16605
1446	3R	18862275	18866510	0.821836948395	18865274	0.802453279495	FBgn0039041	2689	FBgn0051457	88432
1447	X	18160857	18163778	0.821835279465	18161785	0.670609503984	FBgn0030912	6683	FBgn0004956	20023
1448	3R	938758	940640	0.821558475494	939687	0.709319900064	FBgn0037293	14123	FBgn0010313	27279
1449	3R	19653213	19654604	0.820834159851	19653828	0.548786242803	FBgn0004186	236	FBgn0004186	236
1450	X	5783600	5785573	0.820598840714	5784332	0.558920439552	FBgn0029825	3512	FBgn0000042	38232
1451	3L	18832099	18833954	0.820557594299	18833193	0.652054697275	FBgn0036819	157	FBgn0036818	1595
1452	X	18628551	18630691	0.820222854614	18629715	0.761247410494	FBgn0001090	1901	FBgn0001090	1901
1453	X	21157622	21161028	0.820108413696	21159398	0.537842470057	FBgn0015527	1117	FBgn0015527	1117
1454	3R	27052480	27053867	0.819913864136	27053348	0.507570966085	FBgn0039832	4668	FBgn0039831	6922
1455	3L	8362995	8364620	0.819869041443	8363873	0.62621819973	FBgn0035886	1616	FBgn0035878	43596
1456	X	9639155	9640330	0.81977891922	9639806	0.387032413483	FBgn0052698	6103	FBgn0000233	100397
1457	X	542963	545292	0.819477558136	544056	0.676317095757	FBgn0021764	395	FBgn0025637	31163
1458	3R	18880844	18883474	0.819149017334	18881744	0.736531145432	FBgn0039045	1524	FBgn0051457	71962
1459	2R	18894704	18896921	0.819051742554	18896133	0.636350578732	FBgn0034858	2007	FBgn0034849	30968
1460	2L	20113536	20114244	0.819042682648	20114201	0.380146861076	FBgn0032851	14209	FBgn0032849	20207
1461	3R	19560301	19562190	0.819009304047	19561440	0.710728041331	FBgn0028691	2256	FBgn0028691	2256
1462	3L	14176327	14177910	0.818430900574	14177048	0.700684154735	FBgn0036415	6120	FBgn0036415	6120
1463	2L	7099441	7101630	0.818285942078	7100202	0.683901618509	FBgn0031888	15568	FBgn0031886	34369
1464	2R	2488076	2490367	0.81826210022	2488609	0.550029418048	FBgn0033121	1810	FBgn0033107	161736
1465	X	19377307	19378851	0.817992210388	19378054	0.673641173045	FBgn0052532	3365	FBgn0027291	22307
1466	X	11643843	11647039	0.817514419556	11646233	0.590269804001	FBgn0030336	4235	FBgn0030350	74984
1467	X	5940766	5942915	0.816993713379	5941549	0.746081292629	FBgn0029843	4543	FBgn0029840	6607
1468	2R	16605543	16609973	0.816960334778	16606941	0.512962509604	FBgn0034587	1307	FBgn0011824	2056
1469	X	13090196	13091729	0.816874504089	13090996	0.470329612494	FBgn0030462	1176	FBgn0004456	1431
1470	3L	19731972	19732865	0.816799163818	19732186	0.322824682508	FBgn0067683	359	FBgn0014037	111040
1471	2L	11792884	11794563	0.816576957703	11793810	0.692218184471	FBgn0032377	273	FBgn0032377	273
1472	2L	15759844	15762067	0.816530704498	15761208	0.660169040456	FBgn0028507	1049	FBgn0003936	13597
1473	2R	12386874	12388315	0.816402435303	12387692	0.58843793869	FBgn0046999	188	FBgn0028737	4636
1474	3L	399258	400787	0.816047668457	399973	0.66858734804	FBgn0035139	17450	FBgn0035136	55058
1475	3R	2033494	2035321	0.815858840942	2034396	0.558023002413	FBgn0037410	2325	FBgn0053097	159614
1476	3L	22794188	22798215	0.815651893616	22796219	0.662861406803	FBgn0053169	1486	FBgn0037200	9828
1477	X	20205173	20207583	0.815588474274	20205961	0.606540511636	FBgn0031107	807	FBgn0031106	1505
1478	3L	13516838	13518579	0.815464019775	13517930	0.473356162801	FBgn0036377	24382	FBgn0036351	162640
1479	3L	80050	81468	0.815329551697	80668	0.504577577114	FBgn0040688	1235	FBgn0035105	87286
1480	X	5968745	5970356	0.815314769745	5969463	0.581353902817	FBgn0029846	21161	FBgn0029840	34521
1481	3L	14141054	14143251	0.815217018127	14142277	0.639272409327	FBgn0000411	1602	FBgn0000411	1602
1482	3L	5109081	5111480	0.815032482147	5110039	0.571198582649	FBgn0035592	141	FBgn0035602	230393
1483	3R	18612805	18616445	0.81463432312	18614001	0.746577143669	FBgn0039026	3795	FBgn0039013	61379
1484	3L	9918183	9919982	0.814598083496	9919165	0.665269851685	FBgn0036060	824	FBgn0015618	106568
1485	3R	8822553	8824858	0.81449174881	8823744	0.491991609335	FBgn0038107	340	FBgn0038102	9524
1486	3L	10956231	10958943	0.814352989197	10956757	0.61257909326	FBgn0052080	7208	FBgn0036118	78829
1487	X	17661087	17667176	0.813973903656	17666329	0.721368116491	FBgn0030870	1552	FBgn0030870	1552
1488	3L	15976007	15978819	0.813969612122	15978140	0.696452067449	FBgn0036558	1069	FBgn0036557	7684
1489	3R	4687418	4688896	0.813940048218	4688246	0.670893276439	FBgn0037640	258	FBgn0037640	258
1490	3L	3135791	3137614	0.813145160675	3136714	0.59786123388	FBgn0035403	2539	FBgn0012049	4507
1491	2L	3157843	3159832	0.812909126282	3158927	0.702913284302	FBgn0011648	703	FBgn0031506	1029
1492	3R	18711357	18713938	0.812788486481	18712809	0.597969447865	FBgn0017590	12215	FBgn0039013	160187
1493	3L	12553737	12555036	0.812772750854	12554385	0.570530056953	FBgn0015904	236	FBgn0004926	53701
1494	X	18041449	18044153	0.812456130981	18042150	0.580081208547	FBgn0030900	1218	FBgn0004956	99612
1495	3R	25856764	25858157	0.811989784241	25857458	0.591774463654	FBgn0039740	5110	FBgn0001281	7002
1496	2L	1478160	1479590	0.811981201172	1478916	0.542295764474	FBgn0051925	4873	FBgn0031345	38522
1497	3L	22405765	22407123	0.811859607697	22406609	0.580282155205	FBgn0037167	2027	FBgn0004449	64881
1498	3R	21004901	21007714	0.811705589294	21006594	0.665456980467	FBgn0039286	4141	FBgn0039286	4141
1499	X	18332978	18334492	0.811034202576	18333629	0.651316388448	FBgn0030930	177	FBgn0030943	148495
1500	2R	10276260	10277894	0.810905456543	10277209	0.692106217146	FBgn0033963	2752	FBgn0033962	4517
1501	X	4407602	4408999	0.810645580292	4408309	0.528042221069	FBgn0029716	5000	FBgn0029715	8727
1502	2L	545838	548270	0.810510158539	547601	0.59057896932	FBgn0031261	2453	FBgn0031260	2974
1503	2R	6369460	6370773	0.810382843018	6370036	0.507728703817	FBgn0027525	15403	FBgn0027525	15403
1504	3R	4753019	4754447	0.810158729553	4753740	0.583998792312	FBgn0003177	3238	FBgn0037644	16986
1505	X	10449208	10454097	0.810091495514	10453214	0.55658678575	FBgn0030219	5019	FBgn0052680	114259
1506	3L	16221180	16223181	0.810000419617	16222118	0.661533776452	FBgn0036584	176	FBgn0036580	24827
1507	2L	12706752	12708657	0.809662342072	12707544	0.705698798685	FBgn0032452	15	FBgn0032445	14521
1508	2R	9694848	9696087	0.809650421143	9695690	0.426900166732	FBgn0050069	6036	FBgn0000289	6105
1509	2L	5015155	5018434	0.809549808502	5017599	0.678883272059	FBgn0031670	6486	FBgn0022023	35610
1510	3L	8365366	8366471	0.809512615204	8365844	0.492828528086	FBgn0035886	355	FBgn0035878	45567
1511	X	14463081	14464846	0.809437274933	14463888	0.616719927107	FBgn0015773	23880	FBgn0015773	23880
1512	3R	10198755	10200036	0.809146881104	10199459	0.528880198797	FBgn0024321	786	FBgn0038224	46713
1513	X	4446542	4447627	0.808944225311	4446954	0.427530220577	FBgn0003053	15852	FBgn0029718	46160
1514	2L	5052896	5054674	0.808689117432	5053849	0.777990877628	FBgn0022023	640	FBgn0022023	640
1515	2L	15403678	15405014	0.808360099792	15404267	0.549455698799	FBgn0028891	2111	FBgn0003448	69931
1516	3L	19825298	19828297	0.80832195282	19826007	0.668325015477	FBgn0014037	17219	FBgn0014037	17219
1517	3L	8710579	8712079	0.808274030685	8711420	0.587529033422	FBgn0000356	5482	FBgn0001168	61714
1518	3R	10234901	10236535	0.807643890381	10235846	0.614252847784	FBgn0038227	282	FBgn0038224	83100
1519	2R	19697359	19699299	0.807489395142	19698188	0.644017163445	FBgn0034987	2231	FBgn0034987	2231
1520	2R	16625933	16628565	0.80745100975	16627989	0.495687305927	FBgn0034588	2013	FBgn0002736	8172
1521	3R	22874737	22876040	0.807147026062	22875346	0.494406003218	FBgn0029170	399	FBgn0039488	67052
1522	3L	10546936	10548850	0.807007789612	10547798	0.623965263367	FBgn0036085	14802	FBgn0000629	64279
1523	X	10809557	10811914	0.806952476501	10811032	0.509346625384	FBgn0021742	1318	FBgn0030241	110940
1524	X	10805290	10808574	0.806365013123	10806072	0.588682072503	FBgn0030254	5267	FBgn0030241	105980
1525	2R	11073611	11075112	0.806305408478	11074428	0.709912121296	FBgn0034031	2981	FBgn0019968	27327
1526	X	252218	253579	0.80614566803	252849	0.667816191912	FBgn0004170	33	FBgn0004170	33
1527	2R	5923774	5925263	0.806066513062	5924536	0.666339695454	FBgn0033517	169	FBgn0033522	16989
1528	X	19730858	19732396	0.805808067322	19731704	0.512964759554	FBgn0000076	7707	FBgn0031079	45716
1529	X	8581772	8583281	0.80552816391	8582444	0.480502764384	FBgn0030063	16651	FBgn0030061	22257
1530	2L	2946623	2948035	0.8052110672	2947234	0.596645196279	FBgn0010263	7528	FBgn0004584	25442
1531	2R	16063944	16065046	0.805205345154	16064610	0.363620028776	FBgn0034517	338	FBgn0034515	9346
1532	3R	26746347	26748311	0.805096626282	26747290	0.651365616742	FBgn0020912	8680	FBgn0003720	69253
1533	X	11421857	11424187	0.805013656616	11422513	0.597104609013	FBgn0030316	412	FBgn0027259	4853
1534	2L	6980969	6985200	0.805005073547	6982687	0.726588782142	FBgn0031879	2326	FBgn0031879	2326
1535	X	3563573	3565483	0.80491065979	3564469	0.693034946918	FBgn0015286	898	FBgn0000542	116864
1536	3R	18497882	18502055	0.804673671722	18500215	0.650833354277	FBgn0039000	324	FBgn0039000	324
1537	3L	302246	306341	0.804175853729	303145	0.61887180104	FBgn0004373	267	FBgn0004373	267
1538	2L	12465490	12467607	0.804130792618	12466819	0.59055221782	FBgn0032437	13137	FBgn0040286	32154
1539	X	11762410	11763699	0.803714752197	11763016	0.503328744103	FBgn0030358	1771	FBgn0030350	41799
1540	3R	27510608	27513374	0.803490638733	27511817	0.528871283812	FBgn0039864	6215	FBgn0039867	50847
1541	2L	21604628	21606761	0.803098678589	21606680	0.735695552826	FBgn0032955	4512	FBgn0022893	10841
1542	X	17042932	17044234	0.802770614624	17043453	0.580395698547	FBgn0030826	574	FBgn0000163	48577
1543	3L	12695067	12697505	0.802765846252	12695892	0.706704648336	FBgn0016940	12663	FBgn0036306	32812
1544	X	3695693	3702230	0.802748203278	3701569	0.631303787231	FBgn0019661	6355	FBgn0019661	6355
1545	3R	2208409	2209921	0.802193641663	2209258	0.67957572937	FBgn0037442	625	FBgn0027514	3208
1546	X	18345630	18348039	0.802155017853	18346375	0.483122944832	FBgn0030932	79	FBgn0030943	135749
1547	X	16474928	16479690	0.802074432373	16475873	0.631135912503	FBgn0030766	1031	FBgn0030766	1031
1548	X	2777274	2780815	0.801867008209	2777862	0.525692641735	FBgn0025643	1936	FBgn0024978	189521
1549	2R	17184804	17187251	0.801676750183	17185867	0.512075620539	FBgn0050263	1964	FBgn0034654	6985
1550	3R	13514889	13517610	0.801609992981	13516605	0.594271070817	FBgn0051249	3822	FBgn0038536	8212
1551	3L	15921520	15923394	0.801129341125	15922325	0.764488697052	FBgn0036546	516	FBgn0036546	516
1552	3R	7774262	7775597	0.801120758057	7774824	0.513204395771	FBgn0051211	578	FBgn0037955	126614
1553	3L	17460967	17462596	0.801029682159	17461694	0.687327833737	FBgn0052185	1546	FBgn0036733	17476
1554	X	5158485	5161418	0.801029205322	5159379	0.677068352699	FBgn0029753	876	FBgn0024332	9744
1555	2L	5530506	5533375	0.800930500031	5531098	0.607224071727	FBgn0031713	1097	FBgn0031708	11209
1556	3L	13851946	13853117	0.80083322525	13852581	0.374528948466	FBgn0036383	104	FBgn0036386	41675
1557	X	2012251	2013747	0.800799369812	2012984	0.61367225647	FBgn0004655	2155	FBgn0025626	91692
1558	2L	13665056	13667040	0.800437927246	13666068	0.832404557396	FBgn0028527	540	FBgn0028546	24797
1559	X	4464972	4471450	0.79999256134	4470760	0.627794333867	FBgn0025387	5413	FBgn0029718	22354
1560	2L	5600471	5601841	0.799951076508	5601278	0.673590819041	FBgn0031724	4445	FBgn0031718	50252
1561	3L	22399241	22402068	0.79914188385	22400786	0.608764743805	FBgn0037164	113	FBgn0004449	59058
1562	3R	21854684	21859303	0.799070835114	21856536	0.74022606441	FBgn0002631	1079	FBgn0002631	1079
1563	3L	770974	773446	0.798645973206	772621	0.642586835225	FBgn0052341	7829	FBgn0000575	39683
1564	X	10251251	10252521	0.798643112183	10251896	0.48117351532	FBgn0030200	10821	FBgn0083167	54069
1565	3L	15664608	15666102	0.798628807068	15665449	0.567994177341	FBgn0041160	341	FBgn0041160	341
1566	3L	13057587	13059319	0.798557281494	13058454	0.677298545837	FBgn0036345	2782	FBgn0010452	29766
1567	2L	8403457	8404388	0.798536777496	8403979	0.351022888632	FBgn0020497	404	FBgn0001084	537
1568	2L	8984150	8985796	0.798501014709	8984901	0.597238123417	FBgn0032084	31	FBgn0052982	140850
1569	3L	14563164	14564483	0.79829788208	14563895	0.462585894267	FBgn0040318	932	FBgn0028418	37872
1570	3L	1682886	1684460	0.798172950745	1683748	0.617838887607	FBgn0035258	2185	FBgn0026372	31539
1571	X	799861	801036	0.797810554504	800413	0.5295029528	FBgn0040348	2180	FBgn0040345	12739
1572	3R	16398959	16401357	0.797756195068	16399997	0.734378506156	FBgn0038806	2733	FBgn0038805	2744
1573	X	13704193	13705502	0.797746896744	13705003	0.546318054199	FBgn0030532	13942	FBgn0027537	48263
1574	3L	18584111	18585668	0.797702312469	18584900	0.626593142748	FBgn0052200	1251	FBgn0036800	3053
1575	3L	17365758	17367634	0.7975025177	17366718	0.716173827648	FBgn0026197	1	FBgn0026197	1
1576	2R	4363406	4364964	0.797498703003	4364203	0.518372910363	FBgn0011286	8001	FBgn0033341	48982
1577	2L	5977324	5979626	0.797247886658	5978171	0.841824783998	FBgn0000308	2854	FBgn0000308	2854
1578	3L	14096327	14098065	0.797117710114	14097070	0.786956071854	FBgn0042630	487	FBgn0000411	46809
1579	2R	13264498	13266758	0.796977043152	13266115	0.659515202045	FBgn0034275	954	FBgn0003545	3141
1580	2R	15144683	15146273	0.796545505524	15145301	0.596685767174	FBgn0003435	1064	FBgn0034463	27345
1581	3L	11490459	11492719	0.796464920044	11491873	0.700836923387	FBgn0036168	953	FBgn0036165	30366
1582	3L	22716260	22718488	0.796431541443	22717069	0.747970468858	FBgn0037191	5211	FBgn0037200	88978
1583	X	19510309	19513448	0.796309947968	19512602	0.603731435888	FBgn0031055	2706	FBgn0031057	5083
1584	3L	20294195	20295806	0.796087265015	20294878	0.553825097926	FBgn0011425	536	FBgn0011425	536
1585	X	19117104	19118649	0.796007156372	19117769	0.596858978271	FBgn0031011	996	FBgn0031008	14948
1586	3L	4589810	4592078	0.795865058899	4591460	0.577491700649	FBgn0052247	8723	FBgn0015805	16104
1587	X	4495542	4499613	0.795541286469	4498970	0.596814060211	FBgn0029719	715	FBgn0025615	3901
1588	3R	8784601	8785774	0.795322418213	8785357	0.386536401861	FBgn0040494	2117	FBgn0038102	28863
1589	3R	20042346	20047612	0.795234680176	20046862	0.780782811782	FBgn0026257	2	FBgn0026257	2
1590	3L	4132405	4133839	0.795192241669	4133068	0.634484739865	FBgn0035501	839	FBgn0004574	10335
1591	X	10667747	10669276	0.795081138611	10668495	0.708050277498	FBgn0030235	495	FBgn0030235	495
1592	X	19463636	19470455	0.794752120972	19465504	0.737464338541	FBgn0031045	5833	FBgn0026680	6785
1593	2R	19540131	19542002	0.7947473526	19541244	0.66505420208	FBgn0013764	292	FBgn0022708	9446
1594	3L	18283210	18284479	0.794636726379	18283660	0.468024200863	FBgn0015946	13987	FBgn0011706	80002
1595	2L	2571626	2573938	0.794591903687	2572524	0.739732325077	FBgn0041337	523	FBgn0026778	2527
1596	2R	6845122	6846676	0.794574737549	6846134	0.480735554415	FBgn0003382	965	FBgn0025373	22662
1597	2R	16845078	16849076	0.794560909271	16848297	0.565604400635	FBgn0034622	1270	FBgn0065060	13654
1598	3R	14226443	14228943	0.794554710388	14228061	0.693170674642	FBgn0038617	374	FBgn0038609	35683
1599	3R	16480579	16483071	0.794097900391	16482426	0.51890408198	FBgn0038818	2902	FBgn0051506	51872
1600	3R	8466033	8468767	0.793872833252	8467248	0.543783243965	FBgn0038070	1047	FBgn0038071	6534
1601	2R	5445339	5447507	0.793765068054	5446194	0.566899804508	FBgn0033465	23488	FBgn0033466	25168
1602	3R	24980845	24982015	0.793655395508	24981340	0.41667920351	FBgn0028692	2155	FBgn0028692	2155
1603	2R	7373843	7376543	0.793605804443	7374767	0.566146177404	FBgn0033658	4388	FBgn0013756	6241
1604	X	8935374	8937754	0.793553352356	8937218	0.60297870636	FBgn0046828	722	FBgn0046828	722
1605	2L	19679439	19681591	0.793487548828	19680322	0.537843283485	FBgn0005590	16642	FBgn0005590	16642
1606	X	4124968	4127043	0.793175458908	4126096	0.547592014074	FBgn0040905	2997	FBgn0026080	163417
1607	X	22012957	22015396	0.793145179749	22014481	0.633882185992	FBgn0031201	853	FBgn0031186	356496
1608	2L	1957006	1959238	0.792943000793	1958172	0.656221807003	FBgn0031375	3653	FBgn0031391	189115
1609	2R	10870842	10873880	0.79266834259	10871753	0.715493650997	FBgn0034013	6736	FBgn0000996	24070
1610	2R	7257536	7258757	0.792607307434	7258070	0.45552444458	FBgn0033649	18240	FBgn0033652	48206
1611	3R	14151332	14152795	0.792466163635	14152110	0.589125871658	FBgn0051235	2551	FBgn0038601	24652
1612	3L	7956328	7959368	0.791768074036	7957955	0.588605712442	FBgn0011817	4959	FBgn0011817	4959
1613	2L	5397472	5399091	0.791216135025	5398116	0.675799667835	FBgn0016660	6226	FBgn0005511	63525
1614	X	10590978	10593589	0.791136741638	10591921	0.504854530096	FBgn0052676	1798	FBgn0052672	21632
1615	3R	20922608	20925113	0.791081428528	20924031	0.739055465249	FBgn0053095	579	FBgn0053096	667
1616	3R	5628088	5629352	0.791026353836	5628697	0.445239692926	FBgn0037759	1637	FBgn0065050	24491
1617	2R	11455348	11456636	0.790714502335	11455855	0.407781451941	FBgn0034052	491	FBgn0034050	6104
1618	2R	19210049	19217750	0.790488243103	19217181	0.548710664113	FBgn0011297	2007	FBgn0002174	2719
1619	2L	5473417	5474927	0.790462017059	5474109	0.636660575867	FBgn0005511	12468	FBgn0005511	12468
1620	2R	4917661	4919344	0.790400505066	4918434	0.608299612999	FBgn0053774	6337	FBgn0053774	6337
1621	2R	18866524	18874069	0.78977394104	18873427	0.616529717165	FBgn0003977	427	FBgn0034849	8262
1622	2L	7143205	7145330	0.7897605896	7143940	0.703956961632	FBgn0031889	10257	FBgn0031897	76089
1623	X	6216576	6218574	0.789756774902	6217826	0.542168392855	FBgn0003139	251	FBgn0029868	22191
1624	3L	4536084	4537370	0.789721488953	4536807	0.545094996691	FBgn0052245	127	FBgn0015805	70757
1625	3R	20542051	20543172	0.789484977722	20542477	0.517270955172	FBgn0039218	799	FBgn0003719	32979
1626	2L	6653152	6654603	0.789109230042	6653945	0.771346441905	FBgn0051633	2356	FBgn0031836	42922
1627	3R	11677035	11678150	0.788823127747	11677581	0.384306066176	FBgn0051150	1720	FBgn0017567	14762
1628	3R	26670678	26672092	0.788741588593	26671330	0.511358231306	FBgn0003720	6707	FBgn0003720	6707
1629	2R	6804792	6806711	0.788288116455	6805816	0.629927933216	FBgn0033609	161	FBgn0040763	4488
1630	2R	11834014	11835371	0.78812122345	11834738	0.523545086384	FBgn0034113	842	FBgn0034110	25473
1631	2L	5517203	5519713	0.787857055664	5517959	0.769286352045	FBgn0031707	117	FBgn0031708	1930
1632	2L	20463846	20465489	0.787770748138	20464628	0.694036315469	FBgn0046834	10461	FBgn0046834	10461
1633	X	18728750	18730134	0.787708282471	18729567	0.669650246115	FBgn0030975	1123	FBgn0030974	1997
1634	3R	24355515	24357028	0.787528991699	24356259	0.58343741473	FBgn0003137	9794	FBgn0000659	54546
1635	2L	6477622	6480402	0.787204265594	6479678	0.568146677578	FBgn0026571	811	FBgn0026571	811
1636	X	7977734	7979943	0.787152290344	7979270	0.441873690661	FBgn0030004	1628	FBgn0030003	4307
1637	3R	22009397	22011878	0.786832809448	22010238	0.597054509556	FBgn0051086	1077	FBgn0039406	125253
1638	4	1050265	1051783	0.786735057831	1051058	0.603995025158	FBgn0039929	852	FBgn0039929	852
1639	3R	21821311	21823881	0.786247253418	21821950	0.514832216151	FBgn0002734	1393	FBgn0002735	3630
1640	2L	12660066	12661357	0.786185741425	12660612	0.409801959991	FBgn0004394	2783	FBgn0032445	32411
1641	2L	9696172	9699897	0.785134315491	9696788	0.595609247684	FBgn0000273	2505	FBgn0015393	3046
1642	X	18481302	18486974	0.784777641296	18486088	0.705404309665	FBgn0030945	940	FBgn0030945	940
1643	X	19533979	19535904	0.784726381302	19534692	0.79333747228	FBgn0031060	998	FBgn0031057	17007
1644	2L	3548810	3550672	0.784304141998	3549714	0.696287781	FBgn0024244	10463	FBgn0031549	19428
1645	2L	249206	250705	0.784110069275	249948	0.790295937482	FBgn0001309	847	FBgn0001309	847
1646	3R	6176870	6179548	0.78409576416	6177878	0.68711593416	FBgn0015396	1972	FBgn0015396	1972
1647	2R	2636706	2638926	0.783946990967	2637494	0.671344947815	FBgn0015038	4126	FBgn0033156	152786
1648	2L	5579461	5582145	0.783554077148	5580050	0.74068812763	FBgn0031722	1066	FBgn0031718	29024
1649	2L	4870781	4872743	0.783266067505	4871744	0.67503029108	FBgn0000286	11369	FBgn0031645	20371
1650	3R	10335557	10338219	0.783017158508	10337586	0.587611304389	FBgn0038234	4	FBgn0038234	4
1651	3R	2739171	2741004	0.782829284668	2740038	0.569293562571	FBgn0051488	43418	FBgn0001077	49992
1652	3L	6281682	6283839	0.782351016998	6283138	0.554320615881	FBgn0041625	11420	FBgn0035692	116005
1653	X	5990068	5991539	0.782209873199	5990873	0.545612615698	FBgn0029846	249	FBgn0029840	55931
1654	3L	3139176	3142279	0.78217124939	3139785	0.646643579006	FBgn0035403	532	FBgn0012049	7578
1655	3R	2946992	2948916	0.781840801239	2947778	0.581028556824	FBgn0037471	2129	FBgn0037481	33120
1656	X	19591102	19592559	0.781581878662	19591756	0.498333706575	FBgn0031070	4504	FBgn0031070	4504
1657	2R	8717260	8721272	0.781574010849	8717935	0.488746615017	FBgn0027079	3177	FBgn0028991	11954
1658	X	18341272	18343199	0.781445026398	18341925	0.54118847847	FBgn0010194	2585	FBgn0030943	140199
1659	3R	19530010	19531372	0.781416893005	19530519	0.527590387008	FBgn0051414	103	FBgn0040227	24752
1660	2R	14290482	14291905	0.781318664551	14291183	0.69917120653	FBgn0034390	721	FBgn0010651	27407
1661	3R	18149864	18150988	0.781207084656	18150275	0.346314804895	FBgn0038941	4764	FBgn0038948	37980
1662	3R	19128171	19129854	0.781191825867	19128958	0.623642653227	FBgn0039071	13047	FBgn0039067	45179
1663	3R	20211927	20214035	0.781067848206	20213214	0.676341086626	FBgn0039197	2444	FBgn0039186	38705
1664	2R	15010677	15013003	0.780922889709	15011393	0.493622124195	FBgn0034453	337	FBgn0034447	44021
1665	X	10753342	10754898	0.780767440796	10754059	0.584443344789	FBgn0030248	2757	FBgn0030241	53967
1666	X	5581929	5583153	0.780723571777	5582691	0.407704591751	FBgn0052758	584	FBgn0029799	15069
1667	3R	27279389	27281644	0.780507087708	27280289	0.598723173141	FBgn0039848	5160	FBgn0039857	141678
1668	X	12406242	12407609	0.780132293701	12406820	0.444040298462	FBgn0030399	7432	FBgn0015024	80900
1669	3R	6427653	6431525	0.780029296875	6430191	0.695702821016	FBgn0001235	34195	FBgn0001235	34195
1670	3R	15137263	15139054	0.780027389526	15138319	0.571845531464	FBgn0000463	13616	FBgn0000463	13616
1671	X	803208	805384	0.779939651489	803870	0.630396298	FBgn0040349	435	FBgn0040345	16196
1672	3R	24971330	24973594	0.779810428619	24972224	0.759181767702	FBgn0039641	299	FBgn0014869	1746
1673	2L	17971766	17973155	0.779278755188	17972537	0.466833353043	FBgn0023096	5704	FBgn0041184	175802
1674	X	17754841	17757849	0.778882980347	17757250	0.58223769244	FBgn0030884	11850	FBgn0002777	36106
1675	2R	19713132	19714903	0.778856277466	19713992	0.579600670758	FBgn0034990	1811	FBgn0034987	18035
1676	3L	2459573	2462098	0.778674602509	2460531	0.663598179817	FBgn0035343	1405	FBgn0035347	10096
1677	2R	11044316	11045795	0.77860212326	11044996	0.62838152051	FBgn0019968	2105	FBgn0019968	2105
1678	X	10653806	10655582	0.778539657593	10654746	0.645799186495	FBgn0030235	13254	FBgn0030235	13254
1679	X	19079047	19080377	0.778487682343	19079763	0.574975311756	FBgn0031004	1393	FBgn0031002	7359
1680	X	7065667	7067364	0.77813911438	7066468	0.742396169239	FBgn0029939	28156	FBgn0025549	70072
1681	3L	19845263	19847979	0.777784824371	19847120	0.655209958553	FBgn0036916	416	FBgn0036916	416
1682	2R	19158103	19160020	0.777676582336	19159349	0.637836388179	FBgn0034886	5827	FBgn0016762	42249
1683	2R	4951350	4954948	0.777537345886	4954054	0.597154825926	FBgn0029092	681	FBgn0053774	41957
1684	3L	4850452	4851961	0.777519464493	4851230	0.549874698415	FBgn0035581	8923	FBgn0035570	160527
1685	2L	20983114	20984558	0.777384757996	20983824	0.618497455821	FBgn0032909	27288	FBgn0032906	70087
1686	2L	12507515	12508752	0.777275085449	12508107	0.489022552967	FBgn0051857	8993	FBgn0040286	73442
1687	2R	18136979	18138466	0.777210712433	18137637	0.665868699551	FBgn0034748	5875	FBgn0026261	7717
1688	3R	11694324	11696090	0.777197360992	11695417	0.580445289612	FBgn0051183	357	FBgn0017567	32598
1689	2R	19776956	19778170	0.777168273926	19777452	0.431380808353	FBgn0034998	894	FBgn0034987	81495
1690	3R	13956747	13958210	0.777167320251	13957311	0.626208782196	FBgn0038567	20531	FBgn0022943	33074
1691	3R	20807717	20809359	0.777053833008	20808652	0.719070771161	FBgn0039256	12468	FBgn0039259	42075
1692	2L	10726338	10727469	0.77700138092	10726857	0.409970692226	FBgn0032289	1317	FBgn0032293	5961
1693	X	12554537	12556270	0.776977539062	12555441	0.648738324642	FBgn0030417	15306	FBgn0053963	62042
1694	3L	12670102	12672027	0.776800632477	12670641	0.51197980245	FBgn0014343	2946	FBgn0036306	58063
1695	X	5722987	5724906	0.776694774628	5723909	0.622219310087	FBgn0029819	1160	FBgn0000042	22191
1696	3L	22443087	22444583	0.776038169861	22443793	0.573936700821	FBgn0037168	4719	FBgn0004449	102065
1697	3R	6222973	6224924	0.775527954102	6223706	0.531973584493	FBgn0045443	3061	FBgn0015396	47800
1698	3R	6419598	6420885	0.775476455688	6420223	0.642930269241	FBgn0001235	44163	FBgn0001235	44163
1699	X	18977462	18978897	0.775355100632	18978140	0.590956435484	FBgn0030985	8335	FBgn0027603	63981
1700	3R	25444680	25446824	0.775161743164	25445957	0.694914256825	FBgn0039674	1201	FBgn0039678	51425
1701	2R	2609631	2610888	0.775119781494	2610366	0.470932567821	FBgn0033142	8389	FBgn0033156	179914
1702	2R	12295691	12297964	0.775001525879	12297334	0.545356326633	FBgn0034158	1220	FBgn0025832	72867
1703	3R	2040343	2042016	0.774971008301	2041299	0.680819174823	FBgn0037411	259	FBgn0053097	152711
1704	X	6115249	6119761	0.774948120117	6119047	0.573703606923	FBgn0029854	2867	FBgn0029857	14343
1705	X	19019496	19020884	0.774748325348	19020032	0.485448916753	FBgn0030993	1940	FBgn0027603	22089
1706	3L	4657482	4659372	0.774698734283	4658463	0.669139974258	FBgn0026729	1709	FBgn0035569	17123
1707	3L	7410189	7411706	0.774621009827	7410912	0.715661048889	FBgn0035782	501	FBgn0014011	1786
1708	3R	10542438	10543793	0.774522304535	10543018	0.538151488585	FBgn0053967	6960	FBgn0051314	19961
1709	3R	9707684	9709270	0.774458885193	9708495	0.594128692851	FBgn0008646	8594	FBgn0000576	19086
1710	3R	7841623	7844387	0.77429318428	7843544	0.609219878912	FBgn0037981	664	FBgn0037992	110375
1711	X	20202021	20204217	0.774244308472	20202854	0.677946310777	FBgn0027334	727	FBgn0027334	727
1712	3R	4024152	4025409	0.773955583572	4024799	0.512467805077	FBgn0053779	5745	FBgn0037554	34430
1713	3L	7965820	7967165	0.773677825928	7966368	0.603529421488	FBgn0046767	7127	FBgn0046767	7127
1714	X	4909673	4914253	0.77357673645	4910508	0.624641954899	FBgn0003028	16974	FBgn0004368	126139
1715	X	8988951	8990201	0.773529529572	8989438	0.496487449197	FBgn0030091	1665	FBgn0030092	4842
1716	X	17506982	17511747	0.77342748642	17511145	0.560967795054	FBgn0030859	5320	FBgn0030855	40925
1717	2R	20726392	20728044	0.773347854614	20727056	0.549689405105	FBgn0001325	7159	FBgn0001325	7159
1718	X	18216457	18218948	0.773326396942	18217257	0.717601607828	FBgn0008635	1875	FBgn0004956	75495
1719	3L	10632665	10634203	0.773287296295	10633513	0.579965204	FBgn0052066	1447	FBgn0052068	3823
1720	3R	18186411	18188213	0.772481203079	18187649	0.500309186823	FBgn0038948	606	FBgn0038948	606
1721	2L	13475213	13476704	0.772373437881	13475944	0.680915228526	FBgn0032527	722	FBgn0032518	80829
1722	2R	19224895	19227756	0.772267341614	19226960	0.612970015582	FBgn0034898	576	FBgn0002174	12498
1723	3R	22487220	22488704	0.772042274475	22488000	0.548346966505	FBgn0039447	4639	FBgn0039449	55107
1724	2R	2687580	2690180	0.77166557312	2688260	0.677840232849	FBgn0033149	561	FBgn0033156	102020
1725	X	2901610	2903871	0.771639347076	2902402	0.5395953515	FBgn0029649	21316	FBgn0004647	88626
1726	3L	1480345	1482323	0.771615982056	1481504	0.67364432017	FBgn0043458	1305	FBgn0028577	4617
1727	X	7787186	7788571	0.771609783173	7787913	0.559978092418	FBgn0027280	4329	FBgn0004404	7773
1728	2R	3579462	3581337	0.771511554718	3580334	0.684273719788	FBgn0020279	540	FBgn0021814	11514
1729	X	16444979	16448440	0.771230697632	16447817	0.567316225597	FBgn0025743	3168	FBgn0015615	20451
1730	3L	9779677	9780947	0.771079063416	9780257	0.561392391429	FBgn0044328	1850	FBgn0044049	2032
1731	3R	5383164	5386579	0.770885944366	5384942	0.618876793805	FBgn0024833	303	FBgn0037708	3840
1732	2L	2538226	2540661	0.770700454712	2539905	0.502882957458	FBgn0031431	12939	FBgn0026778	35146
1733	X	6622289	6624290	0.770503997803	6623535	0.596487522125	FBgn0003390	1360	FBgn0029905	42616
1734	2L	9916048	9920053	0.770469665527	9918549	0.574026286602	FBgn0032160	86	FBgn0024285	5642
1735	3R	4555290	4556952	0.770411491394	4556137	0.638031174155	FBgn0037620	755	FBgn0037621	1279
1736	3R	14022659	14024754	0.769913673401	14023909	0.655755604015	FBgn0011481	1408	FBgn0038585	25540
1737	2R	2269300	2270856	0.769598960876	2270023	0.633193520939	FBgn0033101	676	FBgn0022224	52227
1738	3R	24419025	24421459	0.769536972046	24420784	0.365698426962	FBgn0026400	4217	FBgn0001215	4745
1739	X	1542356	1543835	0.769416809082	1543146	0.555625624127	FBgn0024897	364	FBgn0029588	5846
1740	2L	9913394	9914533	0.769326686859	9913863	0.35393445632	FBgn0024285	956	FBgn0024285	956
1741	3L	5902601	5904174	0.76929473877	5903460	0.606089369456	FBgn0002638	3260	FBgn0002638	3260
1742	3R	26420317	26421205	0.76927947998	26420827	0.308618068695	FBgn0051019	1899	FBgn0039767	166829
1743	X	17432792	17435844	0.768961429596	17433655	0.649166808409	FBgn0026313	92	FBgn0030851	29758
1744	X	807901	808987	0.76886844635	808598	0.391967833042	FBgn0040350	105	FBgn0040345	20924
1745	X	12627438	12628599	0.768676280975	12628044	0.485496330261	FBgn0030425	7601	FBgn0030433	112999
1746	X	17717686	17719565	0.768516540527	17718754	0.656086753396	FBgn0030881	1009	FBgn0030881	1009
1747	2L	4683075	4685132	0.768463134766	4684443	0.711688518524	FBgn0000227	16	FBgn0000227	16
1748	3R	15477645	15482791	0.768399715424	15479895	0.614822745323	FBgn0051219	2911	FBgn0038722	9145
1749	2L	5380825	5382189	0.768397331238	5381452	0.568318873644	FBgn0016660	22890	FBgn0031700	52582
1750	3R	6721681	6723275	0.768369674683	6722300	0.672693997622	FBgn0037855	3048	FBgn0037855	3048
1751	2R	19762578	19764612	0.767594814301	19763317	0.573787801406	FBgn0034996	328	FBgn0034987	67360
1752	2L	11944899	11946539	0.767168521881	11945652	0.613672284519	FBgn0005664	1511	FBgn0032390	44312
1753	X	14625242	14628385	0.767050743103	14625959	0.548472676958	FBgn0015010	5789	FBgn0052590	47013
1754	3R	10923323	10927844	0.766954421997	10924976	0.616795361042	FBgn0051304	2946	FBgn0038301	114346
1755	3R	16868928	16870562	0.766858100891	16869595	0.562380850315	FBgn0038847	220	FBgn0010770	72363
1756	2L	3041288	3042568	0.766778230667	3041832	0.472555249929	FBgn0031501	1084	FBgn0003934	6869
1757	3R	26015589	26018101	0.766725540161	26016591	0.549219468061	FBgn0039754	208	FBgn0065067	16943
1758	2L	4999284	5002177	0.766722679138	5000243	0.666797469644	FBgn0053113	9501	FBgn0010607	28790
1759	2R	13664073	13667424	0.766547679901	13664910	0.639984321594	FBgn0034304	1340	FBgn0062440	2053
1760	3R	16135605	16136661	0.76651096344	16136085	0.461264103651	FBgn0038785	160	FBgn0028386	17097
1761	X	3965572	3971024	0.766487121582	3968110	0.597882048289	FBgn0026083	4455	FBgn0026080	5431
1762	3L	21568723	21570042	0.766478538513	21569481	0.579494644614	FBgn0037110	255	FBgn0028663	95778
1763	X	5551618	5557221	0.76646900177	5552758	0.621031817268	FBgn0029791	8334	FBgn0029785	35079
1764	2R	1362489	1363609	0.766401290894	1362913	0.354780568017	FBgn0033044	1553	FBgn0033035	157671
1765	X	3370346	3372614	0.766355514526	3371103	0.544507265091	FBgn0029669	631	FBgn0029665	29573
1766	X	1075548	1078519	0.766249656677	1077479	0.432199651545	FBgn0040366	5527	FBgn0026875	15975
1767	3R	1206671	1208800	0.766197681427	1207309	0.487515393425	FBgn0041707	4833	FBgn0037316	6956
1768	3R	23502987	23505904	0.765891551971	23503756	0.694176197052	FBgn0039537	459	FBgn0003330	3990
1769	3L	6721749	6725422	0.765781402588	6723912	0.628178437551	FBgn0035713	2321	FBgn0035713	2321
1770	3L	21960179	21961856	0.765632152557	21960897	0.606025993824	FBgn0037147	1269	FBgn0037149	39077
1771	X	13098837	13102374	0.765574455261	13101846	0.505358378092	FBgn0000346	8914	FBgn0004456	9419
1772	2R	7979832	7981019	0.765214443207	7980588	0.42284566164	FBgn0033741	3959	FBgn0010238	11490
1773	3L	12559299	12560565	0.765163421631	12559944	0.535577058792	FBgn0015904	5323	FBgn0004926	59260
1774	X	19340505	19343072	0.763731002808	19342108	0.654601489796	FBgn0031023	1775	FBgn0040890	12962
1775	2R	15756843	15760606	0.763710021973	15759196	0.602301373201	FBgn0034488	1066	FBgn0034488	1066
1776	3L	14957010	14958317	0.763622283936	14957701	0.521144121885	FBgn0036461	2156	FBgn0036462	7222
1777	2L	7511818	7513176	0.763546466827	7512425	0.685294977824	FBgn0011283	15065	FBgn0053529	31998
1778	2R	4554048	4556519	0.763210773468	4555885	0.670360863209	FBgn0033367	636	FBgn0065074	51732
1779	2R	19675896	19683303	0.763065814972	19681931	0.689850234985	FBgn0034986	106	FBgn0034986	106
1780	X	1281029	1282953	0.763063430786	1282312	0.460630536079	FBgn0040895	2561	FBgn0028274	38721
1781	3R	16069383	16070711	0.763006210327	16069999	0.581817441516	FBgn0038780	8506	FBgn0028386	48989
1782	3L	3290698	3292868	0.762507915497	3291579	0.639652252197	FBgn0035432	4325	FBgn0035436	11510
1783	X	16092791	16094095	0.762503623962	16093309	0.514889836311	FBgn0003920	4700	FBgn0003920	4700
1784	3R	2511710	2513430	0.762414455414	2512364	0.364914178848	FBgn0004777	86	FBgn0026567	28760
1785	3R	17466240	17469129	0.762309074402	17466962	0.638834446669	FBgn0046832	18716	FBgn0046832	18716
1786	2R	7150104	7152851	0.762156486511	7150761	0.515005320311	FBgn0033638	2284	FBgn0033638	2284
1787	3R	3617185	3618898	0.762071609497	3617966	0.753156381495	FBgn0037517	1603	FBgn0003885	261589
1788	3R	9496425	9498948	0.762017726898	9498008	0.524541431003	FBgn0038165	185	FBgn0004587	10986
1789	X	9138756	9141472	0.761910438538	9139465	0.554600954056	FBgn0002576	9595	FBgn0030122	20827
1790	3L	16276522	16277806	0.760970592499	16277269	0.522480699751	FBgn0036603	2166	FBgn0052357	37907
1791	3L	2772144	2775451	0.7607421875	2772945	0.702515347799	FBgn0035375	7141	FBgn0035370	22417
1792	3L	5732265	5734538	0.760426044464	5733047	0.443762695088	FBgn0065058	4322	FBgn0065058	4322
1793	3R	621678	623347	0.760380744934	622644	0.607994849865	FBgn0037277	1128	FBgn0037278	4801
1794	3R	27220208	27223042	0.760376930237	27221611	0.625292076784	FBgn0019990	231	FBgn0039831	175185
1795	X	1328962	1331708	0.760375022888	1329749	0.538919000065	FBgn0025383	403	FBgn0026871	4166
1796	2L	18365765	18367536	0.760367393494	18366523	0.493908309937	FBgn0011559	11568	FBgn0004413	72643
1797	2R	6359257	6361369	0.760360240936	6360566	0.673258332645	FBgn0027525	5933	FBgn0027525	5933
1798	X	15559210	15563808	0.760284900665	15562861	0.660655807046	FBgn0030675	3258	FBgn0030675	3258
1799	X	12497406	12498861	0.760256767273	12498183	0.539682865143	FBgn0053963	4784	FBgn0053963	4784
1800	3R	4189976	4192396	0.760249137878	4191713	0.554237029132	FBgn0037584	3111	FBgn0040529	24950
1801	X	5585118	5590489	0.760221481323	5588631	0.592660367489	FBgn0027321	3829	FBgn0029799	9129
1802	2R	7750963	7753089	0.76016330719	7752289	0.575599819422	FBgn0033703	4027	FBgn0020377	25157
1803	3R	2085146	2087530	0.760120868683	2085800	0.497499662287	FBgn0037416	135	FBgn0053097	108210
1804	X	20277264	20278410	0.760078668594	20278015	0.36831176281	FBgn0031117	1048	FBgn0040649	18841
1805	X	5887336	5890905	0.760059356689	5889287	0.645468235016	FBgn0029834	2388	FBgn0029840	45655
1806	X	20250556	20253291	0.759941101074	20253130	0.55274438858	FBgn0031116	3113	FBgn0040650	15464
1807	X	20925052	20928057	0.759652137756	20926912	0.645025546734	FBgn0003950	271	FBgn0031144	84286
1808	3L	19792526	19794587	0.759615421295	19793719	0.653424650431	FBgn0015796	11179	FBgn0014037	49507
1809	2L	9609090	9610671	0.759570121765	9610021	0.669651340036	FBgn0019809	1542	FBgn0015393	89813
1810	2R	4171487	4174130	0.759522914886	4172064	0.518765032291	FBgn0050353	2045	FBgn0050353	2045
1811	X	6203834	6205603	0.759435415268	6204485	0.628831498763	FBgn0016974	3711	FBgn0029868	8850
1812	3L	8425948	8427455	0.75931930542	8426763	0.621783593122	FBgn0010825	2500	FBgn0010825	2500
1813	3L	111529	113054	0.759291648865	112182	0.665303611755	FBgn0020386	802	FBgn0035105	55772
1814	2L	9870864	9872558	0.759239673615	9871519	0.428034961224	FBgn0032151	14695	FBgn0032153	19281
1815	2L	4515237	4516775	0.759183883667	4515998	0.554946810007	FBgn0011603	38974	FBgn0031609	52561
1816	X	3661768	3663767	0.759138584137	3662684	0.368700640542	FBgn0052785	2252	FBgn0000542	18649
1817	X	17715041	17716788	0.759019374847	17716024	0.599389076233	FBgn0030881	1721	FBgn0030881	1721
1818	3L	11227243	11228713	0.75901889801	11227971	0.552453545963	FBgn0041094	1715	FBgn0041094	1715
1819	X	19666859	19670998	0.758952140808	19668011	0.583319692051	FBgn0031074	10075	FBgn0031079	17977
1820	3L	6794461	6797207	0.758877754211	6795162	0.702853083611	FBgn0003995	31055	FBgn0035714	68302
1821	3R	27212164	27213989	0.758838176727	27213189	0.5468694182	FBgn0039844	5357	FBgn0039831	166763
1822	3R	4578407	4581571	0.758818626404	4580359	0.690835952759	FBgn0037625	1032	FBgn0037621	22943
1823	2L	19485066	19486878	0.75865650177	19486098	0.603034257889	FBgn0032790	86	FBgn0003732	36662
1824	3R	17267296	17268428	0.7585978508	17267917	0.48335853219	FBgn0011278	4125	FBgn0013984	138334
1825	3R	19773644	19774812	0.758431911469	19774358	0.401146113873	FBgn0039131	217	FBgn0039128	16993
1826	3R	20920005	20921793	0.758148193359	20921240	0.451075315475	FBgn0004898	409	FBgn0053096	2124
1827	3R	17040747	17041995	0.758068561554	17041498	0.460403049693	FBgn0038868	704	FBgn0038870	3303
1828	3L	7725291	7726951	0.758011341095	7726012	0.681541860104	FBgn0035817	2344	FBgn0035823	142815
1829	3R	14818583	14820227	0.757595062256	14819368	0.681456257315	FBgn0026239	9621	FBgn0026239	9621
1830	X	17858518	17860744	0.757565975189	17859717	0.564534664154	FBgn0030887	1909	FBgn0030891	59978
1831	2L	3053282	3055764	0.757425308228	3054230	0.634972628425	FBgn0027571	2385	FBgn0003934	5529
1832	3R	2565009	2566285	0.757363319397	2565546	0.582103224362	FBgn0051481	2239	FBgn0004054	4316
1833	X	6374710	6377645	0.757105827332	6376793	0.579631984234	FBgn0065071	144	FBgn0065071	144
1834	4	1038569	1040078	0.75705909729	1039410	0.597703989814	FBgn0025741	7934	FBgn0039930	10199
1835	X	18418984	18421052	0.756958007812	18419764	0.497498273849	FBgn0052546	20063	FBgn0030943	62360
1836	3L	13440807	13442115	0.756768703461	13441422	0.429815320408	FBgn0036369	7068	FBgn0036351	86132
1837	3R	16921972	16924022	0.756761550903	16922686	0.526352256536	FBgn0038853	841	FBgn0010770	19272
1838	3L	7098852	7101093	0.756645202637	7099682	0.487222952001	FBgn0035741	104	FBgn0002775	212
1839	X	11726386	11732017	0.756401062012	11727891	0.552555729361	FBgn0030353	9	FBgn0030350	6674
1840	3L	20429458	20431235	0.756190299988	20430491	0.53264541626	FBgn0052425	662	FBgn0037007	22782
1841	3L	22821275	22823422	0.756157398224	22822491	0.532401740551	FBgn0037203	7604	FBgn0037202	9561
1842	3R	4128285	4130125	0.756117343903	4129332	0.717300134547	FBgn0037567	401	FBgn0037568	1648
1843	X	6654310	6655716	0.756113052368	6655139	0.50025677681	FBgn0029904	4215	FBgn0029905	11012
1844	3L	1082265	1085831	0.755983352661	1085065	0.600604832172	FBgn0004870	444	FBgn0035194	146141
1845	X	1146956	1151498	0.755981445312	1150392	0.604707926512	FBgn0052811	5325	FBgn0026875	56938
1846	X	17542628	17544469	0.75567150116	17543862	0.578654345344	FBgn0030864	267	FBgn0030866	29349
1847	3R	2629744	2631345	0.755477428436	2630542	0.553823649883	FBgn0082182	4714	FBgn0082182	4714
1848	X	8537229	8538997	0.755221366882	8537741	0.426588975466	FBgn0030058	1118	FBgn0030061	22446
1849	3L	13004225	13006816	0.755212306976	13005059	0.653319527121	FBgn0036338	4675	FBgn0011284	10644
1850	3L	22402555	22403583	0.755210399628	22403008	0.348392991459	FBgn0037165	303	FBgn0004449	61280
1851	2R	7654703	7656145	0.755186080933	7655354	0.648756563663	FBgn0026176	615	FBgn0027504	11610
1852	2L	8249063	8250455	0.755038261414	8249820	0.615527659655	FBgn0032008	7153	FBgn0015299	38457
1853	2L	17371952	17373053	0.754813194275	17372575	0.37295218075	FBgn0032633	7501	FBgn0032633	7501
1854	X	14837696	14839543	0.754593849182	14838619	0.552426211039	FBgn0052594	19752	FBgn0030605	59230
1855	X	3327733	3329200	0.754536151886	3328651	0.573635041714	FBgn0029662	2025	FBgn0029664	10474
1856	X	4199041	4200544	0.754448652267	4199883	0.505021865551	FBgn0067702	11596	FBgn0029714	197321
1857	X	3589230	3590603	0.754304885864	3590013	0.587375865263	FBgn0029675	2385	FBgn0000542	91320
1858	2R	20133820	20135965	0.754285573959	20134605	0.608342520396	FBgn0015040	4070	FBgn0035032	27184
1859	X	13202210	13204408	0.754163742065	13202670	0.436254143715	FBgn0030477	533	FBgn0052634	13967
1860	2L	19404782	19406146	0.754146099091	19405462	0.572234362364	FBgn0065096	5965	FBgn0003346	32508
1861	3R	9181241	9182659	0.754130363464	9181830	0.608462750912	FBgn0045442	2435	FBgn0044511	25684
1862	3R	20407816	20409661	0.754110813141	20408496	0.58244860967	FBgn0039209	81	FBgn0039210	2359
1863	3R	6042530	6044002	0.753942966461	6043188	0.698627023136	FBgn0025879	4478	FBgn0037797	5292
1864	3R	3336991	3338321	0.753737449646	3337615	0.47431370616	FBgn0015576	3776	FBgn0003885	18762
1865	2L	9459860	9462432	0.753727912903	9461336	0.555326013004	FBgn0053723	20596	FBgn0002973	23823
1866	3L	14975908	14977571	0.753530979156	14976845	0.558065921068	FBgn0036463	2444	FBgn0023174	11630
1867	3L	7538991	7541316	0.753355026245	7539844	0.646001310909	FBgn0035798	3285	FBgn0014011	130718
1868	3R	9601267	9604111	0.753353118896	9602885	0.566322523005	FBgn0038182	2418	FBgn0038178	20787
1869	3L	17085589	17087208	0.753083229065	17086318	0.640228843689	FBgn0036698	65441	FBgn0036702	121064
1870	2R	14059857	14061461	0.753053665161	14060648	0.57306062474	FBgn0034357	1864	FBgn0050119	6200
1871	X	18193415	18194692	0.752923488617	18193939	0.521398488213	FBgn0030914	1119	FBgn0004956	52177
1872	2L	13980400	13982834	0.752736568451	13981287	0.649008691311	FBgn0028939	1127	FBgn0028519	45723
1873	3L	4876704	4877747	0.752460718155	4877185	0.369083017111	FBgn0035582	520	FBgn0035570	186482
1874	X	2044619	2047304	0.752390861511	2046426	0.622430464801	FBgn0024984	2448	FBgn0000377	59711
1875	X	16297353	16298643	0.752380371094	16298028	0.518775042366	FBgn0010256	15414	FBgn0010256	15414
1876	2R	15792293	15793625	0.752378463745	15793019	0.450036615133	FBgn0034496	840	FBgn0010411	14173
1877	X	7401167	7402693	0.75209236145	7401790	0.486654251814	FBgn0029951	18044	FBgn0027553	171768
1878	2L	18475537	18477134	0.752083778381	18476166	0.548556832706	FBgn0032681	4274	FBgn0032682	5250
1879	X	6088532	6097078	0.751932144165	6092937	0.658172607422	FBgn0023458	5553	FBgn0015818	8132
1880	2R	18028330	18029650	0.751878738403	18029127	0.543364693137	FBgn0034736	28573	FBgn0034743	84576
1881	3L	19690747	19692481	0.751778125763	19691318	0.486682987213	FBgn0036905	2864	FBgn0029094	107167
1882	X	8454427	8455891	0.751595497131	8455220	0.392991458668	FBgn0030054	3682	FBgn0030054	3682
1883	X	11604675	11607039	0.751535415649	11606225	0.650694020589	FBgn0004511	6387	FBgn0030328	53424
1884	3L	3797324	3798903	0.751465797424	3798194	0.514391077889	FBgn0004888	477	FBgn0035464	3393
1885	2L	19526725	19528185	0.751456260681	19527461	0.639542186961	FBgn0032801	1255	FBgn0046825	37986
1886	3R	24230477	24231723	0.75131893158	24231355	0.34172800609	FBgn0039584	12571	FBgn0039580	65865
1887	2R	12511766	12514743	0.751201629639	12512715	0.612406450159	FBgn0050462	742	FBgn0026402	7247
1888	2L	11523319	11525424	0.751005172729	11524146	0.640169368071	FBgn0032366	2861	FBgn0003313	37957
1889	3R	20720039	20721342	0.750814676285	20720511	0.494410932064	FBgn0039244	45	FBgn0015625	23894
1890	3R	25643483	25645263	0.750801086426	25644403	0.65756380558	FBgn0039704	431	FBgn0002924	11554
1891	2R	19958146	19962102	0.75044298172	19958954	0.547743850284	FBgn0035006	1683	FBgn0019886	63936
1892	3R	26040131	26041441	0.750418901443	26040659	0.416362622205	FBgn0000278	1140	FBgn0039757	5917
1893	2L	19569700	19571099	0.750170707703	19570425	0.526919186115	FBgn0005672	2828	FBgn0005672	2828
1894	3R	26609388	26612727	0.750124931335	26610873	0.66473865509	FBgn0004606	19225	FBgn0003720	67164
1895	2R	11114620	11116868	0.750117778778	11116029	0.493912416346	FBgn0050465	5101	FBgn0019968	68928
1896	2L	219999	221335	0.750083446503	220625	0.518960565329	FBgn0031235	11889	FBgn0031235	11889
1897	3L	13002191	13003358	0.749866485596	13002888	0.470474163691	FBgn0036338	2504	FBgn0011284	12815
1898	3L	12780586	12782453	0.749785423279	12781319	0.555120997959	FBgn0052110	1349	FBgn0036314	6631
1899	3R	26825014	26826695	0.749549865723	26825847	0.635558072258	FBgn0051007	7668	FBgn0010808	53787
1900	2L	4406082	4409574	0.749244213104	4406818	0.588255882263	FBgn0031602	2535	FBgn0031597	24099
1901	3R	6503060	6504606	0.749197006226	6503989	0.466734727224	FBgn0037819	910	FBgn0001235	39603
1902	X	20495056	20496818	0.748940467834	20495840	0.619518041611	FBgn0031128	8240	FBgn0003300	9277
1903	X	20185982	20187518	0.748756408691	20186820	0.662746233099	FBgn0031103	378	FBgn0027334	15307
1904	2R	5792339	5796986	0.748497962952	5794345	0.647597144632	FBgn0033504	13509	FBgn0033522	147180
1905	2R	1648516	1650331	0.748471736908	1649372	0.555901145935	FBgn0011958	181	FBgn0033067	39642
1906	2R	4337309	4339668	0.748455524445	4338725	0.532854248496	FBgn0050350	521	FBgn0033341	74460
1907	2R	13932263	13934268	0.748440742493	13932819	0.447713571436	FBgn0034345	3454	FBgn0034326	118498
1908	X	18491732	18496858	0.748403549194	18493981	0.55354420344	FBgn0030947	2109	FBgn0030945	6953
1909	X	10327450	10328756	0.74830532074	10328131	0.453331049751	FBgn0052687	3714	FBgn0052680	10824
1910	3L	22240779	22242092	0.747869968414	22241389	0.655779391527	FBgn0027086	18886	FBgn0011771	19356
1911	2L	18225457	18227449	0.747847557068	18226209	0.512802945243	FBgn0051786	14427	FBgn0041184	77870
1912	X	12731133	12735617	0.747582435608	12733959	0.47640581692	FBgn0052649	1054	FBgn0030433	7084
1913	3R	25457404	25458893	0.747564792633	25458211	0.739964569316	FBgn0039674	13455	FBgn0039678	39171
1914	2L	3604784	3607553	0.747480392456	3606874	0.642392907824	FBgn0002985	126	FBgn0002985	126
1915	X	9116778	9118036	0.747374534607	9117491	0.478361056401	FBgn0030121	619	FBgn0030121	619
1916	2R	18973325	18975344	0.747190475464	18974851	0.454966769499	FBgn0034864	914	FBgn0034868	22587
1917	3R	20457546	20459153	0.747041225433	20458350	0.622551132651	FBgn0046685	2540	FBgn0039212	7048
1918	3L	7423113	7427457	0.74676990509	7423848	0.66412743926	FBgn0053278	952	FBgn0014011	14722
1919	3R	9851408	9852877	0.74645614624	9852227	0.462441953023	FBgn0038194	2725	FBgn0038196	9660
1920	3R	25953606	25957849	0.746452331543	25955506	0.569651812315	FBgn0051025	665	FBgn0003479	73739
1921	3R	9071010	9072344	0.746407985687	9071654	0.481004911311	FBgn0000024	12936	FBgn0038128	18101
1922	X	13617734	13619188	0.74632692337	13618342	0.589951306581	FBgn0053174	656	FBgn0030522	1892
1923	X	13871148	13872536	0.74630689621	13871767	0.538761734962	FBgn0053247	9635	FBgn0002873	210013
1924	3L	19518993	19520157	0.746248722076	19519573	0.408048659563	FBgn0036886	1892	FBgn0036886	1892
1925	3R	10430457	10433085	0.746144771576	10431147	0.60030695796	FBgn0038246	4224	FBgn0020299	12962
1926	3L	6373594	6374972	0.74607872963	6374349	0.472526709239	FBgn0052398	30741	FBgn0020251	95328
1927	2L	1694118	1696610	0.746063232422	1695014	0.59758534151	FBgn0011570	9890	FBgn0031357	15452
1928	2R	18877804	18884152	0.745943069458	18881486	0.639704648186	FBgn0034854	3126	FBgn0034849	16321
1929	X	2995125	2996676	0.745653152466	2995898	0.71967664361	FBgn0004647	4870	FBgn0004647	4870
1930	X	3927145	3931528	0.745549201965	3928561	0.571413857596	FBgn0052778	3187	FBgn0000221	21020
1931	2R	4883924	4886480	0.745431900024	4884427	0.44488915801	FBgn0033405	1622	FBgn0028473	26136
1932	3R	18426619	18427684	0.745407104492	18427119	0.434014881358	FBgn0051158	2439	FBgn0014949	13001
1933	3L	1610294	1611953	0.745355129242	1611267	0.585401471456	FBgn0035246	642	FBgn0035248	17807
1934	3R	5636659	5638231	0.74502325058	5637429	0.675805118349	FBgn0037761	1078	FBgn0065050	33223
1935	3L	7626099	7627302	0.744987487793	7626744	0.509282392614	FBgn0035806	1592	FBgn0014011	217618
1936	X	18683830	18689698	0.744898796082	18688956	0.541942405701	FBgn0030968	2432	FBgn0030969	3197
1937	X	7919300	7921398	0.744757175446	7919815	0.365900067722	FBgn0029992	896	FBgn0004656	13143
1938	2L	4901316	4903171	0.74471950531	4902002	0.614152133465	FBgn0031646	4759	FBgn0047314	4801
1939	2L	1218401	1220086	0.744508266449	1219480	0.515709989211	FBgn0031325	117	FBgn0031310	68697
1940	2R	3313683	3316516	0.744466781616	3315728	0.695537388325	FBgn0033224	2484	FBgn0033210	127563
1941	3L	1915720	1917026	0.744359970093	1916575	0.430059807641	FBgn0035293	5697	FBgn0002183	56707
1942	2L	11436268	11440787	0.744139194489	11438905	0.667636275291	FBgn0004579	6698	FBgn0004579	6698
1943	3R	10151377	10152958	0.744108200073	10152195	0.615925280253	FBgn0038223	209	FBgn0038224	551
1944	3R	21281757	21283384	0.74388217926	21282600	0.597707049052	FBgn0004509	16178	FBgn0039337	20125
1945	2R	5535031	5536550	0.743828773499	5535618	0.584202829997	FBgn0022382	2230	FBgn0033476	24813
1946	2L	829235	832163	0.743722915649	830002	0.615473302205	FBgn0010583	4038	FBgn0010583	4038
1947	2L	6415288	6419702	0.743702411652	6417245	0.593251228333	FBgn0031811	4541	FBgn0043854	44830
1948	2L	13290375	13291746	0.743388652802	13291087	0.520361114951	FBgn0051729	1081	FBgn0003935	46239
1949	3R	24570033	24572107	0.743284463882	24570651	0.423040896654	FBgn0039595	796	FBgn0005642	66409
1950	2R	2503971	2505848	0.743048667908	2504959	0.546165585518	FBgn0050159	460	FBgn0033107	178086
1951	X	1994207	1995543	0.743026733398	1994861	0.541256129742	FBgn0004861	2160	FBgn0025626	73569
1952	3R	23526250	23529179	0.742781162262	23527812	0.471805865948	FBgn0045862	1826	FBgn0003330	20066
1953	3R	5113432	5115420	0.742348670959	5114695	0.530772882349	FBgn0037674	21941	FBgn0037671	28332
1954	X	5512798	5515457	0.742277145386	5513461	0.394471280715	FBgn0028474	2130	FBgn0029783	2255
1955	3R	16721989	16723180	0.742190361023	16722532	0.524984135347	FBgn0038839	510	FBgn0038834	46261
1956	2R	20405611	20409298	0.742175579071	20407771	0.5608067793	FBgn0035078	497	FBgn0066084	3758
1957	3R	10412264	10413856	0.742104530334	10413092	0.595966219902	FBgn0020299	5093	FBgn0020299	5093
1958	2L	14342517	14343645	0.742093086243	14343040	0.521970152855	FBgn0028917	3614	FBgn0028529	12040
1959	3L	22791914	22792931	0.741865634918	22792550	0.288372095893	FBgn0037197	2078	FBgn0037200	13497
1960	3R	23356644	23359369	0.741836071014	23358686	0.511356925964	FBgn0039523	2651	FBgn0003330	149060
1961	X	15565614	15568420	0.741806030273	15566393	0.688624073477	FBgn0030675	274	FBgn0030675	274
1962	X	14888710	14892053	0.741803646088	14889661	0.481432746438	FBgn0030600	7683	FBgn0030605	8188
1963	3L	645771	649020	0.741693496704	646618	0.573783779144	FBgn0035150	8725	FBgn0035149	8888
1964	X	20000550	20003860	0.741569519043	20002468	0.688084377962	FBgn0031093	1194	FBgn0031093	1194
1965	2R	2658609	2660672	0.741397857666	2659938	0.627435123219	FBgn0024294	427	FBgn0033156	130342
1966	X	10217023	10218236	0.741359233856	10217726	0.477886080742	FBgn0052686	2811	FBgn0065046	24335
1967	2R	18853935	18856998	0.741326332092	18854939	0.664095990798	FBgn0046253	298	FBgn0046253	298
1968	3L	22096680	22098078	0.740907669067	22097358	0.559523554409	FBgn0037152	1910	FBgn0000100	87475
1969	3L	21673260	21674331	0.740848064423	21673790	0.369302123785	FBgn0037127	317	FBgn0037134	83516
1970	3R	1392129	1394294	0.740766525269	1393724	0.467800869661	FBgn0037342	608	FBgn0037342	608
1971	2L	16653477	16657760	0.740584850311	16657208	0.589341608683	FBgn0032593	15387	FBgn0002652	18777
1972	2L	8838431	8840196	0.740579605103	8839373	0.672107517719	FBgn0029123	13748	FBgn0029123	13748
1973	3L	5776829	5777993	0.740489959717	5777441	0.390404673184	FBgn0052415	170	FBgn0035639	7479
1974	2L	6459101	6460824	0.740444421768	6459900	0.797096411387	FBgn0031815	3794	FBgn0026571	20589
1975	3R	7858401	7860995	0.739989757538	7859525	0.60563174416	FBgn0037985	661	FBgn0037992	94394
1976	X	18658235	18660574	0.739985466003	18658972	0.549695968628	FBgn0052543	763	FBgn0030965	19464
1977	2R	17000516	17001782	0.739727973938	17001063	0.519498460433	FBgn0050282	1632	FBgn0010415	12313
1978	3R	1193419	1194719	0.739646434784	1194144	0.514379585491	FBgn0037315	117	FBgn0003275	3376
1979	3R	18867885	18871208	0.739432811737	18869124	0.499439001083	FBgn0039042	588	FBgn0051457	84582
1980	3L	21594836	21598445	0.739356517792	21595887	0.667112574858	FBgn0053292	3671	FBgn0028663	122184
1981	3L	21766171	21769083	0.739330291748	21768141	0.498453106199	FBgn0037137	1555	FBgn0046301	2095
1982	2R	18646576	18648153	0.739199638367	18647352	0.488533609054	FBgn0034826	832	FBgn0003062	65032
1983	2R	10652639	10654880	0.739141941071	10653436	0.501157522202	FBgn0033993	9182	FBgn0033989	146350
1984	3R	17331275	17333446	0.738975048065	17332594	0.682765990496	FBgn0004863	6617	FBgn0013984	73657
1985	X	14508817	14512634	0.738940238953	14511871	0.569193587584	FBgn0030575	1670	FBgn0015773	24103
1986	2L	4557311	4564810	0.738759040833	4561571	0.565813232871	FBgn0031613	16532	FBgn0031609	98134
1987	3R	16147428	16149206	0.738726854324	16148794	0.408051883473	FBgn0038787	4938	FBgn0038787	4938
1988	3R	9932438	9934734	0.738348484039	9933901	0.684998372022	FBgn0038202	364	FBgn0038196	72014
1989	X	9430916	9433458	0.738192558289	9432648	0.561909282909	FBgn0001186	1542	FBgn0030137	30951
1990	2R	3303671	3304935	0.738127708435	3304289	0.515059900284	FBgn0002891	776	FBgn0033210	116124
1991	2R	14974573	14975761	0.738094329834	14975224	0.448435455561	FBgn0002716	4166	FBgn0034447	7852
1992	X	18232345	18233628	0.73809337616	18233080	0.532751592	FBgn0052549	10992	FBgn0004956	91318
1993	3R	11735799	11737454	0.737762451172	11736436	0.498941870297	FBgn0038381	2280	FBgn0038385	10199
1994	3R	13599313	13600824	0.737649917603	13599900	0.471687929971	FBgn0038543	109	FBgn0038545	20919
1995	X	11716584	11717950	0.73758649826	11717118	0.418528416578	FBgn0030349	3978	FBgn0030350	4099
1996	3R	5174889	5176342	0.737518787384	5175591	0.578177511692	FBgn0053937	5626	FBgn0053937	5626
1997	2L	14319417	14322071	0.737399101257	14320010	0.617535310633	FBgn0028918	8419	FBgn0028529	35070
1998	3L	5117115	5119184	0.737258911133	5117578	0.415348678827	FBgn0035587	1676	FBgn0035602	222854
1999	X	324492	327450	0.73721075058	325623	0.51912099123	FBgn0010019	532	FBgn0000570	54419
[truncated: 13,812 more rows]
