# Supplementary material for: Developmental roles of 21 Drosophila transcription factors are determined by quantitative differences in binding to an overlapping set of thousands of genomic regions
Source: Genome Biol. 2009 Jul 23;10(7):R80. doi: 10.1186/gb-2009-10-7-r80 (PMC2728534; doi:10.1186/gb-2009-10-7-r80)
Supplement: Additional data file 7 — Genomic coordinates of regions bound by each factor for the 25% FDR data set, locations and scores of peak windows, and the closest gene and closest transcribed gene for each peak. [file gb-2009-10-7-r80-S7.zip › Additional Data File 4 25% FDR bound regions/tll_1_031108-sym-25_table.txt]

Interval	Chr	Bound_Region_Start	Bound_Region_Stop	Bound_Region_Score	Peak_start	Peak_score	Closest_gene	Closest_gene_dist	Closest_transcribed_gene	Closest_transcribed_gene_dist
1	3R	673281	676671	4.411712646484	674946	3.981753349304	FBgn0003002	3589	FBgn0003002	3589
2	2L	12079028	12090663	4.312543869019	12081344	4.057996928692	FBgn0003145	4448	FBgn0003145	4448
3	2L	21863367	21865177	3.86591053009	21864652	3.821962416172	FBgn0032965	21202	FBgn0003866	48464
4	3R	2688771	2695534	3.847947597504	2693823	3.43643654094	FBgn0001077	3777	FBgn0001077	3777
5	3R	16367353	16370602	3.833824157715	16369059	3.780283310834	FBgn0053192	8332	FBgn0043457	14593
6	3R	2709730	2713184	3.758664131165	2711206	3.662842750549	FBgn0001077	21160	FBgn0001077	21160
7	3R	677543	681847	3.677027225494	680003	3.303115423988	FBgn0003002	1468	FBgn0003002	1468
8	2R	5494545	5499663	3.561874389648	5498046	3.492594270145	FBgn0024923	2928	FBgn0024923	2928
9	3R	2859308	2864043	3.525033950806	2861451	3.308074696859	FBgn0024289	16606	FBgn0010774	44675
10	2L	517061	520631	3.480062961578	518672	3.317291932947	FBgn0003963	4795	FBgn0003963	4795
11	3L	20625705	20634876	3.456829547882	20631339	3.326648599961	FBgn0001320	2135	FBgn0001320	2135
12	3R	4292342	4296327	3.453901290894	4293340	3.117518782616	FBgn0051369	23793	FBgn0040529	126577
13	3R	2818989	2821573	3.444333076477	2820468	3.280983090401	FBgn0000095	4482	FBgn0010774	85658
14	3L	8637754	8642217	3.429268836975	8640011	3.272395526662	FBgn0001168	9695	FBgn0001168	9695
15	3R	9735051	9738285	3.407250404358	9737195	3.201839955648	FBgn0000576	9614	FBgn0000576	9614
16	3L	11209604	11212129	3.372583389282	11211119	3.261976122856	FBgn0036150	1234	FBgn0041094	15137
17	2L	5472914	5475215	3.366581916809	5474074	3.017367839813	FBgn0005511	12433	FBgn0005511	12433
18	2R	15586754	15589119	3.354946136475	15587384	3.139576855828	FBgn0004364	38990	FBgn0004364	38990
19	2L	15480479	15483801	3.288687705994	15481747	2.542661049787	FBgn0020371	1050	FBgn0003448	7549
20	2L	2454031	2458680	3.268925189972	2456899	2.982668220997	FBgn0012017	3145	FBgn0015816	35767
21	3L	14114189	14120931	3.253764629364	14119100	3.022160333746	FBgn0042630	22517	FBgn0000411	24779
22	2L	19332736	19335900	3.241629600525	19334201	3.071525037289	FBgn0024245	24952	FBgn0024245	24952
23	X	20473180	20476143	3.22783946991	20474222	2.770583689213	FBgn0031127	4776	FBgn0003300	30895
24	2R	9075133	9088474	3.205046653748	9079396	3.060074418783	FBgn0033856	4944	FBgn0033856	4944
25	2R	6706364	6708839	3.204744815826	6707674	2.930476413054	FBgn0003396	17947	FBgn0033581	41711
26	2R	18194241	18199868	3.204133987427	18198390	2.953023731709	FBgn0020257	1835	FBgn0020257	1835
27	X	2283770	2288758	3.200807571411	2287182	3.110427968642	FBgn0001150	2063	FBgn0001150	2063
28	2L	3605815	3612928	3.197103500366	3610875	3.214378441081	FBgn0002985	4127	FBgn0002985	4127
29	3R	8895371	8899385	3.184864521027	8898112	2.882249832153	FBgn0004666	14631	FBgn0003308	39853
30	2L	12615400	12617478	3.182664871216	12616510	3.064336717129	FBgn0002970	1838	FBgn0002970	1838
31	3L	8642734	8646465	3.17165851593	8644197	2.91459459417	FBgn0001168	5509	FBgn0001168	5509
32	X	15479496	15482149	3.145803451538	15481077	2.983198881149	FBgn0030663	2849	FBgn0003463	20600
33	X	18133087	18136089	3.130826950073	18134827	3.066377844129	FBgn0004956	6935	FBgn0004956	6935
34	3R	4523433	4528162	3.103079795837	4525116	3.069696962833	FBgn0001180	1576	FBgn0001180	1576
35	2L	18889531	18893206	3.093523025513	18891193	2.925839704626	FBgn0003896	14008	FBgn0032717	55597
36	3R	2629457	2631926	3.086889743805	2630542	2.813629865646	FBgn0082182	4714	FBgn0082182	4714
37	3R	12567364	12572029	3.064999103546	12568285	2.737432837486	FBgn0003944	7937	FBgn0063261	8826
38	3R	11857713	11861308	3.064085006714	11860161	2.67147322262	FBgn0003117	8342	FBgn0038396	15232
39	3R	8470309	8475531	3.050416469574	8471941	2.926979750395	FBgn0038071	1841	FBgn0038071	1841
40	3L	18312449	18315494	3.043430328369	18314175	2.6462431252	FBgn0015946	44502	FBgn0011706	49487
41	3L	18325476	18328650	3.041394233704	18326981	2.855143771452	FBgn0011706	36681	FBgn0011706	36681
42	3R	2935855	2938537	3.011602878571	2937513	2.812018215656	FBgn0014863	5940	FBgn0003884	25253
43	3L	2420883	2423674	2.995352268219	2422282	2.748311161995	FBgn0052306	24752	FBgn0053231	26406
44	3L	9001439	9004676	2.991550922394	9003267	2.764858754476	FBgn0035956	8911	FBgn0028789	12057
45	2L	12664877	12667601	2.980269908905	12666388	2.784111415639	FBgn0032442	2781	FBgn0032445	26635
46	2L	20754907	20758844	2.959354400635	20756100	2.67348575592	FBgn0000251	2228	FBgn0000986	33592
47	X	1678934	1681549	2.951140403748	1680432	2.733916114358	FBgn0029591	1384	FBgn0029591	1384
48	3R	2669768	2672514	2.947278499603	2671529	2.683457066031	FBgn0003339	4357	FBgn0001077	18517
49	3R	10504525	10507248	2.945037841797	10505723	2.636272907257	FBgn0038252	16558	FBgn0051314	17334
50	X	1997701	1999589	2.939226150513	1998660	2.582549512386	FBgn0023507	1016	FBgn0025626	77368
51	3R	7953162	7955712	2.93284702301	7954618	2.766769296983	FBgn0037992	699	FBgn0037992	699
52	2L	17738369	17740892	2.931529045105	17739690	2.445134997368	FBgn0015609	4240	FBgn0032646	242652
53	X	18136665	18139609	2.929758071899	18138452	2.705390167236	FBgn0004956	3310	FBgn0004956	3310
54	2R	5485045	5492385	2.925436973572	5489530	2.824910388273	FBgn0000606	1524	FBgn0000606	1524
55	2L	8844808	8850153	2.917342185974	8847028	2.713091121	FBgn0052986	15779	FBgn0029123	21403
56	3L	15675704	15678760	2.8982629776	15677357	2.640560430639	FBgn0041160	12249	FBgn0041160	12249
57	3L	4674565	4679305	2.896501541138	4675592	2.655443584218	FBgn0035569	6	FBgn0035569	6
58	2L	3832783	3834969	2.893323898315	3833848	2.647141316358	FBgn0004567	2994	FBgn0004567	2994
59	3R	27529311	27531982	2.890685081482	27530745	2.35940605402	FBgn0054046	4109	FBgn0039867	31919
60	3R	26673788	26683640	2.883532524109	26675537	2.748687912436	FBgn0003720	2500	FBgn0003720	2500
61	2L	15319051	15323098	2.870264530182	15322159	2.649306356907	FBgn0041103	6324	FBgn0001981	7634
62	3R	18953176	18961119	2.86267375946	18955596	2.604693300584	FBgn0051457	1890	FBgn0051457	1890
63	3R	11853234	11856057	2.855492591858	11854714	2.717187713174	FBgn0003117	2895	FBgn0038396	20679
64	X	9534496	9537956	2.853789329529	9535800	2.698638693492	FBgn0000233	3609	FBgn0000233	3609
65	3R	4800795	4802971	2.817657470703	4802030	2.709640884399	FBgn0037646	4613	FBgn0022347	16637
66	3L	15226016	15228662	2.816034317017	15227378	2.655739167157	FBgn0029114	26478	FBgn0029114	26478
67	3R	9636566	9639213	2.815280914307	9637693	2.618923568726	FBgn0053327	1148	FBgn0053327	1148
68	2L	15314828	15317117	2.812668800354	15315810	2.606989928654	FBgn0041103	25	FBgn0001981	13983
69	3L	22333122	22338366	2.807758331299	22336687	2.641892433167	FBgn0004449	5041	FBgn0004449	5041
70	2R	6912448	6916899	2.790334701538	6913998	2.334586255691	FBgn0082585	661	FBgn0082585	661
71	X	2264353	2266426	2.787335395813	2264747	2.622433841228	FBgn0040385	2308	FBgn0001150	20372
72	2L	2163149	2166410	2.776848316193	2165126	2.676660481621	FBgn0031393	9366	FBgn0031393	9366
73	3R	20996709	21000631	2.775737285614	20998114	2.369788885117	FBgn0039285	269	FBgn0039286	12621
74	X	20490108	20493417	2.769892692566	20491205	2.490423511056	FBgn0031128	3605	FBgn0003300	13912
75	X	22032741	22035160	2.769443035126	22034006	2.513983277714	FBgn0031201	18672	FBgn0031186	376021
76	3L	19828308	19830942	2.768136024475	19829299	2.270781771342	FBgn0014037	13927	FBgn0014037	13927
77	2R	14786848	14790917	2.759519100189	14788598	2.707490354776	FBgn0003254	1991	FBgn0003254	1991
78	X	447045	451318	2.754508495331	449867	2.633319798638	FBgn0003986	2004	FBgn0003986	2004
79	2L	1409548	1412956	2.748085021973	1411027	2.520856320858	FBgn0002543	9422	FBgn0002543	9422
80	2R	15682203	15685029	2.732992172241	15683515	2.391642009511	FBgn0034481	22505	FBgn0004364	57141
81	2R	11411992	11415856	2.727614402771	11413221	2.336740136147	FBgn0053463	1931	FBgn0003425	7504
82	3R	21019861	21022165	2.72421836853	21020849	2.573659784654	FBgn0039288	433	FBgn0039288	433
83	3R	11478617	11483115	2.718501091003	11479861	2.607705593109	FBgn0053207	12047	FBgn0053207	12047
84	X	6881644	6887400	2.717195034027	6885762	2.497675895691	FBgn0029931	82	FBgn0029931	82
85	3R	13650837	13653258	2.715394020081	13652119	2.605068543378	FBgn0051246	14853	FBgn0051246	14853
86	2L	5870387	5872569	2.709313392639	5871455	2.536373710632	FBgn0031745	8026	FBgn0031740	69200
87	2L	4279742	4285246	2.707344055176	4282908	2.589553236961	FBgn0010473	243	FBgn0003941	55266
88	2R	6712224	6717794	2.698448181152	6715321	2.305319680108	FBgn0033582	19799	FBgn0033590	37269
89	2R	13813708	13815792	2.696455001831	13814854	2.425668099347	FBgn0034326	533	FBgn0034326	533
90	3R	19018108	19022852	2.69348859787	19021460	2.606288517223	FBgn0011596	8296	FBgn0039066	55806
91	2R	20729553	20734952	2.691219329834	20733108	2.627580193912	FBgn0001325	1107	FBgn0001325	1107
92	3L	17380217	17382972	2.687973022461	17382046	2.515403803657	FBgn0027660	4725	FBgn0027660	4725
93	3L	4390309	4393140	2.666279792786	4391934	2.469511256498	FBgn0035542	2190	FBgn0035541	3365
94	2R	7061753	7064274	2.658774375916	7062856	2.535589981079	FBgn0000577	18739	FBgn0000577	18739
95	2R	5588183	5590964	2.65634059906	5589295	2.260563513812	FBgn0033483	883	FBgn0033483	883
96	3L	13054281	13057104	2.656107902527	13055493	2.564499020576	FBgn0036345	5743	FBgn0010452	32727
97	3R	6451230	6453767	2.655037879944	6452645	2.278236836195	FBgn0001235	11741	FBgn0001235	11741
98	2L	4363341	4372608	2.65479516983	4368526	2.303770065308	FBgn0026319	3464	FBgn0026319	3464
99	3L	8162448	8164490	2.653017044067	8163556	2.597542482264	FBgn0035851	1663	FBgn0035851	1663
100	3R	20574205	20576199	2.649814128876	20575176	2.431215005762	FBgn0003719	280	FBgn0003719	280
101	3R	16115391	16119728	2.648085594177	16118582	2.288947343826	FBgn0028386	406	FBgn0028386	406
102	3L	21382212	21384484	2.645267486572	21383343	2.59406785404	FBgn0033583	3680	FBgn0014143	27054
103	2L	8840938	8843002	2.644195556641	8841999	2.220876974218	FBgn0029123	16374	FBgn0029123	16374
104	3L	18137776	18140612	2.631980895996	18139316	2.453211188316	FBgn0036781	11542	FBgn0020300	34653
105	3R	12651063	12653591	2.629977703094	12652211	2.515141262728	FBgn0000014	3558	FBgn0020546	23515
106	3R	2634981	2638538	2.613775253296	2636158	2.40111395892	FBgn0046833	862	FBgn0046833	862
107	2R	6092849	6097318	2.60832452774	6094161	2.352121605593	FBgn0004399	24444	FBgn0004399	24444
108	3L	8800212	8804967	2.603765487671	8803681	2.502362026888	FBgn0011577	2228	FBgn0020633	61876
109	2L	12091228	12094524	2.598298072815	12092567	2.488403432509	FBgn0032407	1204	FBgn0032407	1204
110	3L	1346786	1348997	2.58872127533	1348087	1.954218583948	FBgn0003295	6065	FBgn0035213	22152
111	3L	18260812	18263563	2.583387374878	18261897	2.536422000212	FBgn0036784	2260	FBgn0011706	101765
112	2L	9448059	9450568	2.575366020203	9449540	2.357525646687	FBgn0053723	8800	FBgn0002973	12027
113	2L	9983527	9985204	2.574191570282	9984428	2.261833583607	FBgn0000180	219	FBgn0000180	219
114	2R	2084107	2088825	2.56337928772	2085269	2.406111941618	FBgn0033076	27522	FBgn0041145	37049
115	X	11166720	11169104	2.561470031738	11168090	2.293869214899	FBgn0003411	526	FBgn0003411	526
116	3R	8077236	8079722	2.560518264771	8078488	2.475226521492	FBgn0038008	1421	FBgn0037992	124569
117	3R	8072778	8075013	2.555289745331	8074048	2.46541407529	FBgn0038008	5861	FBgn0037992	120129
118	2R	16342418	16344839	2.551163673401	16343791	2.391388556537	FBgn0011674	145	FBgn0016984	3795
119	2R	18713251	18715776	2.540208339691	18714216	2.379417026744	FBgn0034834	4923	FBgn0003062	131896
120	2L	1418402	1422992	2.538924217224	1421957	2.392684095046	FBgn0002543	1508	FBgn0002543	1508
121	2R	3757535	3761748	2.537738800049	3760008	2.268597322352	FBgn0033277	6061	FBgn0010109	15868
122	2L	7137485	7139589	2.53591632843	7138574	2.365304161521	FBgn0031889	4891	FBgn0031886	72741
123	2R	10642678	10645840	2.529163360596	10643261	2.307451575994	FBgn0015371	13141	FBgn0033989	136175
124	2R	17051652	17054682	2.527805328369	17053272	2.369660321404	FBgn0050283	5117	FBgn0010415	64522
125	X	13060818	13064964	2.524883270264	13062157	2.20878868103	FBgn0052639	8303	FBgn0052639	8303
126	2L	14484598	14487528	2.523296356201	14486173	2.212765413172	FBgn0005771	4689	FBgn0005771	4689
127	2L	3613299	3616316	2.523225307465	3615143	2.303602218628	FBgn0015663	4149	FBgn0002985	8395
128	3R	11813302	11816533	2.51847076416	11815182	2.319847780115	FBgn0003507	3259	FBgn0003507	3259
129	X	18501362	18503430	2.514887332916	18502305	2.468150456746	FBgn0030947	6215	FBgn0030945	15277
130	3L	20555286	20558799	2.508619308472	20557184	2.357173611136	FBgn0001323	2807	FBgn0001320	72020
131	2R	15371770	15373597	2.506129741669	15372651	2.065081804991	FBgn0043532	10328	FBgn0011849	130257
132	X	4814127	4816577	2.505424022675	4815387	2.330835342407	FBgn0061196	9150	FBgn0004368	31018
133	3L	15982054	15984612	2.505083084106	15983116	2.368881762028	FBgn0044028	5623	FBgn0044028	5623
134	2L	8080507	8083889	2.503744125366	8081809	2.174040349325	FBgn0020240	1160	FBgn0010287	8912
135	3L	19583127	19584984	2.503656387329	19583895	2.112271785736	FBgn0036894	140	FBgn0029094	256
136	3R	4029046	4032677	2.501468658447	4031186	2.240378660314	FBgn0053779	642	FBgn0037554	28043
137	3L	15187904	15190867	2.495611190796	15189055	2.387349065145	FBgn0029114	11845	FBgn0029114	11845
138	3R	3299363	3301251	2.48881149292	3300393	2.0833375295	FBgn0065099	281	FBgn0037504	897
139	2L	14442454	14447413	2.487727165222	14443921	2.278198189206	FBgn0028844	6895	FBgn0005771	46941
140	3L	19006362	19010762	2.484857559204	19008943	2.191801607609	FBgn0002945	1647	FBgn0002945	1647
141	2L	12465271	12467784	2.463355541229	12466923	2.139696541954	FBgn0032437	13241	FBgn0040286	32258
142	3R	15755993	15757857	2.459939002991	15756935	1.999449309181	FBgn0038753	2618	FBgn0021776	3907
143	2L	7518512	7521152	2.45613193512	7520055	2.495925486088	FBgn0011283	22695	FBgn0053529	24368
144	3R	20122262	20124997	2.455145835876	20123507	2.186360925436	FBgn0000368	2369	FBgn0000368	2369
145	2R	7309250	7312683	2.444170951843	7310343	2.145005506628	FBgn0033652	4067	FBgn0033652	4067
146	2L	13224017	13231096	2.443836212158	13227244	2.280979857725	FBgn0032490	609	FBgn0032489	2038
147	X	10338096	10340184	2.440466403961	10338914	2.031374650843	FBgn0052680	41	FBgn0052680	41
148	3R	2488032	2490577	2.435844421387	2488985	2.066484822167	FBgn0024912	3163	FBgn0026567	5381
149	X	18517202	18520784	2.423545837402	18519023	2.420979559422	FBgn0004959	683	FBgn0004959	683
150	3R	1496237	1500154	2.423044204712	1498056	2.170761376619	FBgn0037363	2621	FBgn0037363	2621
151	3L	17520272	17522581	2.421934127808	17521236	2.217101321501	FBgn0025455	1811	FBgn0025455	1811
152	3L	5947173	5950876	2.420683860779	5948708	2.107310503721	FBgn0035656	1244	FBgn0035656	1244
153	X	8498437	8500970	2.413478374481	8499876	2.211116341984	FBgn0004102	3990	FBgn0004102	3990
154	3R	3838470	3840445	2.409651756287	3839661	2.183368963354	FBgn0037540	115	FBgn0037550	112394
155	3L	14606024	14610387	2.408214569092	14609375	2.332476112578	FBgn0041604	11496	FBgn0028418	83352
156	2R	15580490	15584156	2.407875061035	15581623	2.166850819307	FBgn0004364	44751	FBgn0004364	44751
157	2L	8808930	8812550	2.396217346191	8809677	2.013800859451	FBgn0029123	15948	FBgn0029123	15948
158	3L	8975751	8978186	2.393597126007	8976904	2.055406794829	FBgn0035954	2241	FBgn0035954	2241
159	3R	169376	175269	2.38472366333	173810	2.248566683601	FBgn0001204	1438	FBgn0001204	1438
160	X	7164743	7167634	2.384037494659	7165767	2.043294727802	FBgn0029943	3209	FBgn0024250	12590
161	X	16477869	16480233	2.381669998169	16478820	2.121156871319	FBgn0030766	3978	FBgn0030766	3978
162	3R	2586475	2590287	2.379898071289	2588917	2.18390506506	FBgn0000071	602	FBgn0000071	602
163	3R	12760752	12764005	2.37952041626	12762198	2.353048829471	FBgn0051270	12691	FBgn0082171	80161
164	3L	725511	729731	2.367708683014	727768	2.123455584049	FBgn0052482	442	FBgn0000575	5170
165	X	255852	257607	2.367560386658	256727	2.094471258276	FBgn0004170	3845	FBgn0004170	3845
166	2R	13315310	13319707	2.366261005402	13316690	1.988363574533	FBgn0004586	962	FBgn0004586	962
167	3R	12525336	12527849	2.366090297699	12526859	2.232933104038	FBgn0003944	33489	FBgn0063261	50252
168	3R	4132084	4134412	2.365351676941	4133319	2.326415679034	FBgn0037569	1025	FBgn0037569	1025
169	2L	11223338	11225966	2.360656738281	11224561	2.028761678272	FBgn0000011	13880	FBgn0028700	93916
170	2R	4151986	4154124	2.360640525818	4153027	2.142716556787	FBgn0003892	8421	FBgn0003892	8421
171	2L	1065444	1069815	2.352277755737	1066468	2.00382642185	FBgn0003310	11343	FBgn0003310	11343
172	3L	11216141	11218537	2.350574493408	11217183	2.112082004547	FBgn0036150	7298	FBgn0041094	9073
173	X	16470740	16472456	2.349669456482	16471541	2.026404158274	FBgn0026181	185	FBgn0010412	275
174	2R	18393145	18395259	2.343819618225	18394066	1.919092400869	FBgn0034793	68	FBgn0010078	32088
175	3R	177307	180379	2.343301773071	178167	2.172557550318	FBgn0001204	5795	FBgn0001204	5795
176	3R	13896600	13899303	2.340373039246	13898063	2.208106263479	FBgn0038566	8780	FBgn0038566	8780
177	3L	14941889	14943824	2.333628177643	14942884	1.94404741923	FBgn0036459	2484	FBgn0040296	2984
178	2L	3070876	3073070	2.330888271332	3072063	2.156669167911	FBgn0027571	15448	FBgn0003934	23362
179	3R	12907337	12910441	2.322068691254	12908380	2.224165299359	FBgn0038476	2429	FBgn0038476	2429
180	2L	26469	29295	2.314620494843	28513	2.220971524715	FBgn0031209	4625	FBgn0002121	7141
181	2R	20307664	20309759	2.312480926514	20308618	2.066552937031	FBgn0035069	2220	FBgn0050423	74818
182	3L	21078410	21081196	2.309679031372	21079610	2.298835468292	FBgn0037051	9728	FBgn0037051	9728
183	3R	5420533	5422954	2.308200836182	5421692	1.951818227768	FBgn0037720	4659	FBgn0037719	4983
184	3L	21413394	21417128	2.30530834198	21416085	2.026589423418	FBgn0014143	5688	FBgn0014143	5688
185	2L	13866947	13870499	2.304753303528	13867854	2.079511642456	FBgn0028532	18442	FBgn0051842	32816
186	3R	2684243	2686688	2.303779125214	2684782	1.970094424028	FBgn0001077	5264	FBgn0001077	5264
187	3R	9703446	9706357	2.299282073975	9705545	2.03389983707	FBgn0008646	5644	FBgn0000576	22036
188	3R	25341415	25343718	2.297913074493	25342499	2.096473357257	FBgn0039669	932	FBgn0040623	25683
189	3L	14546386	14549608	2.286875724792	14547910	1.896776676178	FBgn0040811	14521	FBgn0028418	21887
190	3R	1152972	1154856	2.284616470337	1153724	1.910557690789	FBgn0013576	7902	FBgn0037310	27857
191	2R	5782499	5785112	2.274644851685	5783390	2.120214879513	FBgn0033504	2554	FBgn0033486	153884
192	X	18628623	18631851	2.272883415222	18629922	1.966834449768	FBgn0001090	1694	FBgn0001090	1694
193	3R	2578549	2582029	2.272033691406	2580347	2.209277545705	FBgn0026564	334	FBgn0026564	334
194	3L	12650500	12652914	2.266529083252	12651994	2.080808246837	FBgn0014343	15701	FBgn0036306	76710
195	3L	12056114	12058394	2.26495885849	12057339	2.148588752747	FBgn0028679	1607	FBgn0036248	34851
196	3L	19521067	19526758	2.259808063507	19522255	2.000849405924	FBgn0036886	4574	FBgn0036886	4574
197	3R	9718475	9721999	2.256484508514	9720714	2.221984446049	FBgn0000576	6867	FBgn0000576	6867
198	X	20461166	20464999	2.25594997406	20462528	1.877423465252	FBgn0031126	5932	FBgn0003300	42589
199	3L	13047012	13049313	2.254940032959	13048151	2.081861664267	FBgn0036344	12325	FBgn0036342	27180
200	2L	6372270	6377665	2.252464771271	6373693	2.100743069368	FBgn0043854	1278	FBgn0043854	1278
201	X	20544546	20548518	2.249561309814	20545306	2.04509937062	FBgn0031129	1330	FBgn0003300	40189
202	2L	14487760	14491997	2.248123168945	14490834	1.907900810242	FBgn0005771	28	FBgn0005771	28
203	2L	599709	602860	2.245393276215	601898	2.044929742813	FBgn0031270	915	FBgn0031267	27666
204	2L	7532006	7533666	2.245316982269	7532851	1.997821569443	FBgn0053529	11572	FBgn0053529	11572
205	2L	8414565	8417787	2.245119571686	8416523	2.229641746072	FBgn0027932	833	FBgn0027932	833
206	2R	15554806	15557126	2.235117912292	15556166	2.098671019077	FBgn0034480	36316	FBgn0004364	70208
207	3L	6794057	6796270	2.231037139893	6795162	2.192005336285	FBgn0003995	31055	FBgn0035714	68302
208	3L	13068640	13070804	2.230041503906	13069558	1.982130795717	FBgn0052118	2640	FBgn0010452	18662
209	3L	11329751	11332268	2.229463100433	11331270	2.019601464272	FBgn0036155	7562	FBgn0041094	105014
210	3L	4000098	4002439	2.227013587952	4001277	2.054537380443	FBgn0004895	1349	FBgn0000449	44559
211	2L	12009347	12012964	2.222118377686	12011998	2.069204747677	FBgn0014019	3622	FBgn0032390	22034
212	3L	18102279	18105292	2.221455097198	18103551	1.917116105556	FBgn0020300	1112	FBgn0020300	1112
213	X	16036688	16039776	2.21816778183	16037613	2.10720316569	FBgn0000459	13058	FBgn0000459	13058
214	3R	13219205	13221076	2.21564912796	13220142	1.996094030492	FBgn0025456	163	FBgn0025456	163
215	2R	13267394	13269272	2.215337753296	13268316	1.900628089905	FBgn0034276	2965	FBgn0003545	5342
216	3R	5224180	5226676	2.214325904846	5225061	2.152371743146	FBgn0037685	1149	FBgn0037686	1917
217	2R	16866338	16868249	2.213144302368	16867417	1.987369477749	FBgn0000395	7106	FBgn0000395	7106
218	X	20500935	20504083	2.211132049561	20502025	2.044346451759	FBgn0003300	3092	FBgn0003300	3092
219	3L	5808990	5811125	2.209767341614	5809985	2.104345237508	FBgn0003984	9576	FBgn0035640	22955
220	2R	15595223	15598500	2.206501960754	15596094	2.003009010764	FBgn0004364	30280	FBgn0004364	30280
221	X	236655	240536	2.204396724701	238370	2.038786649704	FBgn0000022	11517	FBgn0000022	11517
222	3L	5594328	5598012	2.204135894775	5595273	2.02615367665	FBgn0035625	9657	FBgn0035625	9657
223	3R	12740374	12742956	2.184837341309	12741560	2.079775631428	FBgn0051270	7947	FBgn0082171	59523
224	2R	16873921	16876196	2.18473815918	16875248	2.116165609921	FBgn0000395	725	FBgn0000395	725
225	2L	3817446	3827936	2.184283733368	3819754	1.965011652778	FBgn0003430	5926	FBgn0003430	5926
226	2R	8044145	8048505	2.181578159332	8046625	1.960419237614	FBgn0011592	1662	FBgn0011592	1662
227	3L	15009924	15011506	2.179812431335	15010557	1.828373789787	FBgn0025776	1221	FBgn0025776	1221
228	2R	19485127	19487148	2.179792881012	19486147	1.878877520561	FBgn0005612	674	FBgn0034948	1269
229	X	3706001	3708423	2.177225112915	3707468	1.904952469994	FBgn0019661	456	FBgn0019661	456
230	2L	11450354	11454020	2.174774169922	11453018	2.054755547467	FBgn0004579	7415	FBgn0004579	7415
231	3L	7957080	7959302	2.172588348389	7957955	1.96741883895	FBgn0011817	4959	FBgn0011817	4959
232	3L	14936939	14939462	2.172538757324	14938486	2.082078597125	FBgn0000216	558	FBgn0000216	558
233	3L	1444646	1448304	2.170953273773	1446035	2.025329844157	FBgn0004635	1289	FBgn0004635	1289
234	3L	4235388	4238029	2.169744968414	4236298	1.978433048024	FBgn0041171	1543	FBgn0041171	1543
235	3R	23756158	23758403	2.164814949036	23756977	2.07490465045	FBgn0051053	3099	FBgn0027579	6062
236	3L	9777280	9779341	2.162959575653	9778198	1.855820059776	FBgn0044049	27	FBgn0044049	27
237	3R	863418	866075	2.161118507385	864836	2.038956197103	FBgn0010313	47572	FBgn0010313	47572
238	3R	4854879	4856849	2.160852909088	4855537	1.989392026265	FBgn0002932	9652	FBgn0002932	9652
239	3L	13351374	13353576	2.155712127686	13352463	1.979167769937	FBgn0036349	69	FBgn0036349	69
240	3R	12646709	12648979	2.155501365662	12647774	2.080584862653	FBgn0000014	7995	FBgn0020546	27952
241	2R	10866126	10868161	2.155212879181	10867358	1.83323949926	FBgn0034013	2341	FBgn0000996	28465
242	2R	3748337	3750626	2.153954029083	3749243	1.780716747046	FBgn0013726	161	FBgn0010109	5103
243	3R	9118340	9121246	2.152697563171	9119154	2.07532231948	FBgn0038134	234	FBgn0038134	234
244	2L	6228172	6230769	2.152490139008	6229345	1.95577031374	FBgn0026755	4295	FBgn0031782	101583
245	2L	19322184	19323799	2.149922370911	19322932	1.832938418669	FBgn0032769	26697	FBgn0024245	36221
246	3L	5955439	5958466	2.148640155792	5957312	1.901754677296	FBgn0035656	7360	FBgn0035656	7360
247	3R	7600040	7606280	2.147996902466	7601165	1.803823667414	FBgn0011471	3661	FBgn0011471	3661
248	2L	2998702	3001889	2.141693115234	3000945	2.063326299191	FBgn0025681	7981	FBgn0002989	8184
249	3L	23163670	23165376	2.141180992126	23164778	2.126962321145	FBgn0037212	18092	FBgn0024733	135463
250	X	7141222	7143258	2.140788078308	7142352	1.981919905719	FBgn0025549	5812	FBgn0025549	5812
251	3R	12595726	12599754	2.140251636505	12596922	1.917378679911	FBgn0020556	1989	FBgn0020556	1989
252	X	17661295	17665163	2.136593818665	17663352	2.06706378195	FBgn0030870	1425	FBgn0030870	1425
253	3L	15679897	15681819	2.13539981842	15680976	2.00016951561	FBgn0010105	12706	FBgn0010105	12706
254	2R	18309454	18311668	2.132155895233	18310416	1.943991851807	FBgn0011211	3780	FBgn0011211	3780
255	3R	933963	936471	2.128877162933	935465	2.027538649241	FBgn0037293	18345	FBgn0010313	23057
256	3R	27018124	27020438	2.125373840332	27018936	1.806575915393	FBgn0004389	10	FBgn0004389	10
257	3R	22712003	22713503	2.124110221863	22712761	1.761423699996	FBgn0004359	5305	FBgn0002838	11083
258	3R	23265456	23269086	2.124053955078	23267643	1.827538798837	FBgn0039518	22268	FBgn0039509	153426
259	3R	9796103	9798857	2.12341594696	9797050	2.024867169997	FBgn0015270	6411	FBgn0038196	64837
260	3L	8805813	8808292	2.120089054108	8807037	1.869878232479	FBgn0052026	3372	FBgn0020633	58520
261	2L	11454715	11457324	2.11981678009	11455708	1.98947840929	FBgn0004579	10105	FBgn0004579	10105
262	2R	19080040	19083194	2.115183830261	19080898	2.060599740346	FBgn0015903	8401	FBgn0015903	8401
263	3L	16008311	16009980	2.110690593719	16009043	1.989002227783	FBgn0003691	6871	FBgn0003691	6871
264	2L	14434520	14437245	2.110595703125	14435970	1.99413543589	FBgn0028871	10839	FBgn0005771	54892
265	3L	6740147	6742256	2.109443664551	6741187	1.897319990046	FBgn0052392	3994	FBgn0035714	14327
266	3L	19839876	19842078	2.108932256699	19841196	1.844395846128	FBgn0014037	2030	FBgn0014037	2030
267	2R	16366022	16368039	2.103929519653	16367088	2.007873773575	FBgn0034554	6595	FBgn0016984	27092
268	3L	14137652	14139887	2.100635528564	14138871	2.119827330112	FBgn0000411	5008	FBgn0000411	5008
269	2L	21036992	21038105	2.098527908325	21037109	1.817405223846	FBgn0010395	3316	FBgn0023388	92836
270	X	20533748	20536783	2.096468925476	20535334	1.920873069763	FBgn0031129	11302	FBgn0003300	30217
271	3R	20083369	20086220	2.090618133545	20085457	1.712483851115	FBgn0051130	5524	FBgn0051130	5524
272	3R	26586920	26589043	2.08390045166	26587771	1.912132207085	FBgn0004606	3877	FBgn0003720	90266
273	2R	10613531	10615914	2.081403255463	10614947	1.789683043957	FBgn0015371	15173	FBgn0033989	107861
274	3L	3391602	3395323	2.080202102661	3392398	1.715954337801	FBgn0014388	16069	FBgn0027616	34700
275	3L	717715	719799	2.079219818115	718955	1.863937546225	FBgn0035160	3697	FBgn0000575	13983
276	2R	13194450	13196249	2.07884311676	13195322	1.819605659036	FBgn0016059	3036	FBgn0016059	3036
277	2L	14260726	14263569	2.077671051025	14262065	1.961692950305	FBgn0004002	1457	FBgn0028529	93015
278	3R	18497808	18501207	2.073735237122	18498945	1.672664025251	FBgn0039000	946	FBgn0039000	946
279	2L	3538624	3540237	2.070572376251	3539358	1.744420051575	FBgn0024244	107	FBgn0031549	9072
280	2R	8419500	8421095	2.064267158508	8420298	1.880758397719	FBgn0010488	11606	FBgn0010488	11606
281	3L	16737579	16741434	2.061085224152	16738863	1.730639457703	FBgn0036660	6111	FBgn0036660	6111
282	3R	4101983	4104276	2.060820579529	4103346	1.922883763033	FBgn0010433	168	FBgn0037561	7742
283	3R	11474076	11476556	2.058902263641	11475602	2.046554677627	FBgn0053207	16306	FBgn0053207	16306
284	3L	15989726	15991448	2.056007385254	15990668	1.702918916941	FBgn0044028	1929	FBgn0044028	1929
285	X	19605338	19607541	2.054637908936	19606209	1.782623767853	FBgn0031070	9949	FBgn0031070	9949
286	2L	88528	92455	2.054447174072	91514	1.750487215379	FBgn0031216	3238	FBgn0002931	4132
287	3R	12774175	12778354	2.054235458374	12777211	1.911173284054	FBgn0000015	20747	FBgn0038471	89195
288	3R	9229953	9232115	2.048836708069	9231062	1.959266916911	FBgn0038150	472	FBgn0038150	472
289	X	19054117	19056156	2.048606872559	19054920	1.97754997015	FBgn0031001	359	FBgn0031001	359
290	2L	19336472	19338527	2.048478603363	19337639	1.984529137611	FBgn0024245	21514	FBgn0024245	21514
291	2L	2749620	2756438	2.044574737549	2751047	1.802143209121	FBgn0031453	1752	FBgn0031453	1752
292	2R	13406755	13409041	2.042997360229	13408014	1.957819433773	FBgn0034283	1191	FBgn0034282	21141
293	3R	2569283	2570888	2.039193153381	2570056	1.67746555104	FBgn0004054	194	FBgn0004054	194
294	3L	3019834	3022941	2.03858089447	3021458	1.942064509672	FBgn0035388	2728	FBgn0035388	2728
295	3L	4150370	4152069	2.036331653595	4151294	1.697266280651	FBgn0011653	301	FBgn0004574	28561
296	3R	18962532	18965173	2.035105228424	18964270	2.036859703064	FBgn0004644	3611	FBgn0051457	10564
297	3L	8429658	8431284	2.03440952301	8430583	1.781270980835	FBgn0010825	6320	FBgn0010825	6320
298	2R	5939772	5942377	2.032481193542	5941493	1.759142369032	FBgn0033522	32	FBgn0033522	32
299	3R	9707619	9709420	2.030115127563	9708453	1.759937286377	FBgn0008646	8552	FBgn0000576	19128
300	2R	6752966	6755377	2.029458045959	6753866	1.755790990942	FBgn0033591	1035	FBgn0033590	1276
301	3R	915175	916761	2.023902893066	915902	1.826248914003	FBgn0010313	3494	FBgn0010313	3494
302	3R	2642909	2645168	2.021399259567	2644026	1.765336364508	FBgn0051485	1034	FBgn0046833	8730
303	2L	13903522	13906408	2.021127223969	13904447	1.626889646053	FBgn0019890	212	FBgn0019890	212
304	3R	24420402	24423101	2.019931793213	24422280	1.894323797787	FBgn0026400	2721	FBgn0001215	3249
305	2R	16118540	16120154	2.018686294556	16119390	1.62035548687	FBgn0046816	1554	FBgn0046816	1554
306	2R	9824957	9829651	2.017194747925	9827348	1.831828657786	FBgn0033921	10132	FBgn0033922	13341
307	X	233165	235219	2.01677274704	234314	1.76219150424	FBgn0000022	7461	FBgn0000022	7461
308	3R	6423678	6427112	2.015943050385	6425902	1.746964454651	FBgn0001235	38484	FBgn0001235	38484
309	2L	355470	357867	2.014823913574	356642	1.83368730545	FBgn0031250	1226	FBgn0031250	1226
310	3L	9342109	9344061	2.011974334717	9343028	1.972003817558	FBgn0035981	1755	FBgn0035981	1755
311	2L	12478018	12479519	2.008373737335	12478737	1.644812107086	FBgn0051858	18558	FBgn0040286	44072
312	2L	10056292	10059484	2.008361816406	10057181	1.935272905562	FBgn0011823	275	FBgn0011823	275
313	2R	8500822	8502843	2.004912853241	8501804	1.889877431533	FBgn0005624	4908	FBgn0005624	4908
314	X	10586950	10591137	2.003946065903	10587785	1.626485139132	FBgn0003204	1939	FBgn0052672	25768
315	2L	19570646	19573329	2.003637313843	19572596	1.79942792654	FBgn0005672	657	FBgn0005672	657
316	X	17653167	17654691	2.002833366394	17654067	1.585381563972	FBgn0030868	515	FBgn0030870	10710
317	3L	360252	362047	2.001839637756	361225	1.71419262886	FBgn0003749	377	FBgn0035136	16310
318	2L	19150450	19154904	1.998414993286	19152487	1.756218293134	FBgn0010300	22752	FBgn0032762	23132
319	3R	21855575	21857678	1.996475219727	21856557	1.898550160726	FBgn0002631	1100	FBgn0002631	1100
320	3L	17383395	17384795	1.994828701019	17384140	1.538289771361	FBgn0027660	2631	FBgn0027660	2631
321	X	19155344	19157033	1.990545034409	19156204	1.751561673482	FBgn0028469	202	FBgn0031008	53383
322	2R	12465102	12466890	1.989549636841	12465999	1.701437922085	FBgn0053456	677	FBgn0053456	677
323	X	17545841	17548059	1.989133834839	17547399	1.737252298991	FBgn0052560	2676	FBgn0030866	25812
324	3R	7203781	7204990	1.983601570129	7204602	1.866110384464	FBgn0004595	6092	FBgn0026064	28235
325	3R	6442227	6445606	1.982661724091	6443816	1.871522650999	FBgn0001235	20570	FBgn0001235	20570
326	3L	16974738	16978482	1.98152256012	16975937	1.842913419008	FBgn0052167	5383	FBgn0025582	223689
327	3L	1387472	1389185	1.981441497803	1388395	1.901133537292	FBgn0011855	3082	FBgn0004635	58929
328	3R	8841025	8842921	1.979453086853	8842058	1.73699760437	FBgn0020496	4670	FBgn0038109	6441
329	X	8977009	8980817	1.977126121521	8978336	1.831563154856	FBgn0030090	1903	FBgn0030092	15944
330	3R	15164339	15168514	1.97648191452	15167625	1.700532138348	FBgn0000463	15690	FBgn0000463	15690
331	3R	10308945	10311237	1.974755764008	10310401	1.602205693722	FBgn0038233	27013	FBgn0038234	27189
332	3L	19046033	19049614	1.972881317139	19048582	1.743519961834	FBgn0036844	3099	FBgn0036844	3099
333	2R	17828835	17831348	1.97177028656	17830137	1.839146950666	FBgn0013272	4893	FBgn0013272	4893
334	3R	2826224	2827626	1.97082567215	2826878	1.445854409536	FBgn0000095	1928	FBgn0010774	79248
335	3R	1545554	1548531	1.970294952393	1546747	1.792360479181	FBgn0004878	3725	FBgn0037372	33748
336	2L	3078248	3081216	1.970026016235	3079871	1.879997730255	FBgn0027571	23256	FBgn0003934	31170
337	X	2293278	2296318	1.968420028687	2295222	1.871435586144	FBgn0003714	4910	FBgn0004050	8703
338	3R	17318949	17320784	1.967449188232	17319822	1.817426541272	FBgn0051179	4980	FBgn0013984	86429
339	2L	7303760	7307637	1.966377258301	7304731	1.636611545787	FBgn0004009	2430	FBgn0004009	2430
340	2L	19860902	19863640	1.965779304504	19862862	1.696068584919	FBgn0032826	476	FBgn0043021	50519
341	3L	7882388	7885021	1.964700698853	7883992	1.728790535646	FBgn0003041	1906	FBgn0003041	1906
342	3R	27762703	27764610	1.964574813843	27763559	1.740702092648	FBgn0039886	40293	FBgn0002780	114235
343	3R	6492443	6494610	1.958148002625	6493815	1.82957047224	FBgn0037818	9077	FBgn0001235	29429
344	X	543064	545191	1.956939697266	544056	1.916604608297	FBgn0021764	395	FBgn0025637	31163
345	3R	19125081	19127321	1.956543445587	19126047	1.822255343199	FBgn0039071	10136	FBgn0039067	42268
346	3L	14929501	14931453	1.954137325287	14930366	1.788042418162	FBgn0026320	4240	FBgn0026320	4240
347	3R	21842837	21844417	1.951200485229	21843673	1.566273276011	FBgn0002592	481	FBgn0002592	481
348	X	4522383	4523937	1.949562072754	4523224	1.70842181935	FBgn0003200	1599	FBgn0022768	8884
349	3L	9014286	9017003	1.948414802551	9015375	1.737039622139	FBgn0028789	51	FBgn0028789	51
350	2R	16554903	16557429	1.948079109192	16556255	1.740327954292	FBgn0003391	8486	FBgn0003391	8486
351	2R	8710635	8713228	1.945104598999	8712331	1.84412676096	FBgn0053182	1852	FBgn0028991	6350
352	2R	17029463	17032558	1.943865776062	17031454	1.779629539041	FBgn0003731	867	FBgn0010415	42704
353	2R	14770349	14771709	1.94074344635	14771004	1.425558959737	FBgn0053453	2956	FBgn0003254	19585
354	3L	20450689	20452517	1.940586090088	20451660	1.640956233529	FBgn0037007	1613	FBgn0037007	1613
355	2R	9099391	9101500	1.940013408661	9100260	1.834928063785	FBgn0027581	8983	FBgn0033859	9296
356	3L	301481	306234	1.938604831696	305239	1.861787497997	FBgn0004373	1827	FBgn0004373	1827
357	2R	3561227	3562941	1.937966346741	3562056	1.571617285411	FBgn0033252	15308	FBgn0021814	29792
358	3L	10650980	10653165	1.936648845673	10652284	1.737498919169	FBgn0036099	12680	FBgn0010762	13594
359	2R	2383841	2385617	1.936055183411	2384686	1.585891891928	FBgn0033109	104	FBgn0033107	57813
360	3L	13143644	13145163	1.934443950653	13144463	1.774936616421	FBgn0036347	3166	FBgn0010452	56243
361	3R	1036748	1039564	1.93275642395	1038390	1.932539098403	FBgn0000340	4757	FBgn0000340	4757
362	X	3621104	3624284	1.930749893188	3623233	1.707429081202	FBgn0026698	2411	FBgn0000542	58100
363	2L	4052911	4054589	1.930564880371	4053801	1.442014245426	FBgn0000547	22422	FBgn0000547	22422
364	2L	7009668	7011388	1.92698097229	7010518	1.81229801739	FBgn0031880	2978	FBgn0051908	16777
365	3R	4518108	4521324	1.926898479462	4520405	1.90683892194	FBgn0001180	3135	FBgn0001180	3135
366	2R	12908475	12910437	1.924369812012	12909800	1.487351810231	FBgn0010620	341	FBgn0034214	32542
367	3L	16078217	16080000	1.923924446106	16079144	1.874140644073	FBgn0010280	621	FBgn0010280	621
368	2R	2995390	2999387	1.922574043274	2998166	1.82916623354	FBgn0015930	3510	FBgn0015930	3510
369	3R	25088095	25090025	1.921558380127	25089220	1.969160974026	FBgn0003525	7718	FBgn0003525	7718
370	3L	19831162	19833324	1.920465946198	19832023	1.684671974182	FBgn0014037	11203	FBgn0014037	11203
371	2L	9705004	9706658	1.919863700867	9705935	1.705075919628	FBgn0051710	9	FBgn0032138	5334
372	X	6666841	6669590	1.91885471344	6668235	1.757758021355	FBgn0029907	256	FBgn0029907	256
373	2R	15173656	15177755	1.917026519775	15176120	1.711492818945	FBgn0046820	35	FBgn0046820	35
374	2R	7081675	7083762	1.915830612183	7082889	1.832768559456	FBgn0065063	24401	FBgn0065063	24401
375	2L	7309338	7312394	1.91114282608	7310437	1.819164668812	FBgn0004009	3276	FBgn0004009	3276
376	2R	17211372	17212937	1.909957885742	17212050	1.656392742606	FBgn0010228	20	FBgn0010228	20
377	3L	21999197	22002524	1.908254623413	22000118	1.788056313992	FBgn0037149	144	FBgn0037149	144
378	2R	2121839	2123544	1.90825176239	2122577	1.822192251682	FBgn0041145	259	FBgn0041145	259
379	2R	9943402	9947108	1.904801368713	9945910	1.750977933407	FBgn0013725	1288	FBgn0013725	1288
380	2L	4994956	4996650	1.904203891754	4995737	1.742279589176	FBgn0031665	7591	FBgn0010607	24284
381	3L	18237282	18238701	1.900704860687	18237945	1.598584493001	FBgn0036783	20598	FBgn0011706	125717
382	3L	8648790	8650253	1.897342681885	8649477	1.648900095622	FBgn0001168	229	FBgn0001168	229
383	3R	5704700	5706763	1.895950317383	5705666	1.777676582336	FBgn0037767	4269	FBgn0065050	101460
384	3R	5429284	5431830	1.895725250244	5430779	1.849373901592	FBgn0037720	13746	FBgn0037719	14070
385	2R	8292156	8294339	1.895387649536	8293376	1.716655445099	FBgn0003326	3075	FBgn0003326	3075
386	2R	9480902	9483285	1.895024299622	9482096	1.737971425056	FBgn0020766	2158	FBgn0033886	5785
387	3R	25370841	25375054	1.89391708374	25372380	1.759901186999	FBgn0000492	9729	FBgn0040623	55564
388	3L	21279666	21281828	1.893232107162	21280929	1.592727571726	FBgn0037076	334	FBgn0037066	61025
389	2R	17153123	17155436	1.889307498932	17153918	1.655346512794	FBgn0034644	158	FBgn0050284	5663
390	2L	220161	225563	1.888669967651	221910	1.748574852943	FBgn0031235	10604	FBgn0031235	10604
391	3R	12589235	12590604	1.885617256165	12589842	1.631519973278	FBgn0020556	9069	FBgn0020556	9069
392	3L	8990627	8992094	1.884090423584	8991345	1.699965589187	FBgn0035956	3011	FBgn0035954	12200
393	3R	12654322	12656198	1.883796215057	12655135	1.603037103017	FBgn0000014	634	FBgn0020546	20591
394	3L	113806	115970	1.883563041687	115110	1.510192394257	FBgn0020386	2126	FBgn0035105	52844
395	2R	17219012	17222044	1.881438732147	17221047	1.468496070189	FBgn0004362	134	FBgn0004362	134
396	3R	10197972	10200903	1.879419326782	10198909	1.678132505978	FBgn0024321	236	FBgn0038224	46163
397	2R	4917177	4919391	1.879186630249	4918402	1.656360924244	FBgn0053774	6305	FBgn0053774	6305
398	2L	9145541	9147948	1.8790102005	9146638	1.639684783088	FBgn0051887	16795	FBgn0051887	16795
399	2R	17824931	17827473	1.877828598022	17826599	1.636852900187	FBgn0013272	1355	FBgn0013272	1355
400	3L	14416983	14418685	1.877716064453	14417888	1.625963956118	FBgn0036424	35297	FBgn0036424	35297
401	X	9574899	9577880	1.876754283905	9576360	1.733029782772	FBgn0020378	21820	FBgn0000233	36951
402	2L	13240951	13242004	1.876352787018	13241813	1.621828595797	FBgn0032494	1680	FBgn0032494	1680
403	2R	1627197	1630634	1.876129627228	1629654	1.856387194465	FBgn0033063	15124	FBgn0033062	36646
404	3R	25080244	25082007	1.873243331909	25081248	1.502116764293	FBgn0003525	254	FBgn0003525	254
405	2R	11405045	11407030	1.872184276581	11406177	1.588498171638	FBgn0003425	460	FBgn0003425	460
406	3L	15196972	15201376	1.871213436127	15198385	1.748938496908	FBgn0029114	2515	FBgn0029114	2515
407	3R	7366723	7370088	1.869012832642	7367401	1.611159268548	FBgn0053512	2432	FBgn0037920	78412
408	X	4891501	4894012	1.868886947632	4893268	1.535350471735	FBgn0003028	266	FBgn0004368	108899
409	3R	4665202	4670362	1.868371963501	4667354	1.780619382858	FBgn0037638	17222	FBgn0011966	20248
410	X	13220854	13222872	1.867210388184	13221952	1.75681958479	FBgn0030481	416	FBgn0026749	621
411	2R	20564041	20565486	1.866303443909	20564894	1.543511450291	FBgn0001148	4686	FBgn0001148	4686
412	2R	14779376	14781336	1.866199493408	14780297	1.730060066496	FBgn0034423	5520	FBgn0003254	10292
413	2R	6359387	6361461	1.86549949646	6360538	1.565778676201	FBgn0027525	5905	FBgn0027525	5905
414	X	2289605	2291668	1.864994049072	2290529	1.760298111859	FBgn0001150	5410	FBgn0001150	5410
415	3R	17968401	17970155	1.864422798157	17969305	1.692931455724	FBgn0051163	9725	FBgn0053335	21435
416	2R	6189290	6191674	1.862491607666	6190865	1.547231376171	FBgn0033541	26046	FBgn0004399	121148
417	3L	20855503	20857311	1.862354755402	20856568	1.730815172195	FBgn0037035	5099	FBgn0003415	104697
418	3L	1755446	1757433	1.860301971436	1756290	1.576444906347	FBgn0013811	1108	FBgn0027903	2875
419	3R	4633570	4635471	1.859959125519	4634518	1.717113465071	FBgn0037635	1015	FBgn0037633	3166
420	3R	7015804	7017328	1.857870578766	7016574	1.591964870691	FBgn0037870	5254	FBgn0037873	18997
421	X	4458168	4459863	1.855979442596	4459002	1.666619110107	FBgn0003053	3804	FBgn0029718	34112
422	2L	21842654	21844348	1.855194091797	21843392	1.559648394585	FBgn0003866	27204	FBgn0003866	27204
423	2L	4822841	4824803	1.855053901672	4823723	1.705821906819	FBgn0031632	1947	FBgn0031632	1947
424	3L	11219044	11220575	1.85476732254	11219869	1.771258831024	FBgn0041094	6387	FBgn0041094	6387
425	2L	4377570	4379744	1.851268768311	4378455	1.655226548513	FBgn0031597	4264	FBgn0031597	4264
426	2R	15354610	15356677	1.850430488586	15355449	1.599961224724	FBgn0034476	13681	FBgn0011849	113055
427	3R	12664146	12666579	1.850036144257	12665427	1.83549785614	FBgn0000014	9658	FBgn0020546	10299
428	3R	17245343	17246873	1.849131584167	17246181	1.59755858779	FBgn0051438	11332	FBgn0043012	150382
429	2R	10633241	10634224	1.848823547363	10634034	1.526578148206	FBgn0015371	3914	FBgn0033989	126948
430	3L	12622721	12624499	1.847399711609	12623582	1.685538351536	FBgn0052111	21699	FBgn0036306	105122
431	X	6198315	6199499	1.847341537476	6198873	1.204800415039	FBgn0026708	3008	FBgn0029868	3238
432	2L	17734617	17737164	1.845601558685	17735544	1.7354208529	FBgn0015609	94	FBgn0032646	238506
433	2L	6699989	6701816	1.845522880554	6700912	1.708551910188	FBgn0031850	8173	FBgn0025777	22443
434	3R	773218	774851	1.844360351562	773682	1.598093605042	FBgn0004183	204	FBgn0004183	204
435	2L	13886599	13887897	1.843999862671	13887319	1.403242588043	FBgn0019890	17340	FBgn0019890	17340
436	X	19614478	19621902	1.843995094299	19620802	1.731963634491	FBgn0031071	3937	FBgn0031071	3937
437	2L	18592245	18595744	1.841890335083	18594290	1.703807771206	FBgn0003270	1161	FBgn0032693	54623
438	2R	19152165	19156242	1.84028339386	19153663	1.699490855722	FBgn0034886	11513	FBgn0016762	47935
439	3L	4213005	4216752	1.838757991791	4214428	1.725451350212	FBgn0001257	5251	FBgn0011692	11840
440	2R	13819898	13822903	1.83750295639	13821230	1.640177220106	FBgn0034327	2390	FBgn0034326	6909
441	3R	630999	633050	1.833511829376	631891	1.667680067175	FBgn0051529	275	FBgn0051529	275
442	2R	8963023	8965897	1.831962585449	8963820	1.705738067627	FBgn0050062	1575	FBgn0050062	1575
443	2L	5409645	5411299	1.828068733215	5410522	1.735913336277	FBgn0016660	6180	FBgn0005511	51119
444	3R	5697428	5701304	1.827463626862	5700114	1.558570637422	FBgn0040536	749	FBgn0065050	95908
445	2R	1700624	1704724	1.826357364655	1703728	1.68811007107	FBgn0033068	333	FBgn0033068	333
446	3R	14223010	14225724	1.823114395142	14224657	1.756486219518	FBgn0028670	219	FBgn0038609	32279
447	3L	9384373	9385909	1.822940826416	9384998	1.462683296204	FBgn0035987	8	FBgn0035987	8
448	3R	6439367	6441363	1.822900295258	6440055	1.620247781277	FBgn0001235	24331	FBgn0001235	24331
449	2R	14314105	14318543	1.822395324707	14317660	1.699085950851	FBgn0010651	930	FBgn0010651	930
450	3L	9827915	9830775	1.821267127991	9829960	1.571887913872	FBgn0004390	734	FBgn0015618	17363
451	2L	11967257	11971860	1.81875038147	11968064	1.688587061564	FBgn0032386	1455	FBgn0032390	21900
452	2R	19145881	19147634	1.817268371582	19146902	1.51685577631	FBgn0004795	6690	FBgn0016762	54696
453	3R	22975416	22976770	1.814481735229	22975977	1.437651361738	FBgn0029155	1386	FBgn0039488	33579
454	2L	3828459	3830301	1.813961029053	3829346	1.580395922941	FBgn0003430	3666	FBgn0003430	3666
455	3R	12703347	12704887	1.812394142151	12703913	1.450221252441	FBgn0015350	1537	FBgn0082171	21876
456	3R	8206960	8209233	1.811614990234	8208405	1.55964161368	FBgn0038028	7	FBgn0038028	7
457	3L	1499529	1501225	1.810428619385	1500533	1.651804447174	FBgn0011204	237	FBgn0028577	14412
458	3R	29024	31355	1.810096263885	29884	1.545619403615	FBgn0037215	6855	FBgn0037220	28193
459	2L	14452735	14454543	1.809908866882	14453477	1.46217674017	FBgn0028844	2661	FBgn0005771	37385
460	3R	12075363	12078036	1.808560371399	12076912	1.639011747697	FBgn0040237	12898	FBgn0011253	21264
461	2L	5788440	5790232	1.803593158722	5789266	1.607827523175	FBgn0051913	5235	FBgn0031739	12703
462	3R	13904234	13905618	1.80323600769	13905033	1.376236796379	FBgn0038566	1810	FBgn0038566	1810
463	2R	1266895	1268611	1.801815032959	1267822	1.558606274923	FBgn0033038	43	FBgn0033035	62580
464	2R	8495305	8497626	1.801330566406	8496603	1.699376285076	FBgn0005624	293	FBgn0005624	293
465	3R	10642775	10645751	1.799598693848	10644008	1.7026694417	FBgn0038262	16481	FBgn0038258	55250
466	X	11532925	11534215	1.794987678528	11533390	1.20685502461	FBgn0011754	488	FBgn0030327	14331
467	2R	15625513	15627070	1.794891357422	15626216	1.527792421977	FBgn0004364	158	FBgn0004364	158
468	2R	8473636	8476574	1.794588565826	8475943	1.533492445946	FBgn0033787	6480	FBgn0004512	13692
469	2L	8542830	8544282	1.793797492981	8543549	1.564992547035	FBgn0011259	216	FBgn0029004	14931
470	3R	880927	883291	1.792544364929	882414	1.708790105932	FBgn0010313	29994	FBgn0010313	29994
471	X	2991248	2996615	1.791620254517	2995860	1.682718501371	FBgn0004647	4832	FBgn0004647	4832
472	3R	19139697	19142681	1.791388988495	19140600	1.767584927877	FBgn0039071	24689	FBgn0002622	43925
473	3L	14419447	14421146	1.791048526764	14420157	1.578593015671	FBgn0036424	37566	FBgn0036424	37566
474	X	20538191	20539432	1.789209365845	20538844	1.400495201349	FBgn0031129	7792	FBgn0003300	33727
475	2L	5460187	5462310	1.788494586945	5461707	1.310737431049	FBgn0005511	66	FBgn0005511	66
476	2R	2108796	2110221	1.787950992584	2109560	1.445001798518	FBgn0033076	3231	FBgn0041145	12758
477	3L	15277811	15279587	1.787726402283	15278644	1.602638805614	FBgn0036493	9016	FBgn0036494	23315
478	2L	16281574	16284003	1.787330150604	16283009	1.628545480616	FBgn0001994	648	FBgn0001994	648
479	3L	4689608	4692069	1.787132740021	4690769	1.620542245753	FBgn0035570	66	FBgn0035570	66
480	X	18076175	18078495	1.786147117615	18077032	1.547009976705	FBgn0030904	39	FBgn0004956	64730
481	3L	280064	283054	1.785856246948	281252	1.672546068827	FBgn0035128	102	FBgn0035128	102
482	X	13480303	13482417	1.78423500061	13481321	1.686319379246	FBgn0030506	20424	FBgn0030507	20639
483	3L	11898485	11901702	1.784173488617	11899332	1.455637202543	FBgn0036222	628	FBgn0000404	91808
484	2R	14772174	14774363	1.783240795135	14773694	1.678495152791	FBgn0034423	1083	FBgn0003254	16895
485	3R	13874905	13877069	1.782506942749	13875852	1.651047918532	FBgn0010389	2854	FBgn0010389	2854
486	2L	8143403	8147949	1.782013893127	8146636	1.42377358675	FBgn0051606	994	FBgn0051607	2314
487	3R	5319833	5321740	1.781771659851	5320687	1.592516085681	FBgn0043791	162	FBgn0043791	162
488	3R	19643686	19645485	1.781582832336	19644585	1.554982802447	FBgn0039122	221	FBgn0004187	7471
489	3L	20958887	20960640	1.781393527985	20959807	1.765035688877	FBgn0003415	1458	FBgn0003415	1458
490	2L	11076516	11079373	1.780960083008	11078646	1.565862851984	FBgn0032336	2751	FBgn0032335	7585
491	2R	20517646	20520025	1.780753135681	20518357	1.593483924866	FBgn0005634	716	FBgn0005634	716
492	X	18528523	18530449	1.780239105225	18529638	1.61379981041	FBgn0010383	2956	FBgn0004959	9932
493	2L	521407	524478	1.77808380127	523560	1.46818783704	FBgn0003963	93	FBgn0003963	93
494	2R	6107003	6108917	1.778079032898	6107810	1.637565821409	FBgn0033538	21667	FBgn0004399	38093
495	2R	1444684	1446341	1.777525901794	1445502	1.428262261783	FBgn0033046	13257	FBgn0033059	138263
496	X	21178144	21179535	1.773393630981	21178882	1.363643169403	FBgn0024251	5178	FBgn0015527	18367
497	2L	8788674	8790099	1.773187637329	8789377	1.485448612886	FBgn0032069	8126	FBgn0029123	36248
498	2R	9135512	9138097	1.772099971771	9137398	1.460248374939	FBgn0000633	1597	FBgn0033859	27842
499	2L	9580952	9584618	1.770955562592	9581652	1.629170305589	FBgn0014179	90	FBgn0015393	118182
500	3L	7110927	7112785	1.770179271698	7111940	1.702374492373	FBgn0023001	3475	FBgn0002775	12470
501	2R	12972145	12974988	1.7680311203	12973524	1.639711260796	FBgn0028953	980	FBgn0028953	980
502	3R	13905810	13908566	1.767822742462	13907729	1.671708780176	FBgn0038566	886	FBgn0038566	886
503	X	991140	993021	1.767641544342	991873	1.670157488655	FBgn0040365	10626	FBgn0026875	101581
504	2R	12154185	12155811	1.766808509827	12154982	1.777381002903	FBgn0024232	1121	FBgn0003274	54025
505	2L	21027148	21028779	1.76457452774	21028661	1.693222570419	FBgn0010395	11764	FBgn0023388	101284
506	2R	14192042	14193982	1.761865615845	14192870	1.60617907842	FBgn0023214	4475	FBgn0023214	4475
507	2L	8831963	8833536	1.760575771332	8832629	1.481277521919	FBgn0029123	7004	FBgn0029123	7004
508	2L	5980124	5984341	1.759889602661	5983246	1.52340461731	FBgn0001942	1487	FBgn0001942	1487
509	2R	17745203	17746973	1.759518146515	17746022	1.483898892122	FBgn0020307	5523	FBgn0034704	63534
510	3L	13023310	13024866	1.757843017578	13023963	1.507387816906	FBgn0036342	2992	FBgn0036342	2992
511	X	16074699	16076705	1.757370948792	16075449	1.439271253698	FBgn0003933	12605	FBgn0003933	12605
512	2L	15474194	15478806	1.754673957825	15475554	1.651102423668	FBgn0003448	1356	FBgn0003448	1356
513	X	8056762	8061692	1.753640174866	8060535	1.335741728544	FBgn0030025	25385	FBgn0030028	56105
514	2L	8275122	8277794	1.752555847168	8276034	1.66969537735	FBgn0011902	14693	FBgn0011902	14693
515	2L	19157614	19159566	1.75194644928	19158873	1.452739834785	FBgn0032763	18758	FBgn0032762	29518
516	3L	14932193	14934098	1.751313209534	14933201	1.640801149256	FBgn0026320	1405	FBgn0026320	1405
517	2L	160017	162777	1.750011920929	161869	1.688783228397	FBgn0016977	2835	FBgn0016977	2835
518	2R	13337538	13339593	1.749473571777	13338376	1.514251933378	FBgn0050111	9168	FBgn0050111	9168
519	3R	10508790	10510175	1.748712539673	10509463	1.398071467876	FBgn0051314	13594	FBgn0051314	13594
520	2R	16159997	16162448	1.747323989868	16161090	1.583271725972	FBgn0034537	2189	FBgn0061362	2447
521	3R	10303155	10304577	1.746006011963	10303796	1.612137138844	FBgn0038233	33618	FBgn0038234	33794
522	X	2838369	2842506	1.745762348175	2841658	1.652733683586	FBgn0003285	11670	FBgn0004647	149370
523	2L	9431360	9433458	1.744364738464	9432262	1.611289560795	FBgn0011232	855	FBgn0002973	5251
524	3L	11188796	11190085	1.740190029144	11189361	1.401698748271	FBgn0036149	914	FBgn0041094	36895
525	3L	6763371	6764586	1.739442825317	6763916	1.333085004021	FBgn0003995	191	FBgn0035714	37056
526	2L	17217188	17219143	1.739233970642	17218312	1.667316268472	FBgn0051745	23167	FBgn0032633	161764
527	2L	1456097	1458499	1.738609313965	1457416	1.39325761795	FBgn0051925	16627	FBgn0002543	36967
528	2L	8824859	8826384	1.738361358643	8825709	1.415686035156	FBgn0029123	84	FBgn0029123	84
529	2L	16722845	16724425	1.737884521484	16723810	1.368528175354	FBgn0027779	56	FBgn0032596	4248
530	3R	2899446	2902593	1.737199783325	2901449	1.783990740776	FBgn0037468	890	FBgn0010774	4677
531	2R	13344584	13345956	1.737097740173	13345137	1.440226386575	FBgn0041585	13171	FBgn0050111	15929
532	3R	3938197	3939684	1.734420776367	3938856	1.595012396574	FBgn0004210	7799	FBgn0037550	13199
533	3L	15269125	15270315	1.734148025513	15269714	1.205036560694	FBgn0036493	86	FBgn0036494	32245
534	3R	24410307	24415454	1.734139919281	24411684	1.666060733795	FBgn0000659	879	FBgn0000659	879
535	3R	15160595	15162444	1.733337402344	15161374	1.576329421997	FBgn0000463	9439	FBgn0000463	9439
536	2R	20627548	20629481	1.733075618744	20628260	1.510972440243	FBgn0050430	8772	FBgn0001148	58680
537	3R	6470996	6473646	1.732917785645	6471931	1.715097904205	FBgn0001235	7545	FBgn0001235	7545
538	2L	5877123	5878485	1.732409477234	5877811	1.321855545044	FBgn0031745	1670	FBgn0031740	75556
539	3R	10678806	10680569	1.731440544128	10679589	1.475552976131	FBgn0053555	37	FBgn0038271	36211
540	2L	19318106	19320652	1.730785369873	19319569	1.484427985023	FBgn0032769	23334	FBgn0024245	39584
541	2R	2950651	2952706	1.730301380157	2951041	1.497525321113	FBgn0033169	1465	FBgn0033179	27503
542	3R	25131392	25135373	1.729355335236	25132983	1.574642062187	FBgn0039659	10032	FBgn0003525	51481
543	3R	12707709	12709019	1.72918510437	12708454	1.554523271673	FBgn0015350	3004	FBgn0082171	26417
544	2R	11042901	11046141	1.728320598602	11043692	1.32603957918	FBgn0019968	3409	FBgn0019968	3409
545	2L	8165056	8168544	1.728300094604	8166290	1.634169690749	FBgn0031992	3965	FBgn0031992	3965
546	2L	849131	850731	1.727741241455	850049	1.495748884538	FBgn0020304	1012	FBgn0020304	1012
547	3R	18967131	18968465	1.725795269012	18967753	1.475061893463	FBgn0004644	128	FBgn0051457	14047
548	X	6893386	6895037	1.725342750549	6894192	1.667900926927	FBgn0004143	465	FBgn0029931	8348
549	3L	10257978	10259659	1.723310232162	10258881	1.443056672812	FBgn0036080	11730	FBgn0000629	353196
550	X	1066187	1067305	1.723043441772	1066699	1.469043668111	FBgn0040367	219	FBgn0026875	26755
551	X	15161777	15163142	1.721829891205	15162526	1.455424368382	FBgn0015926	243	FBgn0004924	9097
552	2R	15340548	15341855	1.720558643341	15341231	1.292801716748	FBgn0034476	537	FBgn0011849	98837
553	2R	13018640	13020732	1.719574451447	13019472	1.720073461533	FBgn0034228	1712	FBgn0034237	31604
554	3L	21577669	21579241	1.717232704163	21578519	1.590850156896	FBgn0053291	282	FBgn0028663	104816
555	3L	7408471	7410251	1.716941833496	7409227	1.564220249653	FBgn0014011	101	FBgn0014011	101
556	3L	19527116	19528562	1.715543270111	19527909	1.487025515238	FBgn0067680	2490	FBgn0067680	2490
557	3R	21008279	21011269	1.713548660278	21009395	1.583159029484	FBgn0039286	1340	FBgn0039286	1340
558	3L	16450236	16451296	1.711099147797	16450756	1.14227938652	FBgn0004569	1796	FBgn0014163	73658
559	2L	4683565	4685096	1.710990905762	4684313	1.461733818054	FBgn0000227	146	FBgn0000227	146
560	2R	15084170	15085828	1.709762573242	15084914	1.628594875336	FBgn0053535	5107	FBgn0034463	87732
561	3R	12748635	12750111	1.709517002106	12749343	1.517988741398	FBgn0051270	164	FBgn0082171	67306
562	2R	1233333	1235161	1.706672668457	1234502	1.534713685513	FBgn0000099	284	FBgn0033035	29260
563	3L	6373711	6375147	1.706368923187	6374531	1.412378013134	FBgn0052398	30923	FBgn0020251	95146
564	2L	15487303	15488764	1.705905914307	15487966	1.37877959013	FBgn0002524	7073	FBgn0003448	13768
565	3R	25411207	25413488	1.705736160278	25412556	1.595369563383	FBgn0039670	1266	FBgn0039678	84826
566	3R	12690139	12691958	1.70457983017	12691034	1.451177924871	FBgn0082171	8997	FBgn0082171	8997
567	3R	950326	952441	1.703563690186	951609	1.43712571088	FBgn0037293	2201	FBgn0010313	39201
568	3R	12627745	12629878	1.703526496887	12628791	1.544399990755	FBgn0015230	14758	FBgn0020556	29880
569	3R	17430563	17432564	1.702980041504	17431245	1.443063633783	FBgn0046832	17001	FBgn0046832	17001
570	3L	8479709	8481597	1.702593326569	8480444	1.466052804674	FBgn0035900	3250	FBgn0035900	3250
571	X	17717831	17719379	1.701812744141	17718727	1.519450717502	FBgn0030881	982	FBgn0030881	982
572	3R	5165968	5168231	1.700419902802	5167413	1.631262362003	FBgn0053936	179	FBgn0053936	179
573	2L	15726767	15728660	1.698803901672	15727727	1.595681577921	FBgn0010382	16357	FBgn0003936	19884
574	3R	12684735	12686534	1.697604656219	12685623	1.591282188892	FBgn0082171	3586	FBgn0082171	3586
575	2L	6917726	6918917	1.697130203247	6918328	1.436529755592	FBgn0026196	413	FBgn0026196	413
576	3R	7176469	7179854	1.69676399231	7177766	1.489712154164	FBgn0026064	1399	FBgn0026064	1399
577	3L	745346	747093	1.696226119995	746092	1.504995256662	FBgn0052480	6943	FBgn0000575	13154
578	3R	5936249	5938162	1.695997714996	5937376	1.512941509485	FBgn0037788	892	FBgn0037777	66131
579	X	2161865	2163432	1.695441246033	2162734	1.520242512226	FBgn0023526	13832	FBgn0023526	13832
580	3L	19804076	19805953	1.695154190063	19805128	1.424984174616	FBgn0015796	230	FBgn0014037	38098
581	3L	22377759	22379083	1.693152427673	22378438	1.310226360957	FBgn0037162	9776	FBgn0004449	36710
582	3R	2853738	2855118	1.690465450287	2854398	1.432160228491	FBgn0024289	23659	FBgn0010774	51728
583	3L	20228175	20229679	1.690302848816	20228829	1.444120466709	FBgn0052227	143	FBgn0003124	15017
584	2R	12033300	12034736	1.689029693604	12033853	1.282430827618	FBgn0034134	15960	FBgn0034138	52247
585	2L	18481591	18483473	1.688517570496	18482580	1.434458227719	FBgn0032682	1164	FBgn0032682	1164
586	3L	1149190	1152422	1.687620639801	1149929	1.511770248413	FBgn0025525	10877	FBgn0035194	81277
587	X	12487081	12488403	1.687532901764	12487649	1.372385569981	FBgn0015024	71	FBgn0015024	71
588	3R	6505725	6508827	1.68646812439	6507456	1.465684610255	FBgn0037819	2557	FBgn0001235	43070
589	X	7387128	7388726	1.685767173767	7388023	1.528770979713	FBgn0052720	5898	FBgn0027553	185535
590	X	5381846	5382955	1.685111045837	5382277	1.457864880562	FBgn0065061	12658	FBgn0029771	19779
591	X	2321026	2322782	1.68487739563	2321873	1.439273161047	FBgn0040388	4286	FBgn0004050	17948
592	X	10629159	10631435	1.684787750244	10630007	1.621603757143	FBgn0025111	2091	FBgn0052672	16454
593	2R	14051283	14053736	1.683766365051	14052660	1.414789072673	FBgn0003067	1030	FBgn0003067	1030
594	2R	10313509	10316546	1.682448387146	10314992	1.265771706899	FBgn0001319	1175	FBgn0050478	29149
595	3R	283341	285223	1.682190895081	284008	1.593905448914	FBgn0051522	4972	FBgn0037250	24277
596	3R	4788057	4789475	1.681619167328	4788781	1.289737477022	FBgn0037645	9224	FBgn0037644	18055
597	3R	7772682	7775890	1.68096780777	7773476	1.428996899549	FBgn0051211	1926	FBgn0037955	125266
598	2R	11668825	11670846	1.680936813354	11670036	1.293532259324	FBgn0034082	3621	FBgn0034082	3621
599	3L	15473819	15475647	1.680747270584	15474567	1.581901043653	FBgn0028377	137	FBgn0028377	137
600	3L	21409777	21411465	1.68071937561	21410728	1.482457365308	FBgn0014143	331	FBgn0014143	331
601	3R	2733103	2734290	1.680448532104	2733803	1.198752094718	FBgn0001077	43757	FBgn0001077	43757
602	3R	4670691	4674572	1.678728103638	4671698	1.535317168516	FBgn0011966	15904	FBgn0011966	15904
603	X	511727	513393	1.678140163422	512557	1.564988416784	FBgn0025639	306	FBgn0025639	306
604	2L	22138330	22141140	1.67812204361	22139408	1.548529793234	FBgn0032978	9485	FBgn0032979	17346
605	X	19186450	19188425	1.677824020386	19187365	1.253886938095	FBgn0031016	243	FBgn0031008	84544
606	X	7732850	7734840	1.677561283112	7733703	1.472513496876	FBgn0029969	285	FBgn0029970	3105
607	3R	10108483	10111205	1.677495002747	10110281	1.533686965704	FBgn0003862	2342	FBgn0003862	2342
608	2L	2576773	2579517	1.676090240479	2578412	1.426622138304	FBgn0031435	741	FBgn0031435	741
609	X	15416539	15418650	1.675741195679	15417732	1.471336420845	FBgn0030660	634	FBgn0030660	634
610	X	7426940	7428514	1.675271034241	7427705	1.45511469245	FBgn0029952	3541	FBgn0027553	145853
611	3L	15285898	15287156	1.674735546112	15286469	1.27367207408	FBgn0036494	15490	FBgn0036494	15490
612	3L	678881	680438	1.672970294952	679734	1.3939780067	FBgn0035157	2941	FBgn0035156	3287
613	X	6933649	6935302	1.672692298889	6934348	1.62969976313	FBgn0029933	8941	FBgn0029933	8941
614	3R	14808720	14810076	1.670804023743	14809435	1.223186373711	FBgn0038667	65	FBgn0038667	65
615	2L	15328453	15330135	1.670269966125	15329251	1.380097834269	FBgn0001981	542	FBgn0001981	542
616	4	853608	855172	1.66997051239	854558	1.473298136393	FBgn0039938	295	FBgn0039930	195051
617	2R	5225787	5227385	1.668725967407	5226699	1.471415407517	FBgn0010316	2563	FBgn0023143	21558
618	X	6903337	6905372	1.668278217316	6904274	1.556486298056	FBgn0004143	9617	FBgn0029931	18430
619	2L	11074320	11076108	1.667319297791	11075028	1.437187980203	FBgn0032335	3967	FBgn0032335	3967
620	3R	10423298	10424476	1.667083263397	10423877	1.25331395013	FBgn0020299	5692	FBgn0020299	5692
621	2L	12670145	12671735	1.667051315308	12670795	1.411947131157	FBgn0032442	1626	FBgn0032445	22228
622	3R	27573085	27575277	1.666758060455	27573749	1.533160507679	FBgn0011013	498	FBgn0011013	498
623	3L	14149108	14151748	1.665761709213	14150640	1.603715211153	FBgn0036414	4267	FBgn0013718	5496
624	3R	24898622	24901299	1.664732456207	24899519	1.57738494873	FBgn0039632	10638	FBgn0039633	23190
625	3R	19651582	19654828	1.664395809174	19653828	1.670098543167	FBgn0004186	236	FBgn0004186	236
626	2R	1289400	1290777	1.663239479065	1289949	1.412874614491	FBgn0025693	294	FBgn0033035	84707
627	3R	11242891	11246659	1.661781311035	11243862	1.608405053616	FBgn0067339	357	FBgn0067339	357
628	2R	2022856	2024224	1.661106109619	2023539	1.525687357959	FBgn0010347	9467	FBgn0041145	98779
629	3L	14141574	14143891	1.660737991333	14142707	1.50691503637	FBgn0000411	1172	FBgn0000411	1172
630	2R	2025547	2028847	1.659559249878	2027576	1.407339937547	FBgn0010347	13504	FBgn0041145	94742
631	3R	13385362	13386971	1.658597946167	13386169	1.440816065844	FBgn0038520	1083	FBgn0025571	20024
632	2R	8461900	8464144	1.65847492218	8463482	1.505090853747	FBgn0004512	1231	FBgn0004512	1231
633	3R	1925716	1927123	1.658278942108	1926457	1.521701455116	FBgn0026077	152	FBgn0003261	92156
634	2R	9476191	9477275	1.657817363739	9476697	1.242520689964	FBgn0013770	131	FBgn0033886	386
635	3R	9726706	9728393	1.654111862183	9727429	1.49429730808	FBgn0000576	152	FBgn0000576	152
636	3R	11744939	11748908	1.652978897095	11746802	1.591368548075	FBgn0038385	167	FBgn0038385	167
637	2L	20909796	20910671	1.652559280396	20910555	1.320361700925	FBgn0032904	112	FBgn0032906	3182
638	3L	6442708	6444435	1.652118682861	6443587	1.565034894382	FBgn0035700	7974	FBgn0020251	26090
639	3L	13365160	13368580	1.651913642883	13366468	1.649164021015	FBgn0036354	2533	FBgn0036351	11178
640	3R	12558357	12560705	1.651485443115	12559990	1.516133099794	FBgn0003944	358	FBgn0063261	17121
641	3L	20337903	20339402	1.650582790375	20338554	1.388940306271	FBgn0028978	3105	FBgn0028978	3105
642	3L	2465937	2467637	1.649580001831	2466682	1.564380140866	FBgn0035344	4657	FBgn0035346	5669
643	2L	1957006	1958971	1.64882183075	1957557	1.424515279134	FBgn0031375	3038	FBgn0031391	189730
644	3L	16454207	16457234	1.648381233215	16456600	1.315465185377	FBgn0003515	6313	FBgn0014163	79502
645	2L	12434920	12436937	1.648128032684	12435801	1.528768539429	FBgn0040286	1136	FBgn0040286	1136
646	3L	10830846	10832449	1.648095607758	10831774	1.446265949922	FBgn0026160	65	FBgn0026160	65
647	3R	27044236	27045933	1.646994113922	27045045	1.496329307556	FBgn0039830	312	FBgn0039830	312
648	2L	1438743	1440457	1.646663665771	1439706	1.483980708652	FBgn0003926	6995	FBgn0002543	19257
649	2L	8030529	8031930	1.645948410034	8031159	1.500058398527	FBgn0044323	436	FBgn0031977	1695
650	X	15530441	15532471	1.645706176758	15531292	1.462339242299	FBgn0030668	150	FBgn0030671	6770
651	3R	12455954	12457490	1.64425945282	12456806	1.442682981491	FBgn0000634	5858	FBgn0038453	12521
652	3L	14240525	14242193	1.644157409668	14241347	1.352626407848	FBgn0001085	1741	FBgn0036415	58179
653	2L	21166328	21168271	1.644051551819	21167259	1.44512117826	FBgn0000239	31	FBgn0024371	23421
654	3R	19705414	19706803	1.643665790558	19706046	1.285560965538	FBgn0025574	9751	FBgn0025574	9751
655	2R	15316447	15318032	1.643455505371	15317176	1.39549891154	FBgn0011897	278	FBgn0011849	74782
656	2L	12677706	12679001	1.64319562912	12678383	1.424817949533	FBgn0032442	9214	FBgn0032445	14640
657	3L	12539166	12541620	1.640587806702	12540340	1.475608634949	FBgn0036302	6129	FBgn0004926	39656
658	2L	430871	432749	1.640459060669	431683	1.520358562469	FBgn0004583	430	FBgn0031253	10276
659	2R	10134573	10136452	1.640244483948	10135556	1.596937684452	FBgn0033948	619	FBgn0033948	619
660	3R	16375404	16378027	1.640242576599	16377117	1.534305796904	FBgn0016917	917	FBgn0043457	6535
661	2R	17008531	17009970	1.640170574188	17009418	1.433304488659	FBgn0034631	134	FBgn0010415	20668
662	2L	16400966	16402758	1.6392121315	16401813	1.47448733449	FBgn0020416	39396	FBgn0025678	49123
663	2L	2492155	2494130	1.637778759003	2492706	1.341835856438	FBgn0015816	40	FBgn0015816	40
664	3L	6191676	6193212	1.636268615723	6192326	1.490525692701	FBgn0002526	395	FBgn0035692	25193
665	3R	18613883	18616069	1.636004447937	18615096	1.468233585358	FBgn0039026	4890	FBgn0039013	62474
666	2L	3004947	3007653	1.635848999023	3005798	1.541803307003	FBgn0031488	7703	FBgn0002989	13037
667	3L	14921296	14922685	1.634876251221	14921816	1.524526483872	FBgn0040487	10445	FBgn0040487	10445
668	3L	13050572	13052522	1.634393215179	13051499	1.572427861831	FBgn0036345	9737	FBgn0036342	30528
669	2R	13670826	13672424	1.634019851685	13671612	1.487101554871	FBgn0022238	1443	FBgn0022238	1443
670	2R	3743615	3745771	1.633919715881	3744410	1.410126336416	FBgn0010109	270	FBgn0010109	270
671	3R	17301829	17304041	1.633359670639	17302622	1.391112118959	FBgn0038889	5425	FBgn0013984	103629
672	2R	17755958	17757217	1.633233070374	17756713	1.310615651748	FBgn0020307	5168	FBgn0013272	68531
673	3R	9468009	9469303	1.633190155029	9468553	1.387813147377	FBgn0053328	2363	FBgn0053328	2363
674	3R	11408576	11410310	1.632472515106	11409371	1.475683987141	FBgn0038350	30877	FBgn0053207	82537
675	2R	12094422	12095958	1.631308555603	12095226	1.462669596953	FBgn0016131	887	FBgn0003274	5731
676	3L	731007	732288	1.631065368652	731666	1.193685110878	FBgn0000575	1272	FBgn0000575	1272
677	2L	15470398	15471856	1.630929946899	15471077	1.343697011471	FBgn0003448	3121	FBgn0003448	3121
678	2R	11331389	11333756	1.630526542664	11332777	1.353460725149	FBgn0050084	1105	FBgn0050085	51231
679	2R	18556872	18558252	1.628805875778	18557504	1.494032887851	FBgn0003900	3796	FBgn0003900	3796
680	X	15935313	15936439	1.627267837524	15935996	1.007531452179	FBgn0030726	2853	FBgn0000459	114675
681	X	17147913	17149296	1.627197265625	17148541	1.400076357524	FBgn0004854	23	FBgn0000163	153665
682	2R	7407746	7409230	1.626527786255	7408491	1.378654311685	FBgn0000556	492	FBgn0000556	492
683	3R	8226911	8228082	1.624486923218	8227461	1.433849138372	FBgn0038036	56	FBgn0038038	4793
684	2L	5431261	5434751	1.624086380005	5433645	1.446880936623	FBgn0051647	15557	FBgn0005511	27996
685	2L	5411876	5414495	1.623906135559	5412684	1.328474585215	FBgn0016660	8342	FBgn0005511	48957
686	2R	2111419	2114015	1.623692035675	2112378	1.415165508495	FBgn0033076	413	FBgn0041145	9940
687	3R	4849341	4851288	1.622953414917	4850535	1.482740163803	FBgn0015014	4796	FBgn0015014	4796
688	3L	4956248	4957942	1.622490406036	4957168	1.414352681902	FBgn0005775	149	FBgn0035570	266465
689	X	1978400	1980306	1.622144699097	1979416	1.510183591109	FBgn0004860	1536	FBgn0025626	58124
690	2L	21605924	21606761	1.621916770935	21606730	1.567562103271	FBgn0032955	4462	FBgn0022893	10791
691	3R	21853017	21854153	1.621694564819	21853689	1.219246247235	FBgn0002631	1768	FBgn0002631	1768
692	3L	2368357	2370014	1.620887756348	2369095	1.491317808628	FBgn0052299	4671	FBgn0052299	4671
693	X	3018286	3019611	1.620583534241	3019045	1.237458527088	FBgn0028746	10233	FBgn0028746	10233
694	2R	20576513	20579052	1.620562076569	20577473	1.622389625101	FBgn0050198	6132	FBgn0001148	7893
695	3L	356687	359264	1.619146347046	358362	1.447300995097	FBgn0003749	2486	FBgn0035136	13447
696	3L	10833774	10837537	1.618759632111	10836871	1.26909288764	FBgn0026160	5032	FBgn0026160	5032
697	3R	9540440	9542592	1.618566989899	9541618	1.388203901403	FBgn0054044	1692	FBgn0038175	2270
698	2L	15740749	15741884	1.615562438965	15741250	1.309724628925	FBgn0010382	2834	FBgn0003936	6361
699	X	11840517	11841571	1.615508079529	11841004	1.151849746704	FBgn0030360	111	FBgn0003865	18154
700	3L	10303819	10305977	1.614830970764	10305214	1.444587230682	FBgn0067716	11421	FBgn0000629	306863
701	3R	10194621	10196803	1.613513469696	10195417	1.557942803701	FBgn0024321	3256	FBgn0038224	42671
702	X	10169984	10171398	1.613468170166	10170759	1.430636465549	FBgn0010338	419	FBgn0030189	933
703	X	6830387	6832472	1.612924575806	6831265	1.532656753764	FBgn0029927	461	FBgn0029927	461
704	3L	5829854	5831619	1.61253786087	5830786	1.546686116387	FBgn0003984	11225	FBgn0052409	42703
705	X	16626862	16628872	1.612186431885	16627429	1.219240248203	FBgn0030790	1338	FBgn0030790	1338
706	X	9932709	9934747	1.612103462219	9933521	1.505330785116	FBgn0030179	1767	FBgn0030179	1767
707	3R	5995111	5996733	1.611392498016	5995907	1.417489498854	FBgn0040238	300	FBgn0037797	52573
708	3L	3831200	3833195	1.611332893372	3832361	1.416163472568	FBgn0013751	2676	FBgn0035464	37560
709	3R	17634235	17635512	1.610539913177	17634927	1.45550775528	FBgn0013759	13437	FBgn0004493	137455
710	2L	9987818	9990500	1.610453605652	9988632	1.50421756506	FBgn0040965	3975	FBgn0040965	3975
711	2L	5202181	5203623	1.60964679718	5202869	1.335644181569	FBgn0065104	3336	FBgn0000228	75689
712	X	19622459	19623870	1.608578681946	19623198	1.472745166105	FBgn0031071	6333	FBgn0031071	6333
713	3L	11282567	11283956	1.60710144043	11283218	1.444076538086	FBgn0036153	717	FBgn0041094	56962
714	3R	8274404	8276199	1.606751441956	8275582	1.365290224552	FBgn0038053	564	FBgn0038046	20580
715	2L	14440623	14441851	1.605236053467	14441197	1.27438044548	FBgn0028844	9619	FBgn0005771	49665
716	X	1989751	1991166	1.605008602142	1990395	1.403661847115	FBgn0004861	2306	FBgn0025626	69103
717	3R	19974359	19976266	1.604366779327	19975587	1.371392071247	FBgn0046322	317	FBgn0013343	44122
718	3L	16607057	16608108	1.604112148285	16607608	1.394775979659	FBgn0000017	6225	FBgn0017572	26877
719	X	6840995	6844549	1.603490829468	6843011	1.397714895361	FBgn0027108	888	FBgn0027108	888
720	X	16775644	16778135	1.603078842163	16777398	1.180230587721	FBgn0030806	599	FBgn0030806	599
721	3L	16373136	16375003	1.60265827179	16373772	1.248774945736	FBgn0014163	3326	FBgn0014163	3326
722	2L	18647639	18649247	1.601673126221	18648568	1.385460495949	FBgn0032693	345	FBgn0032693	345
723	3L	20334731	20337285	1.601491928101	20335740	1.441799977246	FBgn0028978	291	FBgn0028978	291
724	2L	18778465	18779742	1.601356506348	18779117	1.388659477234	FBgn0045852	884	FBgn0032717	56479
725	3R	464142	466776	1.600987434387	465123	1.455276489258	FBgn0037261	2150	FBgn0037261	2150
726	3R	15468417	15470230	1.599520206451	15469272	1.233560498556	FBgn0038721	806	FBgn0038722	1478
727	X	15565676	15567156	1.5990421772	15566315	1.400137156248	FBgn0030675	196	FBgn0030675	196
728	2R	20172471	20174301	1.598434448242	20173340	1.407986921423	FBgn0035046	1315	FBgn0035046	1315
729	3R	20044632	20046588	1.598374843597	20045568	1.421045422554	FBgn0039167	1130	FBgn0039167	1130
730	3L	4188950	4190239	1.59778547287	4189631	1.193065418917	FBgn0035509	1530	FBgn0011692	36637
731	X	265606	267394	1.59751033783	266464	1.437292277813	FBgn0002561	81	FBgn0002561	81
732	2R	16414296	16416090	1.597448348999	16415196	1.58056730032	FBgn0034560	2090	FBgn0034565	70623
733	2R	3472864	3475003	1.597272396088	3474175	1.475397390478	FBgn0027548	124	FBgn0027548	124
734	2L	19697292	19698709	1.596219062805	19697954	1.301054795583	FBgn0005590	990	FBgn0005590	990
735	X	2149140	2153346	1.595302581787	2152522	1.426311850548	FBgn0023526	3620	FBgn0023526	3620
736	3L	22201280	22202622	1.5938539505	22201483	1.443761605483	FBgn0004179	381	FBgn0037156	969
737	3R	16654183	16655978	1.593475818634	16654817	1.449714452028	FBgn0027493	1520	FBgn0038830	4866
738	2R	11269416	11272133	1.592399597168	11271567	1.455749066671	FBgn0050089	29306	FBgn0050089	29306
739	3R	2548806	2550292	1.591878890991	2549595	1.369131144355	FBgn0051481	18190	FBgn0004054	20267
740	3L	1077260	1078178	1.590556144714	1077460	1.053197860718	FBgn0004870	7161	FBgn0035194	153746
741	2R	5203792	5206016	1.590386390686	5205266	1.420016169548	FBgn0023143	125	FBgn0023143	125
742	2R	6822161	6824315	1.589728832245	6823479	1.558441698551	FBgn0025373	7	FBgn0025373	7
743	3R	17272936	17274436	1.586097717285	17273674	1.404080839718	FBgn0011278	1632	FBgn0013984	132577
744	2L	19329147	19330809	1.585394859314	19329965	1.399099069483	FBgn0024245	29188	FBgn0024245	29188
745	2R	4165856	4171079	1.585273265839	4170254	1.477282047272	FBgn0050353	235	FBgn0050353	235
746	3R	15820642	15822122	1.584302902222	15821389	1.321845840005	FBgn0038755	12855	FBgn0038768	36153
747	3L	22095959	22099042	1.584294319153	22096593	1.500393152237	FBgn0037152	2675	FBgn0000100	86710
748	2L	7494741	7496032	1.584203720093	7495456	1.211857732137	FBgn0011283	1904	FBgn0053529	48967
749	3L	4733789	4735906	1.584074497223	4734468	1.38886141777	FBgn0035571	97	FBgn0035570	43765
750	2L	13547014	13549233	1.58189868927	13547772	1.434312947591	FBgn0023407	1551	FBgn0028546	93499
751	3R	11491137	11492397	1.581655502319	11491863	1.284959733486	FBgn0053207	45	FBgn0053207	45
752	3R	14370701	14371841	1.58129119873	14371429	1.210716056824	FBgn0004652	185	FBgn0027841	113685
753	3R	945642	947062	1.581254959106	946436	1.325375613044	FBgn0037293	7374	FBgn0010313	34028
754	X	2498604	2499837	1.581036567688	2499198	1.339804144467	FBgn0003371	9092	FBgn0003371	9092
755	3R	165719	167685	1.580993652344	166590	1.338104307652	FBgn0037236	1303	FBgn0001204	5782
756	X	19131935	19133513	1.580793380737	19132716	1.407202720642	FBgn0065084	3094	FBgn0031008	29895
757	2R	10496679	10498065	1.58033657074	10497399	1.255037756527	FBgn0033988	1241	FBgn0033988	1241
758	2L	16318847	16320505	1.5794672966	16319650	1.472096891964	FBgn0000250	2380	FBgn0000250	2380
759	X	11339240	11340520	1.578885555267	11340011	1.22221548417	FBgn0052666	1623	FBgn0052666	1623
760	3L	17951044	17952302	1.578337669373	17951575	1.293706178665	FBgn0052193	24656	FBgn0036762	139400
761	3R	25852599	25853817	1.578059673309	25853301	1.265648424625	FBgn0026597	4735	FBgn0001281	11159
762	2L	870211	871440	1.576442241669	870775	1.18471919789	FBgn0053526	311	FBgn0053526	311
763	X	15987741	15989325	1.576183319092	15988690	1.284055204952	FBgn0042650	31559	FBgn0000459	61981
764	X	3252851	3255149	1.575991630554	3253831	1.41074180603	FBgn0029657	4261	FBgn0000472	24492
765	2L	1969686	1971383	1.575534820557	1970423	1.380778577593	FBgn0031376	3722	FBgn0031391	176864
766	2R	15549193	15550990	1.573137283325	15550175	1.531609310823	FBgn0034480	30325	FBgn0004364	76199
767	3L	19148955	19150564	1.572912216187	19149674	1.419563293457	FBgn0016797	13789	FBgn0016797	13789
768	2R	9754064	9755318	1.572429656982	9754731	1.260470072428	FBgn0033916	69	FBgn0033912	23241
769	3R	2824283	2825938	1.571928977966	2825123	1.545071363449	FBgn0000095	173	FBgn0010774	81003
770	X	19587388	19588901	1.571343421936	19588203	1.366432803018	FBgn0031069	3466	FBgn0031070	8057
771	3L	5737577	5740490	1.570779800415	5739771	1.527120141422	FBgn0035631	23	FBgn0035631	23
772	3R	1437180	1439165	1.569823265076	1437939	1.454212963581	FBgn0017550	891	FBgn0037346	11048
773	X	8477562	8478797	1.569821834564	8478022	1.479970325123	FBgn0004102	17864	FBgn0004102	17864
774	3R	12745732	12748219	1.569800376892	12746367	1.407679796219	FBgn0051270	3140	FBgn0082171	64330
775	X	10651907	10655462	1.569614887238	10653055	1.404504744212	FBgn0030235	14945	FBgn0030235	14945
776	2L	18885373	18887190	1.568964958191	18886460	1.472453538109	FBgn0003896	9275	FBgn0032717	50864
777	2R	16455891	16457022	1.568915367126	16456480	1.267643630505	FBgn0053704	1204	FBgn0034565	29339
778	2R	16053067	16054845	1.568648815155	16053521	1.452259778976	FBgn0034514	607	FBgn0034514	607
779	X	3686314	3687906	1.568500518799	3687188	1.496020653669	FBgn0000542	5855	FBgn0000542	5855
780	X	8558994	8560362	1.568013191223	8559576	1.357106096604	FBgn0030060	292	FBgn0030061	611
781	2R	1639484	1641277	1.567698478699	1640333	1.454562131096	FBgn0033063	4445	FBgn0033062	47325
782	2L	21005229	21006278	1.564725875854	21005769	1.10249300564	FBgn0010395	34656	FBgn0032906	92032
783	3R	10499929	10501346	1.564667701721	10500772	1.307448625565	FBgn0038252	11607	FBgn0026578	19349
784	2R	20559733	20560656	1.562528610229	20560158	1.016201187583	FBgn0001147	231	FBgn0001148	9422
785	3R	6178191	6179733	1.562169075012	6178932	1.328867968391	FBgn0015396	3026	FBgn0015396	3026
786	3R	23097609	23099741	1.561141967773	23098935	1.488637659285	FBgn0002441	60	FBgn0039505	491
787	X	2242820	2245149	1.560017585754	2243559	1.334026841556	FBgn0040387	261	FBgn0001150	41560
788	3R	18702795	18704175	1.559676170349	18703646	1.277181260726	FBgn0017590	21378	FBgn0039013	151024
789	3R	12976863	12978192	1.559475421906	12977440	1.175038786495	FBgn0038491	148	FBgn0038477	66184
790	2L	20784455	20787010	1.559421777725	20786214	1.390769213438	FBgn0032886	890	FBgn0000986	63706
791	3L	21000093	21002228	1.559304475784	21000973	1.43006030251	FBgn0053285	21870	FBgn0037044	39237
792	X	19312077	19313758	1.558885097504	19312777	1.391188958112	FBgn0052533	472	FBgn0044030	1036
793	3R	19607448	19610020	1.558829784393	19608742	1.347056501052	FBgn0015513	1234	FBgn0015513	1234
794	X	12623989	12625292	1.557923793793	12624660	1.265066953806	FBgn0052647	5765	FBgn0030433	116383
795	X	7471883	7473106	1.557516098022	7472519	1.263111432393	FBgn0004198	18135	FBgn0027553	101039
796	3R	868306	870059	1.555506706238	869082	1.440732451046	FBgn0010313	43326	FBgn0010313	43326
797	X	19379885	19381148	1.555170059204	19380497	1.279526996613	FBgn0052532	922	FBgn0027291	24750
798	X	2014904	2015887	1.555088043213	2015377	1.063082021825	FBgn0004655	238	FBgn0000377	90760
799	3R	11405075	11406636	1.554991722107	11405957	1.40751183033	FBgn0038350	27463	FBgn0053207	85951
800	3R	21831059	21833061	1.554614067078	21831964	1.419485986233	FBgn0002733	219	FBgn0002733	219
801	3R	25865530	25867526	1.554306983948	25866555	1.477339520174	FBgn0003510	382	FBgn0003510	382
802	X	9540768	9541834	1.553834438324	9541254	1.181818962097	FBgn0000233	1845	FBgn0000233	1845
803	3L	3495632	3496823	1.55363702774	3496364	1.170156547001	FBgn0001254	155	FBgn0001254	155
804	3L	732480	734269	1.553508758545	733493	1.382196754217	FBgn0000575	555	FBgn0000575	555
805	2R	20321541	20322888	1.553020477295	20322379	1.271069049835	FBgn0000157	51	FBgn0050423	61057
806	X	11514863	11516169	1.552164077759	11515579	1.252431180742	FBgn0030323	743	FBgn0030327	32142
807	X	6448867	6450301	1.551190853119	6449574	1.395287305117	FBgn0029881	4273	FBgn0029882	49848
808	X	8972384	8975531	1.550737380981	8974841	1.237015992403	FBgn0030090	5398	FBgn0030092	19439
809	3R	15	1957	1.550506591797	530	1.430729641634	FBgn0037213	150	FBgn0037213	150
810	3R	2616700	2617945	1.54981136322	2617315	1.216309070587	FBgn0000439	243	FBgn0082182	17941
811	3R	26670568	26671942	1.54873752594	26671207	1.282854270935	FBgn0003720	6830	FBgn0003720	6830
812	X	10612847	10614083	1.548551082611	10613444	1.386103987694	FBgn0052672	109	FBgn0052672	109
813	3R	1484417	1485603	1.547768592834	1485125	1.266659736633	FBgn0037360	506	FBgn0037360	506
814	3R	2737652	2740688	1.545925617218	2739055	1.38527995348	FBgn0051488	44401	FBgn0001077	49009
815	2L	4613435	4615041	1.54439163208	4614301	1.555510016049	FBgn0053196	22338	FBgn0000227	70158
816	2L	165604	167435	1.544101715088	166540	1.389214579264	FBgn0016977	7506	FBgn0016977	7506
817	3R	15175804	15176978	1.543405532837	15176436	1.325815171003	FBgn0038697	24035	FBgn0000463	24501
818	2R	7542412	7543831	1.542727470398	7543089	1.395237249487	FBgn0033675	506	FBgn0011704	41739
819	X	6937398	6938836	1.542306423187	6938046	1.370257914066	FBgn0029933	5243	FBgn0029933	5243
820	X	20527419	20529108	1.541541576385	20528356	1.356335191166	FBgn0031129	18280	FBgn0003300	23239
821	2R	12286642	12288118	1.541084289551	12287483	1.313384498869	FBgn0010213	1288	FBgn0025832	82718
822	3R	27154496	27155754	1.540797233582	27155155	1.403785817763	FBgn0039841	21638	FBgn0039831	108729
823	2L	9966593	9967806	1.539497375488	9967222	1.300826212939	FBgn0011272	90	FBgn0011272	90
824	3L	11226661	11228677	1.537941455841	11227900	1.310893350177	FBgn0041094	1644	FBgn0041094	1644
825	X	12577786	12579130	1.537434577942	12578451	1.361528901493	FBgn0030418	48	FBgn0053963	85052
826	3L	8626178	8628324	1.537240982056	8627021	1.357105647816	FBgn0035922	3550	FBgn0001168	22685
827	2L	12003426	12004764	1.537031173706	12004169	1.339348018169	FBgn0032394	1893	FBgn0032390	14205
828	2R	16597148	16597996	1.53688621521	16597876	1.187421560287	FBgn0034585	708	FBgn0011824	7009
829	3L	3073676	3075694	1.536863327026	3074936	1.434420108795	FBgn0003938	603	FBgn0003938	603
830	2L	3770607	3772082	1.536667823792	3771534	1.397338081809	FBgn0004893	172	FBgn0003430	54146
831	X	2153545	2157820	1.536180019379	2156684	1.292031556368	FBgn0023526	7782	FBgn0023526	7782
832	2L	15738268	15740450	1.535656929016	15739173	1.298480272293	FBgn0010382	4911	FBgn0003936	8438
833	3R	7619	8611	1.534780979156	8045	1.158566206694	FBgn0037213	7665	FBgn0037213	7665
834	X	7903139	7904320	1.533838272095	7903646	1.359538650513	FBgn0004656	3026	FBgn0004656	3026
835	3R	206706	208063	1.532892227173	207344	1.217258144827	FBgn0037240	312	FBgn0001204	34972
836	3R	20692250	20693856	1.532665252686	20692966	1.381077149335	FBgn0013949	1893	FBgn0015625	3651
837	X	8675445	8677792	1.53161239624	8676903	1.370964765549	FBgn0052710	12445	FBgn0030061	116716
838	3L	13320586	13321880	1.531278133392	13321221	1.330581982931	FBgn0036348	1952	FBgn0036349	31311
839	2R	18551991	18554673	1.530476570129	18553901	1.490668237209	FBgn0003900	193	FBgn0003900	193
840	2L	12723522	12724833	1.530076026917	12724180	1.285699784756	FBgn0032455	2342	FBgn0032445	31157
841	X	20504415	20506351	1.529943466187	20505157	1.482821583748	FBgn0003300	40	FBgn0003300	40
842	X	2878235	2879421	1.52916765213	2878969	1.245026842753	FBgn0029649	44749	FBgn0004647	112059
843	3L	21231746	21233259	1.529056072235	21232467	1.406679272652	FBgn0000551	823	FBgn0037066	12563
844	2L	11357975	11359494	1.529015541077	11358675	1.389929389954	FBgn0000287	6630	FBgn0004579	86928
845	X	10608763	10610083	1.528923034668	10609386	1.381721655528	FBgn0052675	68	FBgn0052672	4167
846	3L	22532480	22533781	1.528870582581	22533117	1.209040417391	FBgn0037172	7093	FBgn0004449	191389
847	2L	12007137	12008445	1.528031826019	12007742	1.23086899519	FBgn0014019	634	FBgn0032390	17778
848	2L	3549030	3550672	1.527714729309	3549752	1.41585701704	FBgn0024244	10501	FBgn0031549	19466
849	X	6434913	6436528	1.527523040771	6435706	1.399937719107	FBgn0029878	308	FBgn0014026	57185
850	2L	20473341	20474649	1.527401447296	20474019	1.350114375353	FBgn0046834	1070	FBgn0046834	1070
851	2R	16498852	16500071	1.526839256287	16499365	1.316685957067	FBgn0034568	612	FBgn0034565	13546
852	X	5441847	5443353	1.526257038116	5442593	1.276232481003	FBgn0029775	3083	FBgn0029783	68613
853	3R	2246386	2248029	1.525221824646	2247217	1.487379900614	FBgn0014963	14619	FBgn0037443	15604
854	X	549136	550952	1.524516105652	550299	1.385576135972	FBgn0021764	6638	FBgn0025637	37406
855	2L	7298907	7301064	1.523935317993	7299707	1.433319330215	FBgn0004009	7454	FBgn0004009	7454
856	2R	9355811	9356871	1.523558616638	9356302	1.135742159451	FBgn0033875	319	FBgn0033871	15503
857	2R	12975670	12978123	1.523152351379	12976966	1.337777614594	FBgn0028953	4422	FBgn0028953	4422
858	3L	8454273	8455770	1.522800445557	8455050	1.417918205261	FBgn0035898	41	FBgn0035898	41
859	2R	16680828	16681839	1.522618293762	16681426	1.114447593689	FBgn0003162	1473	FBgn0034599	4884
860	3R	17959203	17961436	1.522377967834	17960848	1.340342966715	FBgn0051163	1268	FBgn0053335	29892
861	2L	16321213	16322569	1.52193069458	16321806	1.285797932569	FBgn0000250	224	FBgn0000250	224
862	X	3690048	3691879	1.52090549469	3690663	1.315812894276	FBgn0000542	9330	FBgn0000542	9330
863	3R	9842615	9843705	1.519955396652	9843185	1.162842686971	FBgn0038194	11767	FBgn0038196	18702
864	2L	4350862	4352625	1.519030094147	4351954	1.261470973492	FBgn0031596	1021	FBgn0026319	20036
865	3R	14811433	14814037	1.518377304077	14813412	1.338392615318	FBgn0026239	3665	FBgn0026239	3665
866	2L	2574394	2575774	1.518110275269	2574984	1.258897572756	FBgn0026778	67	FBgn0026778	67
867	3L	10940198	10941487	1.516542434692	10940839	1.268220015935	FBgn0052070	2841	FBgn0036118	94747
868	3L	5565474	5567163	1.516404628754	5566289	1.410479096805	FBgn0003486	235	FBgn0003486	235
869	3R	6687811	6689622	1.516399860382	6688603	1.401005408343	FBgn0037846	268	FBgn0037844	6090
870	2L	13244579	13245979	1.516146183014	13245091	1.463645458221	FBgn0003935	243	FBgn0003935	243
871	2R	17629466	17630708	1.515894889832	17630074	1.350834548473	FBgn0034695	56	FBgn0067102	46450
872	3R	15192520	15193690	1.51583147049	15193129	1.205021222432	FBgn0038697	7342	FBgn0000463	41194
873	2L	3871825	3873077	1.515292167664	3872292	1.35401564378	FBgn0051957	94	FBgn0004567	35450
874	3L	1729341	1731224	1.514849662781	1730228	1.387878596783	FBgn0035267	214	FBgn0027903	28937
875	2R	8534685	8535845	1.514501094818	8535245	1.195283719472	FBgn0008654	22215	FBgn0005624	38349
876	2L	2884617	2886638	1.51425743103	2886044	1.396990478039	FBgn0041111	92	FBgn0004584	86632
877	2R	5982950	5983950	1.513759613037	5983427	1.146145492792	FBgn0033527	2995	FBgn0033527	2995
878	2L	13217554	13220929	1.513512134552	13220219	1.395874079536	FBgn0032486	231	FBgn0032486	231
879	2L	17262030	17263506	1.513394832611	17262785	1.295910298824	FBgn0032629	6124	FBgn0032633	117291
880	2L	20951860	20953164	1.513114929199	20952607	1.266335368156	FBgn0032909	3929	FBgn0032906	38870
881	3L	19141583	19143916	1.512736320496	19142283	1.490451367696	FBgn0016797	6398	FBgn0016797	6398
882	3L	8249673	8250714	1.511985301971	8250110	1.116789690653	FBgn0027569	13694	FBgn0035872	39324
883	2L	18876153	18877931	1.511411190033	18876911	1.319282352924	FBgn0003896	274	FBgn0032717	41315
884	X	20140575	20141900	1.509696960449	20141205	1.415612816811	FBgn0031101	3035	FBgn0027334	60922
885	3R	10476369	10479130	1.507710933685	10478377	1.455467879772	FBgn0026578	3046	FBgn0026578	3046
886	3L	10982149	10983849	1.507556438446	10982992	1.302714880775	FBgn0013469	221	FBgn0036118	52594
887	2L	6337590	6339702	1.506160259247	6338175	1.192206986745	FBgn0031799	318	FBgn0043854	34240
888	2R	3050451	3052050	1.505970001221	3051122	1.425564169884	FBgn0033191	387	FBgn0022772	13601
889	2R	7726273	7727634	1.505769252777	7727083	1.329476356506	FBgn0020377	49	FBgn0020377	49
890	3R	17283386	17285085	1.504046440125	17284239	1.411192725686	FBgn0011278	12197	FBgn0013984	122012
891	X	17013168	17014431	1.504017591476	17013850	1.154420673847	FBgn0000163	18974	FBgn0000163	18974
892	3L	7354371	7356443	1.503796577454	7355610	1.244619846344	FBgn0052380	146	FBgn0016983	190
893	2R	13062278	13063832	1.503533363342	13063079	1.301563799381	FBgn0034240	594	FBgn0034240	594
894	3L	15551942	15553099	1.503012657166	15552456	1.337947003982	FBgn0036516	969	FBgn0036516	969
895	3L	2375854	2377869	1.50185585022	2377071	1.36286612118	FBgn0052298	2547	FBgn0052299	3305
896	2R	11254479	11255937	1.501586914062	11255208	1.388654708862	FBgn0050089	12947	FBgn0050089	12947
897	3L	12656329	12657987	1.501125335693	12657012	1.51448392868	FBgn0014343	10683	FBgn0036306	71692
898	3R	2774025	2775771	1.500974655151	2774972	1.490378320217	FBgn0051488	8484	FBgn0001077	84926
899	2L	17744012	17745936	1.499321937561	17744756	1.461964011192	FBgn0015609	9306	FBgn0032646	247718
900	2L	3778010	3779352	1.497657775879	3778735	1.288453489542	FBgn0051960	6211	FBgn0003430	46945
901	2R	8399969	8401081	1.496610164642	8400564	1.16485042572	FBgn0003975	368	FBgn0000181	14420
902	X	11822184	11823689	1.496281147003	11822883	1.501214325428	FBgn0003865	33	FBgn0003865	33
903	3R	14248387	14249394	1.495899200439	14248897	1.098839998245	FBgn0051122	10308	FBgn0038609	56519
904	3R	17441603	17442795	1.495854854584	17442161	1.172016739845	FBgn0046832	6085	FBgn0046832	6085
905	2L	9453608	9455187	1.494886398315	9454316	1.377556979656	FBgn0053723	13576	FBgn0002973	16803
906	2R	2114253	2115727	1.49467086792	2115156	1.330804656534	FBgn0033076	2365	FBgn0041145	7162
907	3R	25619388	25621401	1.494031906128	25620340	1.431301173042	FBgn0039695	18	FBgn0019972	5035
908	2L	3541517	3542949	1.493852138519	3542256	1.28993076086	FBgn0024244	3005	FBgn0031549	11970
909	X	15426925	15428133	1.493635177612	15427479	1.202458572388	FBgn0030662	2614	FBgn0030660	10381
910	3R	26101385	26102957	1.493114948273	26102129	1.275743849137	FBgn0010113	1527	FBgn0039757	67387
911	X	9312066	9314308	1.493110656738	9313435	1.428514067332	FBgn0030133	31907	FBgn0030136	86405
912	X	14959639	14960798	1.493050575256	14960297	1.191466480494	FBgn0053968	605	FBgn0030616	13030
913	3L	6737856	6739669	1.492765426636	6738715	1.36496294246	FBgn0052392	1522	FBgn0035714	11855
914	3R	11925019	11926378	1.492279529572	11925892	1.503214495523	FBgn0010379	954	FBgn0038396	50499
915	3R	25381387	25382710	1.490849018097	25382191	1.218239402771	FBgn0000492	82	FBgn0040623	65375
916	2R	2891513	2893689	1.490586280823	2893009	1.253669963163	FBgn0033159	673	FBgn0033159	673
917	3L	13887322	13888530	1.489534378052	13887924	1.189745002323	FBgn0026376	2583	FBgn0036386	6332
918	3R	2673298	2675050	1.489046573639	2673988	1.350041277268	FBgn0003339	1898	FBgn0001077	16058
919	3L	12645515	12647565	1.48846578598	12646630	1.3483301892	FBgn0014343	21065	FBgn0036306	82074
920	X	7111011	7112511	1.488378047943	7111636	1.351637279286	FBgn0029940	504	FBgn0025549	24904
921	3R	12671596	12676029	1.488161087036	12672870	1.446143038133	FBgn0020546	2856	FBgn0020546	2856
922	2R	18013669	18014792	1.487396478653	18014212	1.202803641558	FBgn0034735	14416	FBgn0022986	91088
923	3L	10489381	10491094	1.487265586853	10490315	1.368670050303	FBgn0052062	363	FBgn0000629	121762
924	2L	10430262	10431910	1.486787796021	10431156	1.350556500753	FBgn0004915	188	FBgn0004915	188
925	X	18142360	18145595	1.485866546631	18143283	1.475475132465	FBgn0004956	1521	FBgn0004956	1521
926	3L	1079010	1080055	1.485766410828	1079582	1.091811478138	FBgn0004870	5039	FBgn0035194	151624
927	3R	25597324	25599125	1.485611915588	25597993	1.200258226956	FBgn0001297	5286	FBgn0020235	23135
928	2L	3579795	3581479	1.48551940918	3580754	1.315206836252	FBgn0004892	12	FBgn0002985	25994
929	X	7782336	7784612	1.485353469849	7783435	1.446390718222	FBgn0029983	1230	FBgn0004404	3295
930	X	20045866	20047169	1.484978675842	20046526	1.304576593287	FBgn0003654	579	FBgn0031098	15639
931	3R	16818868	16820490	1.484710693359	16819493	1.223317006055	FBgn0038845	13216	FBgn0010770	122465
932	X	15517055	15519286	1.484447002411	15518348	1.366088979384	FBgn0030667	3404	FBgn0030671	19714
933	2L	5276284	5278159	1.483721256256	5277417	1.354044616222	FBgn0000228	1141	FBgn0000228	1141
934	X	18763727	18765214	1.483647823334	18764578	1.324213441213	FBgn0052541	282	FBgn0030974	37008
935	2R	19033602	19035469	1.48313331604	19034693	1.372650483075	FBgn0034873	3235	FBgn0034873	3235
936	3R	17382416	17383259	1.482743263245	17382869	1.098818506513	FBgn0002941	135	FBgn0013984	23382
937	X	16488182	16490509	1.482421875	16489668	1.350867523867	FBgn0003189	352	FBgn0030766	14826
938	3R	20380976	20382699	1.482298851013	20381796	1.436866569519	FBgn0004188	14	FBgn0039205	25516
939	3L	682092	683590	1.48117017746	683016	1.200240359587	FBgn0035157	341	FBgn0035156	6569
940	2R	16982159	16984348	1.480409622192	16983680	1.304887326558	FBgn0010415	5070	FBgn0010415	5070
941	3R	1449866	1451181	1.480001449585	1450519	1.249475927914	FBgn0037351	333	FBgn0037351	333
942	2L	12459439	12461601	1.478655338287	12460107	1.221130034503	FBgn0032437	6425	FBgn0040286	25442
943	2R	7715673	7717108	1.478419303894	7716326	1.255248294157	FBgn0033699	409	FBgn0033699	409
944	3R	14122567	14124412	1.478375434875	14123523	1.390621017007	FBgn0010877	1083	FBgn0024432	1404
945	3R	4159746	4161312	1.478076457977	4160638	1.322798224056	FBgn0040529	6125	FBgn0040529	6125
946	3R	17978472	17979837	1.477997779846	17979156	1.240231335163	FBgn0053335	11584	FBgn0053335	11584
947	2L	6722218	6723836	1.477786064148	6722791	1.31472604415	FBgn0025777	564	FBgn0025777	564
948	3L	15481607	15483103	1.477766990662	15482192	1.257566283731	FBgn0036503	93	FBgn0036503	93
949	2L	10068804	10069829	1.477765083313	10069334	1.158250109355	FBgn0032178	8437	FBgn0011823	12428
950	2R	11867934	11869103	1.47763633728	11868509	1.19322681427	FBgn0050098	1569	FBgn0022070	6148
951	3L	15664608	15665765	1.476919174194	15665133	1.114853322506	FBgn0041160	25	FBgn0041160	25
952	X	16504158	16505240	1.475764274597	16504777	1.036943286657	FBgn0030769	116	FBgn0030766	29935
953	3R	5702833	5704304	1.472602844238	5703580	1.358878016472	FBgn0037767	2183	FBgn0065050	99374
954	2R	15825717	15827642	1.472459793091	15826500	1.407271048602	FBgn0034500	2972	FBgn0034503	15169
955	3R	14816070	14817682	1.471509933472	14816995	1.338517785072	FBgn0026239	7248	FBgn0026239	7248
956	X	20523507	20525043	1.470904827118	20524385	1.368541018168	FBgn0003300	19268	FBgn0003300	19268
957	2L	17258187	17260036	1.470440864563	17259079	1.352224321926	FBgn0032629	2418	FBgn0032633	120997
958	3L	3826463	3827594	1.470400810242	3827094	1.088851183653	FBgn0013751	2591	FBgn0035464	32293
959	3R	17469212	17470897	1.469661712646	17470054	1.418186243843	FBgn0011766	16073	FBgn0046832	21808
960	3R	8856344	8858848	1.469425201416	8857132	1.462883726756	FBgn0002354	468	FBgn0002354	468
961	3R	12228286	12230011	1.469239711761	12229049	1.46329331398	FBgn0003513	356	FBgn0038421	43275
962	3R	7197447	7199279	1.469216346741	7198460	1.452912070534	FBgn0004595	50	FBgn0026064	22093
963	3R	736058	737260	1.468870162964	736680	1.100489348173	FBgn0051536	402	FBgn0004183	37206
964	3R	9470315	9472255	1.468713283539	9471568	1.240650737987	FBgn0003498	458	FBgn0003498	458
965	2L	18870529	18871986	1.466660499573	18871235	1.359064466813	FBgn0003896	5950	FBgn0032717	35639
966	3R	12694877	12696034	1.466334342957	12695416	1.244954299927	FBgn0015350	10034	FBgn0082171	13379
967	2L	6569279	6570332	1.466298103333	6569832	1.205807089806	FBgn0031834	3715	FBgn0031830	12032
968	2L	4286730	4288069	1.465928554535	4287466	1.211341440678	FBgn0010473	4315	FBgn0003941	59824
969	3R	12636443	12638183	1.465309143066	12637411	1.35022834142	FBgn0000014	18358	FBgn0020546	38315
970	3R	4683947	4685307	1.465223312378	4684588	1.257571876049	FBgn0011966	3014	FBgn0011966	3014
971	2R	10760181	10761933	1.464835166931	10760819	1.362480163574	FBgn0003328	2829	FBgn0000996	135004
972	3L	11317363	11319666	1.464810371399	11318474	1.391428438822	FBgn0036155	20358	FBgn0041094	92218
973	X	9000632	9001985	1.464450836182	9001232	1.329681464604	FBgn0004828	677	FBgn0004828	677
974	2R	5560595	5561490	1.464378356934	5561307	1.100225231864	FBgn0040773	11	FBgn0033476	876
975	2R	17581953	17582907	1.464025020599	17582390	1.124514877796	FBgn0034689	529	FBgn0067102	1234
976	2L	16324856	16326345	1.46360874176	16325603	1.260771442862	FBgn0040984	253	FBgn0040984	253
977	2R	7052694	7054049	1.463106155396	7053538	1.219344083001	FBgn0000577	9421	FBgn0000577	9421
978	2L	6610923	6612818	1.461855888367	6611899	1.317077841078	FBgn0031836	876	FBgn0031836	876
979	3R	2175936	2178605	1.461832523346	2176922	1.474894940853	FBgn0014001	302	FBgn0053097	17088
980	3L	622648	624904	1.460824966431	623596	1.338205099106	FBgn0064191	2195	FBgn0064191	2195
981	2R	7131366	7132708	1.46080493927	7131989	1.337380128748	FBgn0033636	251	FBgn0033636	251
982	X	20845536	20846904	1.460761070251	20846225	1.301218541463	FBgn0031145	75	FBgn0031144	3599
983	3R	21472924	21474270	1.460630893707	21473768	1.190450827281	FBgn0067682	1486	FBgn0067682	1486
984	3L	22340954	22342259	1.460557460785	22341584	1.15841217602	FBgn0004449	144	FBgn0004449	144
985	3R	20410963	20412135	1.460268974304	20411468	1.176228046417	FBgn0053343	83	FBgn0039210	613
986	3L	20562598	20564432	1.460215091705	20563381	1.449404597282	FBgn0037014	7690	FBgn0001320	65823
987	3R	7040607	7042849	1.459955215454	7041656	1.327720896403	FBgn0010413	381	FBgn0010413	381
988	2L	9460848	9462359	1.459062576294	9461633	1.271508329055	FBgn0053723	20893	FBgn0002973	24120
989	X	8190320	8191213	1.458919525146	8190465	1.135460323758	FBgn0015519	15551	FBgn0030034	54166
990	2L	1886104	1887465	1.45770072937	1886768	1.141354560852	FBgn0031374	1784	FBgn0031357	176302
991	2L	589460	590758	1.45724105835	590175	1.256294811473	FBgn0010323	4512	FBgn0031267	15943
992	3R	27046819	27049990	1.456946372986	27049200	1.276513755322	FBgn0039831	2774	FBgn0039831	2774
993	X	13203529	13204333	1.45654630661	13204247	1.027712715997	FBgn0030478	296	FBgn0052634	12390
994	2R	5996527	5999188	1.455985069275	5998432	1.289442455067	FBgn0033529	6459	FBgn0033529	6459
995	2R	13083659	13084610	1.455523490906	13084129	1.073617991279	FBgn0040294	528	FBgn0034240	20456
996	2R	9995598	9997673	1.4552526474	9996760	1.383446574211	FBgn0001332	694	FBgn0013725	49562
997	X	4301390	4302693	1.455035209656	4302202	1.239366054535	FBgn0000179	44109	FBgn0029714	95002
998	3R	819814	820924	1.454923152924	820424	1.184411436319	FBgn0037292	5950	FBgn0004183	46538
999	3L	6469303	6471966	1.45490026474	6469887	1.390122667948	FBgn0020251	210	FBgn0020251	210
1000	X	10660511	10661595	1.454886436462	10660949	1.065003633499	FBgn0030235	7051	FBgn0030235	7051
1001	X	1226721	1228012	1.454750537872	1227294	1.24869705649	FBgn0024987	93	FBgn0028274	93739
1002	2L	12539774	12540904	1.454695701599	12540346	1.195864741007	FBgn0010460	224	FBgn0002970	78002
1003	X	9607999	9609488	1.454692840576	9608738	1.312576949596	FBgn0020378	10558	FBgn0000233	69329
1004	2R	7117305	7118643	1.45437335968	7118100	1.216468811035	FBgn0065063	10810	FBgn0065063	10810
1005	X	1991671	1993804	1.453575134277	1992966	1.31937046051	FBgn0004861	265	FBgn0025626	71674
1006	X	1867590	1868820	1.453446865082	1868302	1.198124468327	FBgn0010110	178	FBgn0003964	29137
1007	X	18632815	18634243	1.452852249146	18633460	1.304464760949	FBgn0001090	1844	FBgn0001090	1844
1008	2R	11249620	11251151	1.452645778656	11250385	1.406101446885	FBgn0050089	8124	FBgn0050089	8124
1009	3L	14602495	14604287	1.451888561249	14603488	1.405333783891	FBgn0041604	5609	FBgn0028418	77465
1010	3L	189394	190905	1.451687812805	190188	1.293275496539	FBgn0035109	464	FBgn0035110	6031
1011	3L	17979498	17981154	1.451684951782	17980324	1.18835031285	FBgn0052192	25252	FBgn0020300	124339
1012	3R	5399296	5400418	1.451532363892	5399844	1.184621959925	FBgn0037715	136	FBgn0027338	3662
1013	2L	4999433	5001202	1.451334953308	5000243	1.371563518749	FBgn0053113	9501	FBgn0010607	28790
1014	3R	44548	46056	1.450954437256	45256	1.263455092907	FBgn0051516	596	FBgn0037220	12821
1015	X	19516915	19518308	1.450481414795	19517620	1.428276454701	FBgn0031057	65	FBgn0031057	65
1016	X	17338767	17339643	1.450253486633	17339259	1.024918264813	FBgn0030842	16007	FBgn0030851	124154
1017	3L	13151321	13152288	1.450036764145	13151780	1.103725403547	FBgn0036347	4151	FBgn0010452	63560
1018	2L	5996639	5998587	1.449708938599	5997269	1.180657863617	FBgn0031759	2214	FBgn0001942	15510
1019	3L	20986695	20987981	1.449670791626	20987338	1.174422085285	FBgn0026179	18958	FBgn0037044	25602
1020	2R	6046209	6047391	1.449517250061	6046800	1.273027790917	FBgn0005630	8275	FBgn0004399	22917
1021	2R	20052118	20053123	1.449353694916	20052725	1.104929960691	FBgn0035023	5153	FBgn0019886	29835
1022	3L	4065172	4065842	1.448319911957	4065758	1.19924659729	FBgn0004516	6518	FBgn0000449	19922
1023	3R	21439337	21440054	1.44783115387	21439891	1.048494243622	FBgn0039346	364	FBgn0039345	5041
1024	3L	21776669	21777928	1.447178840637	21777314	1.251532942057	FBgn0037139	1118	FBgn0046301	11268
1025	3L	10820579	10823610	1.446781158447	10822494	1.384889546563	FBgn0026160	9345	FBgn0026160	9345
1026	3L	6791432	6792722	1.446477413177	6792125	1.297851085663	FBgn0003995	28018	FBgn0035714	65265
1027	3R	2680004	2680643	1.445789813995	2680141	1.253730340437	FBgn0003339	4255	FBgn0001077	9905
1028	X	11552225	11555364	1.44570350647	11552735	1.298239634587	FBgn0030328	66	FBgn0030328	66
1029	3R	938758	940353	1.445584774017	939389	1.18610830868	FBgn0037293	14421	FBgn0010313	26981
1030	3R	4879819	4881206	1.445384979248	4880624	1.185923867755	FBgn0037659	2384	FBgn0028708	4078
1031	3L	9440729	9442019	1.445275306702	9441215	1.271153390408	FBgn0036003	5602	FBgn0052043	6191
1032	3R	2930990	2932116	1.444799900055	2931539	1.20894611583	FBgn0040670	11693	FBgn0003884	19279
1033	2R	5470244	5472420	1.444780349731	5471687	1.142567753792	FBgn0033467	199	FBgn0033467	199
1034	3R	12554685	12558047	1.443469047546	12555749	1.29137814045	FBgn0003944	4599	FBgn0063261	21362
1035	2L	8042822	8044193	1.440102577209	8043595	1.22146320343	FBgn0031981	120	FBgn0031980	739
1036	3R	16422392	16424159	1.440003395081	16423060	1.209359169006	FBgn0023097	4175	FBgn0023097	4175
1037	2R	9018053	9019432	1.439315795898	9018707	1.297688007355	FBgn0033845	1	FBgn0033845	1
1038	2L	7387483	7388641	1.43924331665	7388138	1.227484405041	FBgn0031904	110	FBgn0004009	80977
1039	3R	6147619	6148561	1.438980579376	6148066	1.086477644303	FBgn0037808	9005	FBgn0051406	26488
1040	3L	14041566	14042709	1.438935756683	14042202	1.101050036294	FBgn0005592	1171	FBgn0036406	23947
1041	2R	10133415	10134264	1.438882827759	10133589	0.957337986339	FBgn0010638	1	FBgn0010638	1
1042	2L	7543749	7545221	1.438274383545	7544467	1.289735429427	FBgn0053529	44	FBgn0053529	44
1043	2L	9496419	9497734	1.437973022461	9496882	1.236710352056	FBgn0004868	1955	FBgn0002973	59369
1044	X	7550004	7551577	1.437607765198	7550754	1.27747091651	FBgn0029504	8824	FBgn0027553	22804
1045	2L	9125616	9127148	1.437347412109	9126333	1.315121426302	FBgn0052982	582	FBgn0052982	582
1046	3R	12759006	12760387	1.436757087708	12759623	1.308671742678	FBgn0051270	10116	FBgn0082171	77586
1047	2R	9455665	9456953	1.43664932251	9456433	1.213753610849	FBgn0013733	1584	FBgn0033886	19878
1048	3R	6379217	6380557	1.436369419098	6379829	1.367859959602	FBgn0051394	24951	FBgn0001235	84557
1049	3L	13084694	13086373	1.435755729675	13085543	1.201447542976	FBgn0010452	2677	FBgn0010452	2677
1050	2L	7539977	7541234	1.434885501862	7540687	1.219081906711	FBgn0053529	3736	FBgn0053529	3736
1051	3R	15931055	15932063	1.434695243835	15931539	1.215592047747	FBgn0051206	2184	FBgn0038769	69762
1052	3R	14828110	14830042	1.434326171875	14828709	1.124174286337	FBgn0026239	18962	FBgn0026239	18962
1053	3R	13965745	13967002	1.434018135071	13966581	1.227352321148	FBgn0038567	11261	FBgn0022943	23804
1054	X	10884617	10885698	1.433734893799	10885048	1.036583995819	FBgn0040851	2115	FBgn0028686	85358
1055	2R	4424695	4425658	1.433681488037	4425072	0.9601707178	FBgn0003074	867	FBgn0033342	6258
1056	3R	24887601	24891395	1.433342933655	24889507	1.450056689126	FBgn0039632	626	FBgn0039633	33202
1057	2R	4952513	4953952	1.432632446289	4953049	1.237073707581	FBgn0029092	324	FBgn0053774	40952
1058	3L	15749724	15750842	1.432336807251	15750240	1.233765220642	FBgn0036531	23437	FBgn0036537	50405
1059	3R	17013893	17015013	1.432163238525	17014510	1.095896780491	FBgn0038867	20660	FBgn0038870	30291
1060	2L	19215095	19216881	1.431824684143	19215862	1.318146481233	FBgn0015380	29587	FBgn0032762	86507
1061	X	2164201	2164989	1.431626319885	2164941	1.4085249371	FBgn0054052	13479	FBgn0023526	16039
1062	3R	909844	911516	1.431397438049	910760	1.180105502789	FBgn0010313	1648	FBgn0010313	1648
1063	2L	17379035	17380274	1.43127155304	17379581	1.312326729298	FBgn0032633	495	FBgn0032633	495
1064	X	15458083	15459695	1.431173324585	15458794	1.242289034526	FBgn0003463	1683	FBgn0003463	1683
1065	3L	17409346	17411285	1.43069601059	17410597	1.019256401062	FBgn0036725	5927	FBgn0042641	12150
1066	3R	10306977	10308263	1.430641651154	10307689	1.232729126425	FBgn0038233	29725	FBgn0038234	29901
1067	3L	6787075	6788496	1.430058956146	6787563	1.189517498016	FBgn0003995	23456	FBgn0035714	60703
1068	X	18744176	18745496	1.429817199707	18744797	1.323213829714	FBgn0030976	10450	FBgn0030974	17227
1069	3R	17867778	17868882	1.429446697235	17868244	1.139066187541	FBgn0017397	330	FBgn0017397	330
1070	2L	7036641	7037710	1.428932189941	7037095	1.205715417862	FBgn0022201	903	FBgn0022201	903
1071	2L	3552679	3553911	1.428511142731	3553433	1.113306224346	FBgn0024244	14182	FBgn0031549	23147
1072	3L	21396420	21397730	1.428461551666	21397012	1.301409959793	FBgn0014143	13385	FBgn0014143	13385
1073	3L	15763613	15765323	1.428303718567	15764523	1.296522013346	FBgn0036531	9154	FBgn0036537	36122
1074	X	5361977	5363440	1.426927566528	5362687	1.264572756631	FBgn0029771	189	FBgn0029771	189
1075	2R	7270874	7271701	1.426822662354	7271553	1.119230660525	FBgn0033650	12807	FBgn0033652	34723
1076	2R	4147955	4151639	1.426627159119	4148894	1.189057641559	FBgn0033317	5119	FBgn0033315	9497
1077	3R	1288430	1290421	1.426475048065	1289936	1.043623447418	FBgn0037327	536	FBgn0037328	2883
1078	2L	2873429	2874973	1.42625617981	2874008	1.178007462445	FBgn0051694	510	FBgn0004584	98668
1079	2L	11343264	11344535	1.425270557404	11343868	1.260531067848	FBgn0032360	605	FBgn0004579	101735
1080	X	15153098	15155306	1.42488861084	15153624	1.165483117104	FBgn0004924	195	FBgn0004924	195
1081	3R	12717137	12719026	1.424312591553	12718307	1.382577755872	FBgn0015350	12857	FBgn0082171	36270
1082	3L	16011602	16012670	1.42426109314	16012230	1.133120417595	FBgn0003691	3684	FBgn0003691	3684
1083	3R	2682410	2684041	1.422875404358	2683236	1.348568856716	FBgn0001077	6810	FBgn0001077	6810
1084	X	17202072	17203293	1.422848701477	17202662	1.151362895966	FBgn0011758	28776	FBgn0000163	207786
1085	3L	13382306	13383647	1.422271728516	13383044	1.228814423084	FBgn0036356	3356	FBgn0036351	27754
1086	2L	1076113	1077525	1.422047138214	1076964	1.176190641191	FBgn0003310	847	FBgn0003310	847
1087	2R	8557296	8558713	1.422003269196	8557847	1.320931315422	FBgn0033788	5348	FBgn0005624	60951
1088	2L	4888740	4890498	1.421698093414	4889576	1.302232042948	FBgn0031644	419	FBgn0031645	2539
1089	3R	13991384	13993274	1.420562744141	13992661	1.222185015678	FBgn0038570	306	FBgn0038570	306
1090	X	481298	482902	1.420258522034	481938	1.185299277306	FBgn0026879	84	FBgn0026879	84
1091	X	16050359	16051757	1.419962406158	16051271	1.24433186475	FBgn0000459	600	FBgn0000459	600
1092	3R	12065835	12069053	1.418611526489	12068428	1.22857901454	FBgn0040071	17057	FBgn0011253	29748
1093	2R	2967872	2969432	1.4185962677	2968754	1.286782713497	FBgn0025885	1922	FBgn0033179	9790
1094	3L	5471947	5473309	1.418088912964	5472572	1.250259876251	FBgn0035608	305	FBgn0003486	93952
1095	3L	5158518	5159758	1.41779088974	5159163	1.054996831076	FBgn0035596	2293	FBgn0035602	181269
1096	X	11234847	11236082	1.417337417603	11235404	1.180513000488	FBgn0030296	19243	FBgn0027359	21725
1097	X	15319149	15320337	1.417217731476	15319725	1.17636179924	FBgn0027287	1134	FBgn0030659	97084
1098	3R	919581	921035	1.416677474976	920398	1.305844068527	FBgn0010313	7990	FBgn0010313	7990
1099	3R	5204495	5205985	1.416477203369	5205071	1.204541683197	FBgn0037684	13929	FBgn0037686	21907
1100	X	19355215	19356627	1.416230201721	19355904	1.20309355855	FBgn0053525	38	FBgn0027291	157
1101	3L	5969790	5971135	1.416031360626	5970438	1.261436074972	FBgn0052406	723	FBgn0035656	20486
1102	3R	25443031	25443987	1.415657043457	25443598	1.082556219662	FBgn0039674	1158	FBgn0039678	53784
1103	3R	13429919	13431476	1.415150165558	13430527	1.181701421738	FBgn0038524	1297	FBgn0051575	53648
1104	3R	16921936	16923075	1.415012359619	16922398	1.124411851168	FBgn0038853	1129	FBgn0010770	19560
1105	3R	9761316	9763024	1.414786815643	9762601	1.118246406317	FBgn0038188	6523	FBgn0000576	35020
1106	X	10668135	10669276	1.414457321167	10668797	1.01957766215	FBgn0030235	797	FBgn0030235	797
1107	3R	6052189	6053393	1.414206027985	6052781	1.287102133036	FBgn0037799	2093	FBgn0037798	2343
1108	3L	17615049	17616350	1.414162158966	17615799	1.112954981187	FBgn0052179	3736	FBgn0052179	3736
1109	3L	1551108	1553252	1.413915634155	1552694	1.122406118056	FBgn0035236	22	FBgn0035236	22
1110	2R	8103510	8105793	1.413889884949	8104191	1.291564055852	FBgn0050055	1019	FBgn0050055	1019
1111	X	13848734	13849725	1.413568973541	13848861	1.20248969396	FBgn0011952	110	FBgn0027537	192121
1112	2R	18694655	18696122	1.413526535034	18695359	1.335213780403	FBgn0034833	3351	FBgn0003062	113039
1113	X	2303512	2304689	1.412869930267	2304180	1.176865832011	FBgn0004050	255	FBgn0004050	255
1114	2R	7248697	7250058	1.411631584167	7249228	1.286806162666	FBgn0033649	9398	FBgn0033652	57048
1115	2L	20298991	20300432	1.411593437195	20299676	1.239365577698	FBgn0003475	864	FBgn0011638	38245
1116	2L	20086231	20087007	1.410913467407	20086364	1.128020980141	FBgn0032845	785	FBgn0032846	1258
1117	2R	12993201	12994305	1.410350799561	12993716	1.193536249797	FBgn0034225	271	FBgn0028953	21172
1118	3L	12423917	12425085	1.409734725952	12424518	1.160390377045	FBgn0000625	17450	FBgn0027936	53731
1119	3R	1076835	1077768	1.409402370453	1077328	1.033546167261	FBgn0037303	140	FBgn0051538	26229
1120	3R	6421425	6423204	1.408939361572	6422346	1.353091716766	FBgn0001235	42040	FBgn0001235	42040
1121	3R	4830916	4832345	1.408566474915	4831559	1.373936712742	FBgn0026380	389	FBgn0026380	389
1122	2R	8295417	8297505	1.408526420593	8296301	1.234082334182	FBgn0003326	150	FBgn0003326	150
1123	2R	15617585	15619383	1.408312320709	15618299	1.362898886204	FBgn0004364	8075	FBgn0004364	8075
1124	2R	7688977	7690602	1.407938957214	7689887	1.341931847965	FBgn0014184	282	FBgn0014184	282
1125	2L	19358533	19359856	1.407888412476	19359226	1.103581176085	FBgn0024245	73	FBgn0024245	73
1126	3R	12658404	12659642	1.40727853775	12659141	1.210561096668	FBgn0000014	3372	FBgn0020546	16585
1127	2R	11641193	11642044	1.40682554245	11641552	1.111646932714	FBgn0004571	1706	FBgn0034073	24086
1128	2R	15640588	15642515	1.406524658203	15641553	1.199937848484	FBgn0004364	15179	FBgn0004364	15179
1129	2R	16756621	16759695	1.406408309937	16758655	1.376952535966	FBgn0034606	120	FBgn0034606	120
1130	2R	15566236	15567424	1.405283689499	15566869	1.221988350153	FBgn0034480	47019	FBgn0004364	59505
1131	2L	14508263	14509710	1.405276298523	14509089	1.232387249286	FBgn0011862	9002	FBgn0005771	18227
1132	3R	12343251	12344442	1.40479850769	12343829	1.10530424118	FBgn0038441	4657	FBgn0027053	48006
1133	3R	1425544	1427483	1.404792785645	1426617	1.416637869442	FBgn0037346	274	FBgn0037346	274
1134	2L	10515752	10517511	1.403799057007	10516473	1.329303012175	FBgn0021953	743	FBgn0032268	50817
1135	2R	1632029	1633328	1.403778553009	1632794	1.157223828634	FBgn0033063	11984	FBgn0033062	39786
1136	2L	543873	545099	1.403644561768	544367	1.065651535988	FBgn0031260	260	FBgn0031260	260
1137	2L	9120483	9121703	1.403633117676	9121247	1.09413176775	FBgn0052982	4504	FBgn0052982	4504
1138	3R	17212787	17214090	1.403317451477	17213394	1.291625320911	FBgn0004862	1211	FBgn0043012	117595
1139	2R	10541273	10542337	1.40320110321	10541866	1.149157345295	FBgn0043530	2164	FBgn0033989	34780
1140	X	4327649	4328734	1.402780056	4328209	1.245906919241	FBgn0040910	32642	FBgn0029714	68995
1141	2R	1721378	1723169	1.402407169342	1722497	1.258480352514	FBgn0033073	536	FBgn0033073	536
1142	2L	5977365	5979595	1.402055263519	5978207	1.327246890349	FBgn0000308	2818	FBgn0000308	2818
1143	2L	2155157	2156318	1.401526927948	2155642	1.183598546421	FBgn0031393	118	FBgn0031393	118
1144	2L	14510899	14512169	1.401435852051	14511515	1.203762088503	FBgn0011862	6576	FBgn0005771	20653
1145	3L	14722971	14725190	1.401172161102	14724268	1.16470515728	FBgn0013263	2040	FBgn0036449	27414
1146	3L	15767065	15768718	1.400703430176	15767748	1.173057443955	FBgn0036531	5929	FBgn0036537	32897
1147	3L	6715572	6717268	1.400658607483	6716325	1.296544748194	FBgn0052393	771	FBgn0035713	9908
1148	3R	23772295	23773560	1.39991569519	23772941	1.346292078495	FBgn0039561	790	FBgn0039559	9370
1149	3R	670239	673089	1.399857521057	671433	1.282428909751	FBgn0003002	7102	FBgn0003002	7102
1150	3L	19000761	19002277	1.399850845337	19001475	1.220697462559	FBgn0002945	9115	FBgn0002945	9115
1151	X	21855518	21857090	1.399577140808	21856916	1.11711510745	FBgn0052499	20808	FBgn0031186	198931
1152	3R	13639461	13640573	1.399167537689	13640061	1.146032052882	FBgn0051246	2795	FBgn0051246	2795
1153	4	1025882	1026800	1.399075984955	1026319	1.007265686989	FBgn0019650	16341	FBgn0039930	23290
1154	3R	26385384	26386647	1.398969173431	26385988	1.224665894228	FBgn0039787	19166	FBgn0039767	131990
1155	2L	17256294	17257482	1.398900508881	17256898	1.30930057168	FBgn0032629	237	FBgn0032633	123178
1156	2R	2253514	2254744	1.398888587952	2254120	1.173983517815	FBgn0028579	440	FBgn0033094	45682
1157	3R	502840	503990	1.398148536682	503497	1.234639555216	FBgn0053927	12833	FBgn0037262	35801
1158	3L	3609286	3610533	1.397705078125	3609884	1.162373150096	FBgn0040694	5353	FBgn0053504	32529
1159	2L	2196425	2197775	1.397363185883	2196854	1.174993178424	FBgn0031395	4482	FBgn0031395	4482
1160	3R	26212479	26213641	1.397099018097	26213030	1.202580571175	FBgn0015221	524	FBgn0039764	36524
1161	3R	1480515	1481661	1.396502971649	1481177	1.156239509583	FBgn0037359	310	FBgn0037359	310
1162	X	19450014	19450988	1.396371603012	19450600	0.993490308523	FBgn0031040	456	FBgn0031040	456
1163	X	13829447	13830962	1.396180152893	13830166	1.211475594838	FBgn0000173	125	FBgn0027537	173426
1164	X	377626	378614	1.395659446716	378161	1.043404006958	FBgn0000570	1881	FBgn0000570	1881
1165	2L	11070432	11071978	1.394977092743	11071405	1.290231049061	FBgn0032335	344	FBgn0032335	344
1166	2R	16699904	16701476	1.394499778748	16700867	1.30481210351	FBgn0034602	288	FBgn0034599	24325
1167	3R	7941323	7942677	1.394336700439	7942017	1.253478723414	FBgn0037992	11902	FBgn0037992	11902
1168	2R	16114947	16116599	1.393602371216	16115740	1.423160552979	FBgn0050153	4028	FBgn0046816	5204
1169	2R	7047827	7049155	1.393574714661	7048466	1.170520950766	FBgn0000577	4349	FBgn0000577	4349
1170	3R	21822093	21823344	1.393443107605	21822817	1.179826863607	FBgn0002734	526	FBgn0002735	2763
1171	X	16152412	16154127	1.393361568451	16153245	1.230282531065	FBgn0004432	1104	FBgn0053251	7806
1172	3R	12162106	12163238	1.391927242279	12162566	1.111062779146	FBgn0040284	5140	FBgn0040284	5140
1173	2L	7042689	7044073	1.391854763031	7043296	1.2038384974	FBgn0051630	829	FBgn0051630	829
1174	2R	3042189	3043464	1.391533851624	3042817	1.105002641678	FBgn0033188	1978	FBgn0022772	5296
1175	2L	3152079	3153262	1.390549182892	3152693	1.279666533837	FBgn0011648	6937	FBgn0031506	7263
1176	3R	1145806	1147192	1.390201568604	1146573	1.130698382854	FBgn0013576	15053	FBgn0037310	20706
1177	2L	20790110	20791281	1.389936447144	20790810	1.058400124311	FBgn0032886	5486	FBgn0000986	68302
1178	2L	13665302	13666565	1.389769077301	13665978	1.185457566205	FBgn0028527	450	FBgn0028546	24707
1179	3L	2864714	2866968	1.388816833496	2865895	1.266164443072	FBgn0035379	9801	FBgn0035370	115367
1180	3L	18590631	18591636	1.387349128723	18591030	1.01151061058	FBgn0036801	190	FBgn0036800	3077
1181	2L	14553510	14555035	1.387289524078	14554231	1.302798888263	FBgn0028881	5156	FBgn0005771	63369
1182	2R	15777161	15779083	1.386137485504	15778526	1.188578160604	FBgn0003114	56	FBgn0003114	56
1183	3R	2230318	2231972	1.385931491852	2231116	1.217783033848	FBgn0037443	497	FBgn0037443	497
1184	3L	3290837	3292036	1.385542869568	3291428	1.120949935913	FBgn0035432	4174	FBgn0035436	11661
1185	3R	4859032	4860449	1.385113239288	4859782	1.146203770357	FBgn0002932	5407	FBgn0002932	5407
1186	3R	16672000	16673560	1.384906291962	16673005	1.281042547787	FBgn0038833	172	FBgn0038834	3266
1187	3R	24845447	24846443	1.384512901306	24845981	1.097401282367	FBgn0039620	147	FBgn0039633	76728
1188	3R	12727036	12728410	1.384243965149	12727733	1.257334709167	FBgn0051270	21774	FBgn0082171	45696
1189	2L	1725058	1726193	1.382723808289	1725540	1.178627154406	FBgn0031359	1149	FBgn0031357	15074
1190	3L	8651265	8652368	1.382419586182	8651874	1.192304537846	FBgn0001168	2168	FBgn0001168	2168
1191	3R	12248972	12250532	1.382316112518	12249872	1.327830246517	FBgn0051497	910	FBgn0044826	29678
1192	2L	12433372	12434311	1.381740570068	12433801	1.016184836626	FBgn0020443	631	FBgn0040286	864
1193	X	19599293	19600842	1.38062953949	19600101	1.286780611674	FBgn0031070	3841	FBgn0031070	3841
1194	3R	23100040	23101318	1.380500793457	23100650	1.250597336713	FBgn0046247	221	FBgn0039505	1224
1195	4	728353	729385	1.380081653595	728785	1.047088444233	FBgn0005558	10846	FBgn0039930	320824
1196	3R	27353106	27354465	1.379782676697	27353885	1.214944951675	FBgn0039852	14869	FBgn0039857	68082
1197	3L	13376519	13377722	1.379754543304	13377125	1.098344550413	FBgn0002573	2053	FBgn0036351	21835
1198	3L	8053172	8054406	1.379480361938	8053786	1.16704898722	FBgn0035832	8039	FBgn0035838	41662
1199	3L	12579908	12581096	1.379154205322	12580474	1.183673731486	FBgn0015919	3599	FBgn0004926	79790
1200	2R	8739290	8740301	1.379108428955	8739889	0.990251541138	FBgn0043010	1523	FBgn0043010	1523
1201	3L	16528907	16530430	1.379068374634	16529557	1.294403721305	FBgn0036639	7455	FBgn0036641	16942
1202	3L	22068444	22070809	1.37886428833	22070167	1.195311826818	FBgn0037153	210	FBgn0000100	60284
1203	2R	9773474	9774486	1.37874174118	9774059	1.051523923874	FBgn0027538	164	FBgn0020615	11458
1204	3R	4676125	4677345	1.378305435181	4676805	1.221348643303	FBgn0011966	10797	FBgn0011966	10797
1205	3R	911888	913333	1.377355575562	912616	1.333230186911	FBgn0010313	208	FBgn0010313	208
1206	X	13066999	13068189	1.377101898193	13067530	1.075821904575	FBgn0052639	2930	FBgn0052639	2930
1207	2L	19760903	19761799	1.377016067505	19761351	1.132536186891	FBgn0032820	1288	FBgn0003931	45312
1208	X	21658227	21659812	1.375795841217	21658846	1.358594417572	FBgn0031187	356	FBgn0031186	861
1209	2R	19431646	19433503	1.37562084198	19432262	1.166158620049	FBgn0034931	577	FBgn0015268	17348
1210	2L	11445020	11446401	1.374917507172	11445805	1.211829694112	FBgn0004579	202	FBgn0004579	202
1211	X	12568853	12570342	1.374516487122	12569640	1.207802507612	FBgn0024308	6740	FBgn0053963	76241
1212	2R	18585367	18586875	1.374318599701	18586253	1.248217190013	FBgn0034817	375	FBgn0003062	3933
1213	2R	10489999	10491038	1.373393535614	10490489	1.073134843041	FBgn0033988	5669	FBgn0033988	5669
1214	2R	6967943	6969273	1.37336063385	6968658	1.201933765411	FBgn0000581	534	FBgn0000581	534
1215	3L	9369315	9370488	1.373254776001	9369447	1.253213882446	FBgn0035983	3750	FBgn0035987	15559
1216	3L	13372267	13373969	1.373137950897	13373336	1.316733360291	FBgn0002573	1736	FBgn0036351	18046
1217	2L	11059075	11060172	1.373029708862	11059473	1.093391588756	FBgn0032330	2070	FBgn0032335	11588
1218	2R	9822053	9823356	1.372840881348	9822698	1.105165243149	FBgn0033921	5482	FBgn0033922	17991
1219	2R	17079389	17080389	1.372572898865	17079896	1.050766170025	FBgn0034636	862	FBgn0034643	62354
1220	2L	170874	171835	1.37219953537	171342	1.124603688717	FBgn0016977	12308	FBgn0016977	12308
1221	3L	16596390	16597705	1.371882915497	16596999	1.263153225183	FBgn0017572	16268	FBgn0017572	16268
1222	2R	11304978	11306205	1.371174812317	11305667	1.193139216479	FBgn0050321	2520	FBgn0050089	63406
1223	3R	2926889	2927829	1.370810985565	2927359	1.06685334444	FBgn0040670	7513	FBgn0003884	15099
1224	3L	2460034	2461168	1.370748996735	2460607	1.192745983601	FBgn0035344	1418	FBgn0035347	10172
1225	3R	6048013	6049310	1.37051153183	6048666	1.177210274865	FBgn0037797	186	FBgn0037797	186
1226	3L	3435995	3437348	1.370115756989	3436730	1.232373809814	FBgn0026259	7404	FBgn0001254	59479
1227	3R	2792220	2793240	1.370006561279	2792730	1.011293619871	FBgn0051488	9274	FBgn0001077	102684
1228	2R	9071461	9073011	1.369594573975	9072168	1.263399488786	FBgn0033855	368	FBgn0033855	368
1229	3L	20577672	20578883	1.369186401367	20578533	1.031844075521	FBgn0037014	7462	FBgn0001320	50671
1230	4	508733	509882	1.368216514587	509401	1.120386566435	FBgn0039908	20	FBgn0026777	181054
1231	2L	14397997	14398791	1.368046760559	14398156	0.965745579113	FBgn0004858	11391	FBgn0028529	43076
1232	3R	18723603	18725246	1.367597579956	18724475	1.149594306946	FBgn0017590	549	FBgn0039013	171853
1233	X	16255517	16257357	1.367557048798	16256192	1.343139797449	FBgn0030749	39	FBgn0026575	589
1234	3R	15288786	15290518	1.367107868195	15289521	1.299455940723	FBgn0024242	266	FBgn0000463	137586
1235	3L	22657707	22659158	1.36639881134	22658524	1.247335153468	FBgn0016034	449	FBgn0037200	147523
1236	3R	24399601	24400716	1.366312980652	24400137	1.22767829895	FBgn0000659	10668	FBgn0000659	10668
1237	X	12585408	12586606	1.366177082062	12585920	1.206347554922	FBgn0030418	7517	FBgn0053963	92521
1238	3R	19036307	19037626	1.365927696228	19036790	1.103700357325	FBgn0011596	7034	FBgn0039066	40476
1239	3L	12458273	12459686	1.365454673767	12459013	1.328775374095	FBgn0053725	624	FBgn0027936	19236
1240	2R	19370887	19371865	1.365261554718	19371352	1.114750385284	FBgn0025790	1171	FBgn0025790	1171
1241	2R	10007202	10008981	1.364865779877	10007845	1.222613275051	FBgn0024698	10491	FBgn0013725	60647
1242	3L	20497796	20499139	1.36474275589	20498517	1.190937757492	FBgn0037012	24262	FBgn0037009	43667
1243	3L	12616096	12617230	1.364579200745	12616673	1.184879720211	FBgn0052111	14790	FBgn0036306	112031
1244	3L	4737671	4739480	1.363825798035	4738731	1.288576855379	FBgn0035572	145	FBgn0035570	48028
1245	3L	15735573	15736768	1.363715171814	15736254	1.128225147724	FBgn0036531	37423	FBgn0010105	42572
1246	3R	7842169	7843750	1.362238883972	7843030	1.228961277008	FBgn0037981	150	FBgn0037992	110889
1247	2L	277654	279218	1.362047672272	278595	1.166143164915	FBgn0003444	1007	FBgn0003444	1007
1248	2L	4461586	4462562	1.361847400665	4462110	1.091846942902	FBgn0031609	1327	FBgn0031609	1327
1249	3R	8836784	8838810	1.361818790436	8838180	1.144820308685	FBgn0020496	792	FBgn0038109	2563
1250	3R	20089204	20090195	1.361624240875	20089791	0.985697805882	FBgn0051130	1190	FBgn0051130	1190
1251	2L	11446579	11447691	1.3614320755	11447310	1.007301526911	FBgn0004579	1707	FBgn0004579	1707
1252	3R	13360173	13361072	1.36118888855	13360698	0.980161458254	FBgn0038515	401	FBgn0010926	5000
1253	X	6124312	6125545	1.361173629761	6124851	1.220429837704	FBgn0052744	344	FBgn0029857	8539
1254	2L	8874557	8875684	1.360926151276	8875173	1.138119876385	FBgn0032072	8406	FBgn0029123	49548
1255	2L	1517077	1518672	1.360750198364	1517871	1.210082308451	FBgn0001174	313	FBgn0001174	313
1256	2R	7119944	7121256	1.360743522644	7120594	1.25158513387	FBgn0033636	11144	FBgn0033636	11144
1257	2L	21012738	21014320	1.360661506653	21013466	1.218270105474	FBgn0010395	26959	FBgn0032906	99729
1258	3R	21452093	21453232	1.360259056091	21452662	1.102625131607	FBgn0039349	19	FBgn0039350	10887
1259	2L	18773732	18775933	1.35969877243	18775182	1.191413037917	FBgn0045852	3051	FBgn0032717	60414
1260	2L	17497024	17497984	1.359373569489	17497427	0.901125252247	FBgn0013810	31	FBgn0032646	389
1261	X	19595347	19596373	1.358834266663	19595812	1.066150516272	FBgn0031070	448	FBgn0031070	448
1262	2R	7533355	7535464	1.35867190361	7534078	1.103668437285	FBgn0004839	1653	FBgn0011704	32728
1263	3L	14411444	14413469	1.358459949493	14412681	1.200916975737	FBgn0036424	30090	FBgn0036424	30090
1264	2R	3738182	3739123	1.358376026154	3738690	1.067740619183	FBgn0010109	5450	FBgn0010109	5450
1265	2L	5424342	5425382	1.358176708221	5424796	1.101462897132	FBgn0016660	20454	FBgn0005511	36845
1266	3R	24892161	24893046	1.35814666748	24892561	1.054120212793	FBgn0039632	3680	FBgn0039633	30148
1267	3R	12477003	12478613	1.358114242554	12477982	1.296221172108	FBgn0038455	17	FBgn0015019	4653
1268	X	10258051	10258870	1.357899427414	10258180	0.99180468646	FBgn0030200	4537	FBgn0083167	47785
1269	2L	7094175	7095161	1.357667922974	7094575	1.075824400958	FBgn0031888	9941	FBgn0031886	28742
1270	3R	6448310	6450184	1.356784820557	6449246	1.229803403219	FBgn0001235	15140	FBgn0001235	15140
1271	3R	9933796	9934859	1.356577396393	9934301	1.115032420439	FBgn0038202	764	FBgn0038196	72414
1272	3R	2869961	2870979	1.356379508972	2870497	1.083310991526	FBgn0024289	7560	FBgn0010774	35629
1273	3L	4804987	4806420	1.355894088745	4805662	1.332970815546	FBgn0010349	918	FBgn0035570	114959
1274	4	426253	427646	1.355743408203	426903	1.220729519339	FBgn0039905	13263	FBgn0026777	98556
1275	X	3207198	3208234	1.355341434479	3207750	1.101390318437	FBgn0000472	21589	FBgn0000472	21589
1276	3L	14105513	14106588	1.354740142822	14106139	1.050028997309	FBgn0042630	9556	FBgn0000411	37740
1277	3R	12351274	12352936	1.354097366333	12352143	1.240558932809	FBgn0038441	12971	FBgn0027053	56320
1278	2R	15445331	15446749	1.353239536285	15445907	1.131061702967	FBgn0050447	16272	FBgn0004364	180467
1279	3R	20145381	20146753	1.353214740753	20146244	1.161075770855	FBgn0011785	1503	FBgn0028471	2102
1280	2R	5579663	5580677	1.353038787842	5580234	1.056113635792	FBgn0013435	273	FBgn0033480	1772
1281	3R	12545046	12546943	1.352828979492	12546200	1.254858851433	FBgn0003944	14148	FBgn0063261	30911
1282	X	16054784	16056260	1.352703094482	16055665	1.197657903035	FBgn0000459	4994	FBgn0000459	4994
1283	3R	24456868	24458380	1.352506637573	24457748	1.353694140911	FBgn0039590	3037	FBgn0001215	32219
1284	2L	3082308	3083814	1.352175712585	3082947	1.163892970366	FBgn0027571	26332	FBgn0003934	34246
1285	3R	26689620	26691773	1.352014064789	26690952	1.155529022217	FBgn0039805	2293	FBgn0003720	12915
1286	3R	25830167	25831153	1.351907730103	25830552	1.100766069749	FBgn0016685	45	FBgn0039735	149
1287	2R	7149768	7151528	1.351673126221	7150797	1.252060294151	FBgn0033638	2320	FBgn0033638	2320
1288	3L	1462200	1463658	1.351359367371	1462949	1.280341484967	FBgn0046769	425	FBgn0004635	15625
1289	2L	7005964	7007370	1.350934028625	7006714	1.103443482343	FBgn0031880	6782	FBgn0051908	20581
1290	3R	26580191	26581396	1.350768089294	26580851	1.112751820508	FBgn0039801	8841	FBgn0003720	97186
1291	X	18634537	18636064	1.350040435791	18635324	1.154351472855	FBgn0001090	3708	FBgn0001090	3708
1292	2L	20745118	20747376	1.350011348724	20745856	1.188626885414	FBgn0011202	116	FBgn0000986	23348
1293	3R	9634846	9635870	1.349969863892	9635444	1.180294036865	FBgn0053327	3397	FBgn0053327	3397
1294	2L	12633935	12634758	1.349620342255	12634320	0.998221810659	FBgn0002970	15972	FBgn0002970	15972
1295	2R	19783111	19784955	1.348936080933	19784461	1.168218880892	FBgn0005636	1124	FBgn0034987	88504
1296	X	20170939	20171990	1.348663330078	20171518	1.074376527001	FBgn0031102	7108	FBgn0027334	30609
1297	3R	25040946	25042327	1.348322868347	25041701	1.210531403037	FBgn0067714	328	FBgn0029176	4187
1298	2L	8162722	8163704	1.3478307724	8163227	1.015806142022	FBgn0031992	902	FBgn0031992	902
1299	X	15687086	15688071	1.347619533539	15687575	1.118041694164	FBgn0030700	192	FBgn0002914	4183
1300	X	22035724	22036460	1.347589492798	22036424	1.316302723355	FBgn0031201	21090	FBgn0031186	378439
1301	3L	15693454	15695112	1.346680164337	15694317	1.207034647465	FBgn0010105	635	FBgn0010105	635
1302	3L	15089865	15091021	1.346538066864	15090461	1.18894443512	FBgn0036481	116	FBgn0025776	81125
1303	3L	18071084	18072684	1.346178531647	18071922	1.32209533453	FBgn0036774	82	FBgn0020300	32741
1304	3R	10833986	10834768	1.345775604248	10834324	0.971314579248	FBgn0038280	6168	FBgn0028662	104528
1305	X	321431	324183	1.345371246338	323321	1.261786040138	FBgn0010019	2834	FBgn0000570	56721
1306	X	18141138	18142058	1.345123291016	18141572	0.99221386629	FBgn0004956	190	FBgn0004956	190
1307	2L	7351142	7352450	1.344665050507	7351829	1.078967809677	FBgn0031902	931	FBgn0004009	44668
1308	3R	626551	627314	1.344588756561	627227	1.092847442627	FBgn0037278	218	FBgn0037278	218
1309	X	7774767	7776906	1.344569683075	7775479	1.209742814302	FBgn0029979	1112	FBgn0029980	3037
1310	2L	14186341	14187330	1.344440460205	14186825	1.083898385366	FBgn0028905	6144	FBgn0028876	139241
1311	2L	15269228	15270277	1.343927383423	15269701	1.012453808504	FBgn0028510	1256	FBgn0001981	60092
1312	3L	14563848	14565083	1.343719482422	14564471	1.077510595322	FBgn0040318	356	FBgn0028418	38448
1313	2L	8511819	8512731	1.343419551849	8512285	1.010667026043	FBgn0032050	450	FBgn0032050	450
1314	3L	8500443	8501490	1.343200683594	8501018	1.151354134083	FBgn0024236	1827	FBgn0024236	1827
1315	3L	14911121	14911730	1.343147277832	14911424	0.900302028656	FBgn0040487	53	FBgn0040487	53
1316	2R	20525551	20526678	1.341767311096	20526070	1.17860252717	FBgn0004055	6420	FBgn0005634	6997
1317	2L	15757640	15760458	1.341669082642	15758428	1.16542083025	FBgn0001987	256	FBgn0003936	10817
1318	3L	11806388	11807871	1.341328144073	11807100	1.237272918224	FBgn0000404	424	FBgn0000404	424
1319	2L	1507666	1508972	1.341305732727	1508319	1.155109584332	FBgn0031344	5416	FBgn0031345	9119
1320	3R	1416448	1417984	1.341213703156	1417217	1.360378473997	FBgn0014366	37	FBgn0014366	37
1321	2R	6697612	6698690	1.341183185577	6698081	1.000238037109	FBgn0003396	8354	FBgn0033581	32118
1322	3L	13967447	13968768	1.34006690979	13968002	1.164133885328	FBgn0036398	594	FBgn0036397	863
1323	3R	5501071	5502077	1.339240074158	5501682	1.010739382576	FBgn0037727	437	FBgn0037728	1971
1324	3L	13006409	13007255	1.338858604431	13007168	1.166914653778	FBgn0036340	3605	FBgn0011284	8535
1325	X	8887241	8888102	1.338763237	8887726	1.067367299398	FBgn0030075	4374	FBgn0030086	46823
1326	3L	21513588	21514472	1.338408470154	21514002	0.997112214565	FBgn0037104	1191	FBgn0028663	40299
1327	3R	476083	476882	1.338319778442	476650	0.992544357593	FBgn0011341	1705	FBgn0037262	8954
1328	X	16444868	16446023	1.338201999664	16445308	1.252954483032	FBgn0025743	659	FBgn0015615	17942
1329	3R	11820071	11821418	1.338140487671	11820565	1.185106958662	FBgn0003507	8642	FBgn0003507	8642
1330	3R	850188	851299	1.338125228882	850750	1.115937799215	FBgn0037292	36276	FBgn0010313	61658
1331	3R	26091909	26093261	1.33770942688	26092603	1.204508423805	FBgn0010113	11053	FBgn0039757	57861
1332	3R	2178874	2180009	1.337330818176	2179371	1.007981580846	FBgn0014001	2751	FBgn0053097	14639
1333	3R	6412545	6413853	1.337144851685	6413188	1.262556809645	FBgn0001235	51198	FBgn0001235	51198
1334	3R	20579551	20580776	1.336867332458	20580180	1.195161595064	FBgn0000140	555	FBgn0000140	555
1335	3L	19685705	19686542	1.336103916168	19686301	0.978779538472	FBgn0036904	2692	FBgn0029094	102150
1336	2L	7289187	7292055	1.336057186127	7291359	1.197454957401	FBgn0031901	8826	FBgn0004009	15802
1337	2L	21054178	21055186	1.335689544678	21054655	1.068996876478	FBgn0032910	2829	FBgn0023388	75290
1338	X	18664368	18665630	1.335400104523	18664951	1.156396473155	FBgn0030963	408	FBgn0030965	13485
1339	3L	21219560	21220698	1.335399150848	21220158	1.226606369019	FBgn0037066	254	FBgn0037066	254
1340	2R	19575909	19576717	1.335269927979	19576354	0.95964308346	FBgn0034971	156	FBgn0025806	5701
1341	X	13468053	13469288	1.334175109863	13468659	1.189853191376	FBgn0030505	9965	FBgn0030507	33301
1342	2R	7043314	7044384	1.333563804626	7044077	0.976410929362	FBgn0000577	40	FBgn0000577	40
1343	3R	20055750	20057226	1.332635879517	20056561	1.297935878529	FBgn0039172	810	FBgn0039172	810
1344	3L	11448545	11449667	1.332536697388	11448958	1.056322276592	FBgn0028668	13	FBgn0036165	12549
1345	3L	20617843	20619477	1.332228660583	20618711	1.133466271793	FBgn0052431	2872	FBgn0001320	10493
1346	3R	11832259	11833089	1.331432342529	11833034	1.027865621779	FBgn0038391	4959	FBgn0003507	21111
1347	X	2173604	2174644	1.331305027008	2173790	1.114094660832	FBgn0054052	4630	FBgn0003079	22492
1348	3R	682946	684326	1.330897808075	683764	1.272828817368	FBgn0003002	5229	FBgn0003002	5229
1349	3L	5628071	5629043	1.330367088318	5628557	1.064220309258	FBgn0035626	73	FBgn0035625	23627
1350	2L	5617156	5618141	1.330181121826	5617575	1.041964587043	FBgn0031725	4552	FBgn0031718	66549
1351	2R	4627491	4628499	1.330145835876	4628021	1.129176735878	FBgn0003612	82	FBgn0033380	1945
1352	X	6699930	6701331	1.329920291901	6700564	1.160367117988	FBgn0029915	2705	FBgn0064122	13180
1353	3R	11492952	11495830	1.329648017883	11493648	1.292240619659	FBgn0053207	1740	FBgn0053207	1740
1354	3L	19551297	19552012	1.329608917236	19551498	1.090554604164	FBgn0036887	11	FBgn0005386	12509
1355	X	1895337	1897185	1.328792572021	1896061	1.043594977435	FBgn0003964	1378	FBgn0003964	1378
1356	X	1865729	1867061	1.328622817993	1866444	1.256697416306	FBgn0023545	945	FBgn0003964	30995
1357	3R	12696697	12699082	1.327282428741	12697794	1.105424123652	FBgn0015350	7656	FBgn0082171	15757
1358	3R	15137753	15139054	1.327049255371	15138358	1.134597946616	FBgn0000463	13577	FBgn0000463	13577
1359	2R	6328759	6329746	1.326988220215	6329191	1.0835387847	FBgn0033550	46	FBgn0033550	46
1360	X	492447	494457	1.326884269714	493740	1.253338158131	FBgn0003575	1032	FBgn0002579	7457
1361	3R	10450769	10451678	1.326792240143	10451209	1.034623503685	FBgn0003169	212	FBgn0013981	252
1362	2R	10870471	10871909	1.326250076294	10871102	1.221864432096	FBgn0034013	6085	FBgn0000996	24721
1363	3R	7201773	7202519	1.326149463654	7201824	1.030374526978	FBgn0004595	3314	FBgn0026064	25457
1364	3R	14509706	14510373	1.324610710144	14510323	1.215688069661	FBgn0038641	3995	FBgn0027841	25209
1365	X	21199360	21200314	1.324396133423	21199858	1.133289591471	FBgn0020272	175	FBgn0015527	39343
1366	3L	16700385	16701053	1.324341773987	16700936	1.119992082769	FBgn0036659	2103	FBgn0004108	30397
1367	3R	9723859	9724930	1.323689937592	9724084	0.974581684385	FBgn0000576	3497	FBgn0000576	3497
1368	X	15512039	15515183	1.323609828949	15514054	1.233241528273	FBgn0030666	4616	FBgn0030671	24008
1369	2R	7475836	7476672	1.323051452637	7476428	1.053786714872	FBgn0033669	8322	FBgn0033669	8322
1370	3R	3941286	3943205	1.322746753693	3942050	1.221452414989	FBgn0037550	10005	FBgn0037550	10005
1371	X	13716888	13718028	1.322744369507	13717444	1.142588973045	FBgn0052611	2005	FBgn0027537	60704
1372	4	1002914	1004352	1.322174549103	1003679	1.245806385489	FBgn0039931	6162	FBgn0039930	45930
1373	2L	6551544	6552412	1.320890903473	6551903	1.05726018548	FBgn0000320	4931	FBgn0031830	5897
1374	2R	3579096	3581112	1.320760965347	3579824	1.315822012284	FBgn0020279	30	FBgn0021814	12024
1375	2L	14431112	14432257	1.320546627045	14431577	1.035762899062	FBgn0028871	6446	FBgn0005771	59285
1376	3R	22621681	22623275	1.320419311523	22622294	1.231241618886	FBgn0003717	2471	FBgn0027889	70235
1377	3R	628001	630431	1.320331573486	629755	1.299495995045	FBgn0037278	2310	FBgn0037278	2310
1378	3L	13087538	13088614	1.320112705231	13088045	1.044131980223	FBgn0010452	175	FBgn0010452	175
1379	2L	7217895	7220413	1.319978713989	7219774	1.226381937663	FBgn0031897	255	FBgn0031897	255
1380	3R	2718913	2720197	1.319147109985	2719440	1.089296958026	FBgn0001077	29394	FBgn0001077	29394
1381	2L	18139706	18142511	1.31880569458	18141340	1.251544138964	FBgn0041184	6999	FBgn0041184	6999
1382	2R	17198204	17199334	1.318557739258	17198688	1.079454749823	FBgn0027360	3	FBgn0027360	3
1383	2R	12097676	12098883	1.318454742432	12098304	1.107462854946	FBgn0003274	2653	FBgn0003274	2653
1384	2L	6628008	6628977	1.317837715149	6628526	1.089982481564	FBgn0051634	3878	FBgn0031836	17503
1385	3R	25883785	25884904	1.316619873047	25884416	1.167904376984	FBgn0015542	380	FBgn0003479	2649
1386	3R	809934	811028	1.316465377808	810551	1.148129343987	FBgn0037291	597	FBgn0004183	36665
1387	3R	12469053	12470220	1.315896034241	12469569	1.08305757186	FBgn0038453	242	FBgn0038453	242
1388	3R	4489508	4490742	1.315619468689	4490079	1.10496404767	FBgn0037606	6	FBgn0037608	9760
1389	3R	4114534	4115543	1.315100669861	4115020	0.98411014345	FBgn0037563	1267	FBgn0037568	15960
1390	2R	16563546	16565071	1.314817428589	16564289	1.098954537336	FBgn0003391	452	FBgn0003391	452
1391	2R	3633565	3634681	1.314195632935	3634175	0.994788825512	FBgn0050372	490	FBgn0050372	490
1392	2L	15305766	15306514	1.314192771912	15305951	1.045608373789	FBgn0041103	9884	FBgn0001981	23842
1393	3L	13107319	13108243	1.314018726349	13107772	1.086705416441	FBgn0053262	2444	FBgn0010452	19552
1394	3L	6032452	6033915	1.313881158829	6033245	1.152627913157	FBgn0035669	648	FBgn0035675	16261
1395	2R	10893306	10894427	1.313841342926	10893940	1.06362247467	FBgn0026370	1641	FBgn0000996	1883
1396	2L	19932454	19934307	1.313790798187	19933851	1.042471289635	FBgn0032831	7443	FBgn0043021	121508
1397	3L	15666452	15667715	1.313583374023	15667062	1.184827916762	FBgn0041160	1954	FBgn0041160	1954
1398	2L	1525091	1526309	1.31348991394	1525828	1.032628642188	FBgn0026397	3137	FBgn0001174	7644
1399	3L	18183389	18184255	1.313462257385	18183891	0.96921184659	FBgn0036782	16793	FBgn0020300	79228
1400	3L	10271545	10272636	1.313451290131	10272197	0.987112104893	FBgn0036081	14463	FBgn0000629	339880
1401	3R	8954886	8955908	1.312743186951	8955358	1.040150314569	FBgn0038119	1087	FBgn0003308	97099
1402	2R	6053257	6055161	1.31240940094	6053769	1.006831589867	FBgn0005630	1306	FBgn0004399	15948
1403	3R	7823264	7824476	1.312346458435	7823825	1.213777033488	FBgn0037977	1204	FBgn0037992	130094
1404	3L	10281844	10282722	1.312161445618	10282606	0.991938781738	FBgn0036081	4054	FBgn0000629	329471
1405	3R	20120298	20121656	1.311735153198	20120900	1.176987141371	FBgn0000368	238	FBgn0000368	238
1406	2L	8577951	8578998	1.311721801758	8578479	1.047707587481	FBgn0051895	7591	FBgn0029004	49861
1407	2R	13309795	13311010	1.311676025391	13310492	1.134050242106	FBgn0028743	2747	FBgn0004586	7160
1408	X	819160	820364	1.311164855957	819865	1.147492051125	FBgn0040350	11162	FBgn0040345	32191
1409	2L	2804485	2805193	1.311071395874	2805062	1.066734981537	FBgn0031461	456	FBgn0031459	34925
1410	2L	5804815	5805819	1.310588359833	5805353	1.008275568485	FBgn0031741	126	FBgn0031740	3098
1411	3L	15947586	15948678	1.310439586639	15948051	1.004544019699	FBgn0000212	77	FBgn0000115	329
1412	2R	19813069	19814209	1.310414791107	19813673	1.129983305931	FBgn0003888	191	FBgn0034987	117716
1413	2R	4171487	4172447	1.310379981995	4171993	1.166971892118	FBgn0050353	1974	FBgn0050353	1974
1414	2L	7632428	7633659	1.310245037079	7632946	1.191888502666	FBgn0031927	13051	FBgn0053529	88523
1415	X	17601474	17602864	1.309896469116	17602373	1.198425801595	FBgn0024184	947	FBgn0030866	29162
1416	2L	14045833	14048216	1.309700012207	14047373	1.10827448633	FBgn0028876	211	FBgn0028876	211
1417	2L	19448622	19449894	1.308997631073	19449254	1.13612651825	FBgn0003732	182	FBgn0003732	182
1418	3R	21315506	21316755	1.308996200562	21316008	1.153947130839	FBgn0040212	1198	FBgn0039338	7459
1419	2R	11190245	11191419	1.308886528015	11190890	1.196350406198	FBgn0023441	641	FBgn0010426	4053
1420	2R	14046595	14047714	1.308688640594	14047224	1.022928462309	FBgn0003067	4406	FBgn0003067	4406
1421	2L	10200585	10201710	1.307938575745	10201150	1.048893239763	FBgn0005593	49	FBgn0005593	49
1422	2R	5635299	5636383	1.307496070862	5635849	1.109200421502	FBgn0050011	1310	FBgn0033486	6343
1423	2L	6498108	6499631	1.30730009079	6498937	1.094033122063	FBgn0051637	295	FBgn0031822	8109
1424	X	22036810	22037865	1.306991100311	22037136	1.389226811273	FBgn0000719	21447	FBgn0031186	379151
1425	4	521527	523376	1.306399822235	522815	1.197468101978	FBgn0004607	1286	FBgn0026777	194468
1426	3L	11804870	11806134	1.306087017059	11805612	1.100626132068	FBgn0000404	1912	FBgn0000404	1912
1427	3R	10972212	10973348	1.305416107178	10972854	1.144455969334	FBgn0038293	475	FBgn0038301	66468
1428	2L	18137361	18138586	1.304908275604	18138033	1.103691927592	FBgn0001301	3894	FBgn0041184	10306
1429	2L	8003287	8004321	1.304212093353	8003797	1.164641789028	FBgn0031972	470	FBgn0031977	25667
1430	X	1899245	1900275	1.303174972534	1899699	1.119314893087	FBgn0026878	184	FBgn0003964	2260
1431	2L	5237299	5238967	1.302925825119	5238249	1.238278136534	FBgn0051971	2517	FBgn0000228	40309
1432	2R	7724372	7725422	1.302639961243	7725024	0.97549495101	FBgn0020377	2108	FBgn0020377	2108
1433	3L	13374569	13375692	1.302455425262	13375115	1.045506417751	FBgn0002573	43	FBgn0036351	19825
1434	3L	15554519	15555815	1.302160263062	15555246	1.100787527421	FBgn0036518	1107	FBgn0036518	1107
1435	3R	4050660	4051826	1.30200958252	4051218	1.118139564991	FBgn0037553	5327	FBgn0037554	8011
1436	2R	13724698	13726720	1.301520347595	13725960	1.122909933329	FBgn0050114	3342	FBgn0000658	21666
1437	3L	8978710	8980157	1.301496505737	8979527	1.111580512103	FBgn0035954	382	FBgn0035954	382
1438	3L	3962800	3963660	1.301401138306	3963224	1.06346949935	FBgn0004880	4224	FBgn0035470	80536
1439	3R	20695850	20696866	1.301161766052	20696343	1.016993671656	FBgn0015625	274	FBgn0015625	274
1440	2R	5977253	5978341	1.30078125	5977808	1.07857221365	FBgn0033526	2494	FBgn0033526	2494
1441	X	13058826	13059801	1.300211429596	13059375	1.018120541292	FBgn0052639	11085	FBgn0052639	11085
1442	3L	11133499	11134597	1.299886703491	11133949	1.156332206726	FBgn0052076	4973	FBgn0036136	36801
1443	2L	4837905	4839226	1.299850940704	4838616	1.161663591862	FBgn0031635	620	FBgn0031633	7946
1444	3R	20095895	20096934	1.299819946289	20096332	1.047607309678	FBgn0011225	621	FBgn0051130	5351
1445	X	8454427	8455161	1.299794197083	8454473	1.235860407352	FBgn0030054	2935	FBgn0030054	2935
1446	2R	1222959	1224194	1.299357414246	1223537	1.25304592357	FBgn0000099	10681	FBgn0033035	18295
1447	3L	22797944	22799187	1.298190593719	22798535	1.06200504303	FBgn0053170	792	FBgn0037200	7512
1448	2L	15310211	15312269	1.298011779785	15310703	1.050780804952	FBgn0041103	5132	FBgn0001981	19090
1449	X	15545993	15547894	1.297928333282	15547031	1.075654871324	FBgn0030674	1021	FBgn0030673	1970
1450	X	17461343	17462528	1.297607660294	17461904	1.153884142637	FBgn0030850	71	FBgn0030851	1509
1451	X	19299146	19300133	1.297129154205	19299638	1.029278218746	FBgn0031018	9426	FBgn0044030	14175
1452	X	2001912	2003688	1.296464443207	2003026	1.129779086393	FBgn0004654	1734	FBgn0025626	81734
1453	3L	8634081	8635308	1.296068191528	8634684	1.118495492374	FBgn0035922	11213	FBgn0001168	15022
1454	3L	22357754	22358726	1.295079708099	22357788	1.080611069997	FBgn0037161	28	FBgn0004449	16060
1455	2L	9150748	9151901	1.294732093811	9151235	1.064932584763	FBgn0032100	13000	FBgn0051887	21392
1456	X	6833523	6834823	1.294208526611	6834149	1.092086848091	FBgn0029927	2423	FBgn0029927	2423
1457	3R	9375641	9377204	1.294193029404	9376321	1.201353677114	FBgn0051337	5215	FBgn0053328	89869
1458	3R	2843014	2843898	1.294052839279	2843478	1.0863775085	FBgn0000095	18528	FBgn0010774	62648
1459	2L	19130584	19132182	1.293656349182	19131309	1.054076135159	FBgn0010300	1574	FBgn0032762	1954
1460	2R	15451394	15452595	1.29356098175	15452065	1.148248588338	FBgn0050447	10114	FBgn0004364	174309
1461	X	14671309	14672213	1.293512821198	14671794	0.982742197373	FBgn0030584	340	FBgn0052590	1178
1462	X	18987762	18989696	1.293510437012	18988301	1.156203651428	FBgn0030987	589	FBgn0027603	53820
1463	3L	15502933	15504151	1.293442249298	15503634	1.106404556948	FBgn0004396	2961	FBgn0036503	21349
1464	2R	14960654	14961445	1.29276227951	14960699	1.139420721266	FBgn0023211	440	FBgn0023211	440
1465	2L	5986223	5987219	1.292647838593	5986734	1.006663715138	FBgn0001941	410	FBgn0001942	4975
1466	3L	12582873	12583943	1.292410850525	12583340	1.09428358078	FBgn0015919	733	FBgn0004926	82656
1467	X	6203968	6205038	1.291967868805	6204515	1.225905530593	FBgn0016974	3681	FBgn0029868	8880
1468	3L	19130012	19131415	1.291696548462	19130795	1.226803525289	FBgn0016797	5090	FBgn0016797	5090
1469	3R	776469	778119	1.290716648102	777248	1.033031495412	FBgn0047299	553	FBgn0004183	3362
1470	2R	1542068	1544450	1.290512561798	1543519	1.175193281735	FBgn0033052	625	FBgn0033059	40246
1471	X	16386706	16387727	1.290300369263	16387310	1.020196378231	FBgn0011742	595	FBgn0015615	40056
1472	3L	4594437	4595558	1.290226459503	4595098	1.09581592679	FBgn0052247	5085	FBgn0015805	12466
1473	3L	22116168	22117378	1.289883613586	22116871	1.195385876824	FBgn0037152	17603	FBgn0037156	83643
1474	3R	813574	815894	1.289695262909	815138	1.282248914242	FBgn0037292	664	FBgn0004183	41252
1475	3L	3467145	3467893	1.289626121521	3467532	0.997970358531	FBgn0035450	1642	FBgn0001254	28677
1476	3R	5455919	5457138	1.289283752441	5456578	1.088588893414	FBgn0005585	29	FBgn0005585	29
1477	X	4257946	4258946	1.289192199707	4258399	1.030292398789	FBgn0000179	306	FBgn0029714	138805
1478	3R	3358516	3360398	1.28914642334	3359588	1.165154661451	FBgn0015573	2659	FBgn0003885	3211
1479	3L	5743366	5744488	1.288407325745	5743859	1.068395502427	FBgn0035633	910	FBgn0035633	910
1480	2L	1460534	1462422	1.287950515747	1461759	1.143605497148	FBgn0051925	12284	FBgn0002543	41310
1481	3R	12550973	12552280	1.28769659996	12551528	1.078288618724	FBgn0003944	8820	FBgn0063261	25583
1482	2R	19483103	19483921	1.287539958954	19483500	0.963951140642	FBgn0034948	1378	FBgn0034948	1378
1483	3R	24164831	24165944	1.287260532379	24165342	1.300705160413	FBgn0039580	148	FBgn0039580	148
1484	2R	18067787	18069397	1.28720498085	18068484	1.138394802809	FBgn0003175	1162	FBgn0034743	45219
1485	3R	4681897	4683739	1.28699016571	4682569	1.15382048663	FBgn0011966	5033	FBgn0011966	5033
1486	2L	7038559	7039566	1.286869525909	7039016	1.009664479424	FBgn0022201	1018	FBgn0022201	1018
1487	3L	11966050	11967190	1.286738872528	11966443	1.190096569061	FBgn0036237	683	FBgn0036248	125747
1488	X	19330163	19331333	1.286704540253	19330783	1.304136991501	FBgn0027621	1341	FBgn0040890	1637
1489	3R	17458420	17459592	1.286204338074	17458981	1.088560889749	FBgn0046832	10735	FBgn0046832	10735
1490	2L	19542238	19543240	1.28616476059	19542774	1.09637761116	FBgn0032805	69	FBgn0046825	22673
1491	X	20495667	20496892	1.285959243774	20496248	1.13252140494	FBgn0031128	8648	FBgn0003300	8869
1492	X	8403321	8404476	1.285702705383	8403966	1.155599689484	FBgn0026679	31	FBgn0030054	47572
1493	X	2252853	2255146	1.285666465759	2254413	1.109256856582	FBgn0040387	10593	FBgn0001150	30706
1494	3R	12766867	12768443	1.285446166992	12767805	1.239909887314	FBgn0051270	18298	FBgn0082171	85768
1495	3L	14909339	14910265	1.285099029541	14909532	1.22256702847	FBgn0040809	19	FBgn0040809	19
1496	2L	21616636	21618211	1.28508234024	21617378	1.178140258789	FBgn0022893	143	FBgn0022893	143
1497	2R	20580232	20581168	1.284917354584	20580726	0.96192407608	FBgn0050198	2879	FBgn0001148	11146
1498	3R	14011151	14011926	1.284863471985	14011364	1.017515182495	FBgn0038575	73	FBgn0038570	18397
1499	3L	18006947	18007595	1.284614801407	18007039	1.147337532043	FBgn0052192	1463	FBgn0020300	97624
1500	3R	1832804	1833849	1.284597396851	1833250	1.10096432181	FBgn0003261	1051	FBgn0003261	1051
1501	2R	9096428	9097387	1.284574985504	9096841	1.109276199341	FBgn0033857	6705	FBgn0033859	12715
1502	3R	4514603	4515650	1.284474372864	4515158	0.989627182484	FBgn0001180	8382	FBgn0001180	8382
1503	2L	10974593	10975492	1.283980369568	10975099	0.994355231524	FBgn0000018	174	FBgn0032329	35986
1504	X	14082389	14083800	1.28265619278	14083033	1.129099509295	FBgn0002873	1253	FBgn0002873	1253
1505	2L	2758951	2760065	1.281951904297	2759534	1.058048844337	FBgn0031454	176	FBgn0031454	176
1506	2R	10727607	10728994	1.28177189827	10728313	1.079009264708	FBgn0033998	182	FBgn0000996	167510
1507	2L	8425889	8426624	1.281406402588	8426081	1.026556638571	FBgn0051894	37	FBgn0051894	37
1508	3L	19940060	19941371	1.281186103821	19940775	1.22203838124	FBgn0036930	1901	FBgn0036918	83241
1509	2R	10018228	10019375	1.281057357788	10018666	0.933474624858	FBgn0000142	206	FBgn0013725	71468
1510	3L	12703036	12704359	1.280674934387	12703850	1.123214393854	FBgn0016940	4705	FBgn0036306	24854
1511	2R	14992431	14993061	1.280585289001	14992546	1.07410699671	FBgn0034451	9152	FBgn0034447	25174
1512	X	15343843	15344605	1.280518054962	15344034	1.033784682934	FBgn0046831	618	FBgn0030659	72775
1513	2R	2999657	3000784	1.280190467834	3000250	1.111078389486	FBgn0015930	1426	FBgn0015930	1426
1514	3L	1426548	1427516	1.280187606812	1427133	1.000059857088	FBgn0043865	5958	FBgn0004635	20191
1515	3L	891585	892965	1.279964447021	892149	1.159656131969	FBgn0028999	522	FBgn0035164	71103
1516	2L	2978491	2979571	1.279849052429	2978992	1.017913341522	FBgn0031485	418	FBgn0004584	6316
1517	2R	1672789	1673827	1.279625892639	1672887	1.004774093628	FBgn0011887	485	FBgn0033067	16127
1518	3R	21462939	21464692	1.279459953308	21463457	1.126052435707	FBgn0039350	92	FBgn0039350	92
1519	X	13733482	13734421	1.278348922729	13733989	1.039624248232	FBgn0030535	1571	FBgn0027537	77249
1520	X	19966935	19967829	1.277802467346	19967640	1.008242433721	FBgn0031088	1293	FBgn0031093	36022
1521	X	8436923	8437911	1.277747154236	8437448	1.064587533474	FBgn0025864	159	FBgn0030054	14090
1522	2R	20583984	20585127	1.277698040009	20584598	1.013306363424	FBgn0050200	50	FBgn0001148	15018
1523	3L	22124771	22126280	1.276893138885	22125525	1.183304954978	FBgn0037152	26257	FBgn0037156	74989
1524	3R	7214118	7214956	1.276230812073	7214370	1.139168485006	FBgn0004595	15860	FBgn0037892	19275
1525	4	855599	856714	1.275995254517	856326	1.134352779388	FBgn0039938	2063	FBgn0039930	193283
1526	3R	5738489	5739559	1.275706291199	5739010	1.094799041748	FBgn0053975	15902	FBgn0037770	72767
1527	X	20470448	20471257	1.275541305542	20471116	0.972312146967	FBgn0031126	2656	FBgn0003300	34001
1528	3L	8992417	8995651	1.275240421295	8994992	1.238631248474	FBgn0035956	636	FBgn0035954	15847
1529	2L	10397855	10398798	1.275052070618	10398303	1.017522112528	FBgn0051716	1592	FBgn0032240	6865
1530	3L	13408557	13409473	1.274986743927	13408959	1.030307173729	FBgn0036360	217	FBgn0036351	53669
1531	3L	722737	725176	1.273933410645	723364	1.358395278454	FBgn0035160	712	FBgn0000575	9574
1532	2L	5878748	5879859	1.27295589447	5879285	1.099277877808	FBgn0031745	196	FBgn0031740	77030
1533	2L	10210925	10211860	1.272896766663	10211431	1.034309774637	FBgn0032194	248	FBgn0032191	4470
1534	2L	15466074	15467493	1.272769927979	15466794	1.121741238762	FBgn0003448	7404	FBgn0003448	7404
1535	X	19343353	19344334	1.272720336914	19344182	1.021837910016	FBgn0031023	299	FBgn0027291	11565
1536	2L	20089334	20090618	1.272662162781	20089982	1.232598781586	FBgn0032848	89	FBgn0032848	89
1537	3R	11798245	11799689	1.272395133972	11798772	1.129372596741	FBgn0002783	141	FBgn0002783	141
1538	2L	3860798	3862364	1.272096633911	3861581	0.99958114063	FBgn0031574	1100	FBgn0004567	24739
1539	2L	14506231	14507416	1.271901130676	14506687	1.123709650601	FBgn0028882	10809	FBgn0005771	15825
1540	3L	15603378	15604698	1.271192073822	15604000	1.112384986877	FBgn0053209	6291	FBgn0036519	28353
1541	3R	25617494	25618435	1.271139144897	25618036	0.97947771409	FBgn0039695	2322	FBgn0019972	7339
1542	2L	6249876	6250710	1.271118164062	6249933	1.090427027808	FBgn0031791	5943	FBgn0031782	122171
1543	3R	845370	846357	1.271013259888	845871	1.018801548902	FBgn0037292	31397	FBgn0010313	66537
1544	2L	5325223	5327366	1.270919799805	5326803	1.114682133993	FBgn0015031	438	FBgn0015031	438
1545	2L	16858265	16859194	1.270784378052	16858784	1.063442051411	FBgn0032615	1436	FBgn0032620	39334
1546	3R	6610046	6610995	1.270729064941	6610438	1.000845824971	FBgn0010252	334	FBgn0010252	334
1547	3R	4878361	4879228	1.270660400391	4878838	1.003048784593	FBgn0037659	598	FBgn0028708	2292
1548	3L	709423	710600	1.270558834076	709881	1.033350383534	FBgn0035160	12771	FBgn0000575	23057
1549	3R	5334920	5336292	1.270354747772	5335643	1.236968517303	FBgn0037701	414	FBgn0037701	414
1550	2R	15545315	15546746	1.269299507141	15545942	1.26363400852	FBgn0034480	26092	FBgn0004364	80432
1551	X	2582381	2583428	1.269227027893	2583004	1.089245459613	FBgn0024977	141	FBgn0024978	5337
1552	3L	10824765	10826608	1.269170761108	10825576	1.299901326497	FBgn0026160	6263	FBgn0026160	6263
1553	3R	9814233	9815249	1.268569946289	9814766	1.03703027613	FBgn0015270	24127	FBgn0038196	47121
1554	3L	16733020	16734082	1.268361091614	16733656	1.051420716678	FBgn0004108	2323	FBgn0004108	2323
1555	2L	14659405	14660208	1.268137454987	14659769	0.989814917247	FBgn0003016	29542	FBgn0005771	168907
1556	2L	13211131	13212619	1.26771402359	13211832	1.246083172885	FBgn0032483	18	FBgn0032483	18
1557	2R	5933198	5934185	1.267374515533	5933710	0.927020847797	FBgn0053474	336	FBgn0033522	7815
1558	2L	20982749	20983924	1.267268896103	20983341	1.112575839548	FBgn0032909	26805	FBgn0032906	69604
1559	3R	26393629	26394653	1.266781330109	26394023	1.018220305443	FBgn0039787	11131	FBgn0039767	140025
1560	X	20376086	20376864	1.266705989838	20376789	1.08607378006	FBgn0031122	1342	FBgn0040649	79933
1561	X	8495351	8496562	1.266448497772	8496104	1.091268679675	FBgn0004102	218	FBgn0004102	218
1562	3R	8877436	8878618	1.266321182251	8878064	1.14937358744	FBgn0027049	86	FBgn0003308	19805
1563	2R	2788385	2791013	1.266196250916	2789114	1.089147062863	FBgn0033155	774	FBgn0033156	1166
1564	2R	17060626	17061604	1.265853881836	17061108	1.09892064333	FBgn0050283	12953	FBgn0010415	72358
1565	X	7152443	7153496	1.265117406845	7152843	1.039243249332	FBgn0024250	334	FBgn0024250	334
1566	X	10449341	10450213	1.264468669891	10449896	0.987855523825	FBgn0030218	1964	FBgn0052680	110941
1567	2R	4758903	4759992	1.264224052429	4759325	0.940725266933	FBgn0010114	265	FBgn0033400	39117
1568	3R	785220	786789	1.264058589935	786192	1.081643044949	FBgn0037289	878	FBgn0004183	12306
1569	3R	2700885	2702031	1.263488769531	2701470	1.21031441408	FBgn0001077	11424	FBgn0001077	11424
1570	2R	12927289	12928182	1.262912750244	12927338	1.062198638916	FBgn0016697	299	FBgn0034214	15004
1571	3R	16716172	16717037	1.262853622437	16716552	1.033096688134	FBgn0051480	132	FBgn0038834	40281
1572	2L	4573924	4574915	1.262840270996	4574346	0.946945498971	FBgn0031613	3757	FBgn0000227	110113
1573	3R	10412130	10413405	1.262393951416	10412696	1.057153982275	FBgn0020299	5489	FBgn0020299	5489
1574	3R	8146868	8147631	1.262321472168	8147203	0.930424213409	FBgn0051432	1153	FBgn0010044	58555
1575	3L	20915057	20916059	1.262081623077	20915292	0.962550095149	FBgn0053283	2686	FBgn0003415	45973
1576	3L	15297157	15297840	1.262030601501	15297722	1.053397750854	FBgn0036494	4237	FBgn0036494	4237
1577	3R	11116730	11118019	1.262003898621	11117285	1.149446767919	FBgn0003721	10031	FBgn0011476	13014
1578	2L	18880477	18881893	1.261752128601	18881074	1.227073574066	FBgn0003896	3889	FBgn0032717	45478
1579	3R	16101391	16102268	1.261438369751	16101832	1.087477862835	FBgn0038781	12703	FBgn0028386	17156
1580	X	19728406	19729360	1.261235237122	19728784	1.048021214349	FBgn0000076	4787	FBgn0031079	42796
1581	3R	10102865	10104296	1.261120319366	10103696	1.136704585131	FBgn0003862	8927	FBgn0003862	8927
1582	X	18093123	18094166	1.260632514954	18093767	1.017972588539	FBgn0030905	374	FBgn0004956	47995
1583	X	19195734	19197067	1.260556221008	19196406	1.208305891822	FBgn0031016	9284	FBgn0031008	93585
1584	X	11519360	11520720	1.260246276855	11519983	1.202490746975	FBgn0014133	3217	FBgn0030327	27738
1585	3R	20551889	20553124	1.260008335114	20552619	1.074465721846	FBgn0004885	7200	FBgn0003719	22837
1586	X	904735	905589	1.259926795959	905295	0.952084795634	FBgn0040398	3063	FBgn0040345	117621
1587	2L	1429133	1431354	1.259886741638	1430714	1.096541881561	FBgn0003926	1997	FBgn0002543	10265
1588	X	231141	232968	1.259641885757	231857	1.236092258902	FBgn0000022	5004	FBgn0000022	5004
1589	X	2298194	2298869	1.25931930542	2298748	1.041294964877	FBgn0003714	1384	FBgn0004050	5177
1590	3R	11100038	11101730	1.259253501892	11100721	1.228921890259	FBgn0000283	206	FBgn0000283	206
1591	2R	19087607	19089334	1.258420467377	19088435	1.157607650757	FBgn0015903	15938	FBgn0015903	15938
1592	3R	2741608	2742763	1.258090019226	2742216	1.072784592124	FBgn0051488	41240	FBgn0001077	52170
1593	3R	901552	903104	1.257865905762	902704	0.936161602245	FBgn0010313	9704	FBgn0010313	9704
1594	X	19730995	19732758	1.2578125	19731476	1.2004945755	FBgn0000076	7479	FBgn0031079	45488
1595	3L	22393908	22395244	1.257694244385	22394707	1.159652650356	FBgn0037163	317	FBgn0004449	52979
1596	X	17603627	17604287	1.257407188416	17604241	1.14507856369	FBgn0024184	921	FBgn0030866	31030
1597	X	8265928	8267074	1.257214546204	8266411	1.07625579834	FBgn0026758	4089	FBgn0052711	11080
1598	X	17491141	17491925	1.25642824173	17491638	0.936470448971	FBgn0003471	280	FBgn0030855	21418
1599	2L	701406	702390	1.256114959717	701875	1.135008239746	FBgn0000497	13093	FBgn0015621	118089
1600	2L	19806627	19808175	1.256110191345	19806675	1.05195492506	FBgn0003931	12	FBgn0003931	12
1601	3L	13900636	13901773	1.255524635315	13901309	1.037170499563	FBgn0052137	3202	FBgn0036386	7053
1602	2L	20765580	20766806	1.255388259888	20766214	1.079074591398	FBgn0000251	7886	FBgn0000986	43706
1603	3L	9012726	9013892	1.255350112915	9013297	1.242109859691	FBgn0028789	2027	FBgn0028789	2027
1604	X	18623930	18624958	1.255314826965	18624408	1.017588615417	FBgn0030960	1197	FBgn0030960	1197
1605	2R	2141737	2143107	1.253807067871	2142491	1.092130601406	FBgn0004145	2450	FBgn0040673	17665
1606	3R	19711614	19713150	1.253607749939	19712251	1.083952784538	FBgn0025574	3546	FBgn0025574	3546
1607	3L	247126	247962	1.253405094147	247581	0.996942967176	FBgn0035121	329	FBgn0035121	329
1608	3R	12106327	12107327	1.253366947174	12106879	1.059489399195	FBgn0051283	1480	FBgn0051283	1480
1609	3R	20545575	20547408	1.253229141235	20546678	1.164415726295	FBgn0004885	1259	FBgn0003719	28778
1610	3L	5925722	5926922	1.252735137939	5926381	1.188116656409	FBgn0053993	1779	FBgn0002638	19661
1611	3R	24417028	24417917	1.25181388855	24417349	0.953284502029	FBgn0000659	6544	FBgn0000659	6544
1612	3L	3838446	3839701	1.25136756897	3839040	1.100569276249	FBgn0013751	9355	FBgn0035470	43648
1613	3R	2482529	2483448	1.25119638443	2482709	0.977643379798	FBgn0026566	795	FBgn0026566	795
1614	3L	5780172	5781074	1.250971794128	5780295	0.97284117612	FBgn0052415	2684	FBgn0035639	4625
1615	2L	21840551	21841650	1.250892162323	21841022	1.042704441968	FBgn0003866	24834	FBgn0003866	24834
1616	X	2028436	2029078	1.250774383545	2028713	0.930344645182	FBgn0025839	30	FBgn0000377	77424
1617	3L	5590046	5590967	1.250723838806	5590516	1.054758042097	FBgn0035624	8329	FBgn0035625	14414
1618	2R	7107851	7108489	1.249816656113	7108370	1.087444829941	FBgn0065063	1080	FBgn0065063	1080
1619	2R	6361915	6362946	1.24976348877	6362467	1.153755277395	FBgn0027525	7834	FBgn0027525	7834
1620	3L	572464	573744	1.249576091766	573090	1.108747243881	FBgn0035144	286	FBgn0035141	46642
1621	2L	18560502	18561300	1.249545097351	18560902	0.974371850491	FBgn0032686	1801	FBgn0032682	79486
1622	X	16087908	16089115	1.249538421631	16088569	1.06092768449	FBgn0003920	40	FBgn0003920	40
1623	X	7119758	7120687	1.249504089355	7120591	1.032887935638	FBgn0029940	8451	FBgn0025549	15949
1624	2L	11213639	11214545	1.249393463135	11214146	0.972483247519	FBgn0000011	3465	FBgn0028700	83501
1625	X	5906990	5907823	1.249064445496	5907341	1.007727686564	FBgn0029835	2195	FBgn0029840	27601
1626	X	22195327	22196427	1.248757362366	22195714	1.213304233551	FBgn0000719	137131	FBgn0031186	537729
1627	X	5845715	5846737	1.248210430145	5846192	1.129949824015	FBgn0027546	159	FBgn0029840	88750
1628	2R	9511406	9512414	1.248173713684	9511976	1.110310808818	FBgn0002643	4888	FBgn0033889	17010
1629	X	11738315	11739426	1.247889041901	11738993	1.013014008017	FBgn0030354	284	FBgn0030350	17776
1630	3L	4615320	4616424	1.247569561005	4615782	1.005060017109	FBgn0035563	146	FBgn0035562	4733
1631	2L	15743320	15744193	1.247400283813	15744050	1.024307171504	FBgn0010382	34	FBgn0003936	3561
1632	3R	18698413	18699898	1.246948242188	18698941	1.122449845076	FBgn0017590	26083	FBgn0039013	146319
1633	2R	18313536	18314915	1.246729850769	18314356	1.19256567955	FBgn0000405	211	FBgn0000405	211
1634	X	14460644	14462065	1.246468067169	14461446	1.141083687544	FBgn0030574	24929	FBgn0015773	26322
1635	2L	5456038	5457335	1.246448040009	5456511	1.155017316341	FBgn0005511	5130	FBgn0005511	5130
1636	2L	21250677	21251792	1.244981765747	21251165	1.09934809804	FBgn0032938	611	FBgn0021856	2413
1637	3L	1080859	1082619	1.244572639465	1081829	1.095437653859	FBgn0004870	2792	FBgn0035194	149377
1638	2R	14393287	14394337	1.244161605835	14393702	1.130868618305	FBgn0034408	445	FBgn0010651	75112
1639	3R	26214071	26215215	1.244044303894	26214757	0.99724965937	FBgn0015222	906	FBgn0039764	34797
1640	X	16280069	16280998	1.2438621521	16280477	1.035212460686	FBgn0004925	434	FBgn0004925	434
1641	2R	7027509	7028549	1.243262290955	7028025	1.031874796923	FBgn0050034	9930	FBgn0000577	16092
1642	2L	11068284	11070108	1.242607116699	11069189	1.191018402576	FBgn0032334	413	FBgn0032335	1872
1643	3R	4983299	4984214	1.242178440094	4984023	0.952347388634	FBgn0037662	19261	FBgn0000412	82353
1644	2R	10547491	10549159	1.242078304291	10548565	1.101362101237	FBgn0043530	8863	FBgn0033989	41479
1645	2L	2449099	2451523	1.241893768311	2449779	1.237797945738	FBgn0012017	10265	FBgn0015816	42887
1646	3L	14960158	14961235	1.24186706543	14960704	1.104540600496	FBgn0036461	847	FBgn0036462	4219
1647	2L	18585278	18585946	1.241763591766	18585399	1.25059223175	FBgn0032688	1427	FBgn0032693	63514
1648	X	16641936	16643068	1.241659164429	16642566	1.040204736922	FBgn0030795	2322	FBgn0030790	16475
1649	X	17011838	17012631	1.241412162781	17012248	0.991067409515	FBgn0000163	17372	FBgn0000163	17372
1650	X	9531042	9532332	1.241344928741	9531729	1.101995170116	FBgn0030150	2836	FBgn0030150	2836
1651	3R	2785285	2786751	1.241095542908	2786087	1.19281650992	FBgn0051488	2631	FBgn0001077	96041
1652	2R	11418426	11419656	1.240947723389	11419051	1.002798438072	FBgn0053463	7761	FBgn0003425	13334
1653	2R	16870492	16872801	1.240057945251	16871995	1.122556877136	FBgn0000395	2528	FBgn0000395	2528
1654	3L	1018007	1019179	1.239798069	1018407	1.06036898068	FBgn0024277	0	FBgn0035164	197361
1655	2R	2106142	2107006	1.239684581757	2106959	1.066683663262	FBgn0033076	5832	FBgn0041145	15359
1656	4	1009353	1010322	1.239222049713	1009814	0.998949855566	FBgn0019650	164	FBgn0039930	39795
1657	X	251964	253298	1.238184928894	252729	1.080653488636	FBgn0004170	153	FBgn0004170	153
1658	2R	7968484	7972529	1.237771511078	7969707	1.248166925767	FBgn0010238	609	FBgn0010238	609
1659	3L	12775283	12775948	1.237574100494	12775904	1.094353146023	FBgn0010715	3157	FBgn0036314	12046
1660	X	10743174	10744412	1.237205028534	10743954	1.162778675556	FBgn0030246	566	FBgn0030241	43862
1661	3L	6758077	6758737	1.237186908722	6758686	1.210952401161	FBgn0003995	5421	FBgn0035714	31826
1662	2R	19888426	19889334	1.236366271973	19888911	1.0760024786	FBgn0035000	3480	FBgn0019886	133979
1663	X	7144410	7145277	1.235938549042	7145233	1.013220667839	FBgn0024250	7944	FBgn0024250	7944
1664	3R	4465002	4466920	1.235902786255	4466371	1.110562044031	FBgn0012028	1776	FBgn0037602	10468
1665	3L	20321125	20323502	1.235870838165	20322798	1.2185338974	FBgn0011205	4526	FBgn0028978	12651
1666	3R	1033340	1034577	1.235688686371	1034062	1.034210008733	FBgn0000340	9085	FBgn0000340	9085
1667	3L	1430000	1431266	1.235303878784	1430555	1.09592073104	FBgn0043865	9380	FBgn0004635	16769
1668	2L	13234049	13235121	1.23496389389	13234564	1.036116880529	FBgn0032493	31	FBgn0032493	31
1669	3R	17270841	17272637	1.234486579895	17271370	1.074970054626	FBgn0011278	672	FBgn0013984	134881
1670	3R	16418780	16420172	1.234126091003	16419620	1.110346906325	FBgn0023097	735	FBgn0023097	735
1671	X	6543946	6546278	1.233909130096	6544474	1.119396716356	FBgn0029894	735	FBgn0029891	15440
1672	2L	13862671	13863638	1.233648300171	13863557	1.0750480228	FBgn0028532	14145	FBgn0051842	28519
1673	3L	15431703	15432429	1.233624458313	15431776	1.040411207411	FBgn0036496	7593	FBgn0004052	42544
1674	X	6538091	6539129	1.233510494232	6538596	1.051994562149	FBgn0029893	1622	FBgn0029891	9562
1675	3R	17869764	17871216	1.23336648941	17870529	1.118925544951	FBgn0017397	2615	FBgn0017397	2615
1676	2L	14025686	14027190	1.233034610748	14026297	1.17164331324	FBgn0028519	713	FBgn0028519	713
1677	3R	10295314	10296192	1.232937812805	10296040	0.966418006203	FBgn0051330	37138	FBgn0038234	41550
1678	3R	11034766	11035750	1.232781887054	11035276	1.082632008721	FBgn0038300	348	FBgn0038301	4046
1679	3L	12677032	12678151	1.232531547546	12677650	1.196712112427	FBgn0014343	9955	FBgn0036306	51054
1680	X	7178257	7179374	1.232285499573	7178830	1.027031262716	FBgn0026144	3776	FBgn0026144	3776
1681	3R	2940508	2941487	1.232184886932	2940967	1.096840500832	FBgn0014863	2486	FBgn0003884	28707
1682	2L	21783786	21784714	1.231669425964	21784309	1.028031051159	FBgn0051612	1271	FBgn0003866	31879
1683	X	6706331	6707091	1.23097038269	6706377	1.05436784029	FBgn0064122	7367	FBgn0064122	7367
1684	2L	18770419	18771382	1.230881690979	18770918	1.052099764347	FBgn0045852	7315	FBgn0032717	64678
1685	3L	8694291	8695727	1.23048210144	8695076	1.104398488998	FBgn0052022	143	FBgn0001168	45370
1686	2L	16387343	16388189	1.230288505554	16387967	0.969225626725	FBgn0028841	26119	FBgn0025678	35277
1687	3L	16499910	16501181	1.230145454407	16500553	1.18512147665	FBgn0036637	4661	FBgn0036641	45946
1688	4	76477	77390	1.23007440567	76932	0.979069560766	FBgn0004859	735	FBgn0004859	735
1689	2R	5492604	5493562	1.229524612427	5493056	1.016648124246	FBgn0000606	2002	FBgn0000606	2002
1690	2L	9785077	9785954	1.2294921875	9785531	0.997681796551	FBgn0032147	3141	FBgn0032138	74262
1691	3R	5565315	5566305	1.229398727417	5565803	0.982979746426	FBgn0037736	152	FBgn0002431	14470
1692	3R	1183089	1184352	1.22913980484	1183558	1.230076909065	FBgn0037314	528	FBgn0003275	13962
1693	3R	17331429	17332500	1.22900390625	17332002	1.118355638841	FBgn0004863	6025	FBgn0013984	74249
1694	2L	6148451	6149138	1.228363513947	6149096	1.05625462532	FBgn0040950	2875	FBgn0031782	21334
1695	3L	15713471	15714159	1.22804069519	15713557	1.128883647919	FBgn0010105	19875	FBgn0010105	19875
1696	X	8245253	8246168	1.227944374084	8245495	0.960659460588	FBgn0030034	864	FBgn0030034	864
1697	3L	12112616	12113243	1.227274894714	12112688	1.318189907074	FBgn0036257	132	FBgn0011455	157
1698	X	2492022	2493222	1.227201461792	2492566	1.070617071788	FBgn0003371	2460	FBgn0003371	2460
1699	3L	18586246	18587957	1.2270860672	18586927	1.192958325148	FBgn0013717	540	FBgn0036800	1026
1700	3R	2491976	2493091	1.226920604706	2492625	1.082205835978	FBgn0024912	6803	FBgn0026567	9021
1701	3L	14002792	14003903	1.226875305176	14003396	1.054327392578	FBgn0026418	1113	FBgn0036405	13092
1702	3R	3996716	3997946	1.226874351501	3997417	1.083092276255	FBgn0001138	9747	FBgn0037550	45362
1703	3R	4447715	4448569	1.226838111877	4448322	0.975389480591	FBgn0037600	2845	FBgn0037602	28517
1704	3R	2987942	2988948	1.226461410522	2988474	1.103559101329	FBgn0002306	77	FBgn0037481	7576
1705	3R	22081364	22083154	1.226407051086	22082140	1.152855508468	FBgn0000064	5173	FBgn0039406	197155
1706	4	420423	422107	1.226134300232	421086	1.041791248322	FBgn0039905	7446	FBgn0026777	92739
1707	X	6210732	6211487	1.225961685181	6210887	0.972741863944	FBgn0003655	58	FBgn0029868	15252
1708	2R	15552547	15553232	1.225744724274	15552635	0.76501865387	FBgn0034480	32785	FBgn0004364	73739
1709	3R	811702	812639	1.225636005402	812178	1.004594653845	FBgn0037291	2224	FBgn0004183	38292
1710	2L	16262703	16263884	1.225120544434	16263342	1.096413731575	FBgn0028897	5290	FBgn0028897	5290
1711	2L	18600842	18602208	1.224848508835	18601244	1.093837102254	FBgn0032689	294	FBgn0032693	47669
1712	3L	1519395	1520265	1.224760055542	1519893	0.982943356037	FBgn0035228	470	FBgn0035233	21874
1713	3R	20130585	20131258	1.224659919739	20130934	0.903148931615	FBgn0000368	9796	FBgn0000368	9796
1714	3L	4671554	4672364	1.224590778351	4671660	1.006798934937	FBgn0035568	743	FBgn0035569	3926
1715	X	2309660	2310983	1.224472045898	2310266	1.11659860611	FBgn0004050	6341	FBgn0004050	6341
1716	3R	22619166	22620158	1.224461555481	22619630	1.050207642948	FBgn0003717	5135	FBgn0027889	72899
1717	X	14551778	14552637	1.224321842194	14552225	0.983505978304	FBgn0052595	576	FBgn0015773	64457
1718	3L	1425243	1426209	1.223930358887	1425707	1.085627998625	FBgn0043865	4532	FBgn0004635	21617
1719	X	19627790	19628477	1.223345756531	19627906	1.076062202454	FBgn0031071	11041	FBgn0031071	11041
1720	2L	22006325	22007382	1.222634315491	22006823	1.157295465469	FBgn0053987	86	FBgn0032979	149931
1721	X	17666521	17667509	1.22257232666	17666959	0.948597788811	FBgn0030870	2182	FBgn0030870	2182
1722	3R	16371595	16372640	1.222220420837	16372025	1.022933185101	FBgn0016917	6009	FBgn0043457	11627
1723	2R	8738057	8739009	1.222042560577	8738521	1.073193311691	FBgn0043010	155	FBgn0043010	155
1724	X	7401310	7402170	1.221674919128	7401726	1.076601117849	FBgn0029951	18108	FBgn0027553	171832
1725	2R	10747572	10748216	1.221441745758	10747614	1.178626590305	FBgn0034004	8828	FBgn0000996	148209
1726	3R	10521858	10522908	1.220442771912	10522350	1.031467310588	FBgn0051314	707	FBgn0051314	707
1727	X	14064413	14065111	1.220379829407	14065050	1.083644509315	FBgn0053249	1053	FBgn0002873	16730
1728	3R	25847108	25848762	1.22029209137	25847679	1.074388672324	FBgn0039738	301	FBgn0001281	16781
1729	2R	7174433	7175168	1.220253944397	7175074	1.041037665473	FBgn0011916	1468	FBgn0033638	26597
1730	2L	11418342	11419881	1.220144271851	11419288	1.099024716546	FBgn0004579	26315	FBgn0004579	26315
1731	X	20321908	20323235	1.21985244751	20322486	1.200815856457	FBgn0031119	263	FBgn0040649	25630
1732	X	19528133	19529213	1.219557762146	19528532	1.096472263336	FBgn0031059	446	FBgn0031057	10847
1733	3R	15157079	15158025	1.219285964966	15157514	0.968319765727	FBgn0000463	5579	FBgn0000463	5579
1734	3R	9508779	9510090	1.218967914581	9509598	1.049619823694	FBgn0024555	82	FBgn0024555	82
1735	2R	2945176	2946057	1.2189412117	2945520	0.913729159037	FBgn0033168	5114	FBgn0033179	33024
1736	2R	1514576	1515564	1.218764781952	1515020	1.078028619289	FBgn0033050	6190	FBgn0033059	68745
1737	3L	18074676	18075515	1.218687057495	18075458	1.109610259533	FBgn0002901	370	FBgn0020300	29205
1738	2R	9784556	9785618	1.218368530273	9785059	1.052670180798	FBgn0020615	458	FBgn0020615	458
1739	3L	12507443	12508141	1.217988014221	12507976	1.058339162306	FBgn0036299	308	FBgn0004926	7292
1740	2R	8705492	8706801	1.217749595642	8705998	1.088582128286	FBgn0028991	17	FBgn0028991	17
1741	3R	17466880	17467949	1.217507839203	17467561	1.004166444143	FBgn0011766	18566	FBgn0046832	19315
1742	3R	803730	804498	1.217505931854	803881	1.062927206357	FBgn0037291	6073	FBgn0004183	29995
1743	2L	12662900	12663689	1.217226028442	12662947	1.132697635227	FBgn0004394	5118	FBgn0032445	30076
1744	3L	11666487	11668737	1.217203617096	11667038	1.127199733959	FBgn0036193	991	FBgn0036193	991
1745	3R	426667	429892	1.217193126678	429035	1.130161857605	FBgn0040685	8611	FBgn0037261	38238
1746	2R	14153406	14154600	1.216864585876	14153861	1.11356139183	FBgn0050122	270	FBgn0050227	559
1747	2L	21619469	21620062	1.216763496399	21619976	1.039307117462	FBgn0023416	216	FBgn0022893	2455
1748	2R	17751225	17752141	1.216362476349	17751272	1.031121359931	FBgn0020307	273	FBgn0034704	68784
1749	X	9340950	9343181	1.215669631958	9341793	1.135382779439	FBgn0030133	3549	FBgn0030136	58047
1750	3L	13593141	13593846	1.215334415436	13593227	1.294534921646	FBgn0067703	1557	FBgn0036351	237937
1751	3L	8439959	8440906	1.215188980103	8440405	1.06592002511	FBgn0035898	14604	FBgn0035898	14604
1752	X	9068498	9069249	1.215120315552	9068809	0.978796392679	FBgn0030106	331	FBgn0000077	23748
1753	3R	27550411	27551714	1.214564800262	27551017	1.049986390507	FBgn0003870	11411	FBgn0039867	11647
1754	X	2324882	2325896	1.214526176453	2325473	1.02713316679	FBgn0040388	686	FBgn0004050	21548
1755	3R	4898075	4898839	1.214512825012	4898718	0.977390115911	FBgn0037661	7817	FBgn0037660	7899
1756	3R	17412532	17413356	1.214118003845	17412701	0.981835802396	FBgn0013984	6450	FBgn0013984	6450
1757	3R	2758263	2759296	1.214117050171	2758678	1.072949767113	FBgn0051488	24778	FBgn0001077	68632
1758	3R	2967980	2968629	1.213993549347	2968107	1.089634721929	FBgn0037477	1778	FBgn0037481	12791
1759	3R	1089232	1091051	1.213297367096	1090082	1.100854817559	FBgn0037309	4721	FBgn0051538	13475
1760	2L	5391953	5392960	1.213235855103	5392313	0.981512006124	FBgn0016660	12029	FBgn0031700	63443
1761	2L	16310425	16311175	1.213166236877	16310474	0.96596455574	FBgn0001086	3616	FBgn0001086	3616
1762	2L	14458812	14460796	1.213063716888	14459455	1.112644004822	FBgn0028844	8639	FBgn0005771	31407
1763	3L	1621957	1623360	1.212656974792	1622693	1.099411515629	FBgn0035247	73	FBgn0035248	6381
1764	X	10847975	10848951	1.21215057373	10848426	1.12165518368	FBgn0030256	33807	FBgn0028686	121980
1765	3R	12677301	12677991	1.211679458618	12677821	0.985026597977	FBgn0020546	2095	FBgn0020546	2095
1766	3R	21271183	21271848	1.211517333984	21271766	1.094293498993	FBgn0004509	27012	FBgn0039337	30959
1767	3R	13997175	13998153	1.211267471313	13997617	1.030120008132	FBgn0042693	4166	FBgn0038570	4650
1768	2L	2289437	2290428	1.211224555969	2290087	0.957835477941	FBgn0028570	535	FBgn0028485	75248
1769	X	22056023	22057054	1.210618972778	22056571	0.95312204957	FBgn0000719	2012	FBgn0031186	398586
1770	3R	11423616	11424447	1.210521221161	11423972	0.977502155304	FBgn0038351	34633	FBgn0053207	67936
1771	3L	2757120	2758024	1.21041059494	2757537	1.08933765748	FBgn0035372	4	FBgn0035370	7009
1772	3L	18558480	18559257	1.209940910339	18558854	1.217599630356	FBgn0003683	170	FBgn0036800	29099
1773	X	7904792	7907519	1.20990562439	7906620	1.128218650818	FBgn0004656	52	FBgn0004656	52
1774	3R	1553221	1554251	1.209551334381	1553729	1.117805671692	FBgn0037368	5534	FBgn0037372	26766
1775	2R	16477529	16478426	1.209180355072	16478034	1.002975821495	FBgn0034563	3540	FBgn0034565	7785
1776	2L	21183216	21183946	1.209025859833	21183844	1.011807155609	FBgn0011829	2494	FBgn0003930	18927
1777	2R	17084813	17085822	1.208826541901	17085310	1.017031371593	FBgn0050222	5472	FBgn0034643	56940
1778	3R	488241	489412	1.208624839783	488900	1.170815169811	FBgn0051531	3595	FBgn0037262	21204
1779	X	3713582	3714471	1.208565711975	3714074	0.987905859947	FBgn0015565	511	FBgn0019661	6150
1780	X	16005660	16006809	1.208415269852	16006354	1.059306653341	FBgn0000459	44317	FBgn0000459	44317
1781	3R	22084574	22085234	1.208348274231	22085149	1.105646800995	FBgn0000064	2164	FBgn0039406	200164
1782	X	18145863	18147019	1.207930088043	18146638	0.993007293114	FBgn0004956	4876	FBgn0004956	4876
1783	2L	12343637	12344512	1.207813262939	12344076	1.045997174581	FBgn0043904	305	FBgn0032431	86817
1784	2L	17476154	17476820	1.207695960999			FBgn0031208	7529	FBgn0002121	21372
1785	2R	12031058	12032258	1.207332611084	12031806	1.11272500543	FBgn0011260	16747	FBgn0034138	54294
1786	3L	4007711	4008924	1.207305431366	4008449	1.206284672022	FBgn0035484	1092	FBgn0000449	37387
1787	2L	18329788	18330482	1.206937789917	18329947	1.037149906158	FBgn0000636	13917	FBgn0004413	109219
1788	3R	15329481	15330213	1.206600189209	15329626	0.981399933497	FBgn0038709	12789	FBgn0038722	141124
1789	2L	18776609	18777602	1.206481933594	18776737	1.004174926064	FBgn0045852	1496	FBgn0032717	58859
1790	X	10991651	10992650	1.206189155579	10992097	1.008454042322	FBgn0020255	1710	FBgn0020255	1710
1791	X	10583362	10584228	1.205767631531	10583798	1.014131218195	FBgn0003204	5926	FBgn0052672	29755
1792	3R	6182273	6182945	1.205461502075	6182395	1.036171245575	FBgn0015396	6489	FBgn0015396	6489
1793	3R	12053848	12054758	1.205408096313	12054302	1.073758125305	FBgn0040071	2931	FBgn0011253	43874
1794	2R	4925176	4927104	1.205293178558	4926375	1.116011619568	FBgn0041087	218	FBgn0053774	14278
1795	X	10772204	10773299	1.204251289368	10772792	0.970718193054	FBgn0030251	175	FBgn0030241	72700
1796	2R	2325355	2326356	1.204194068909	2325805	0.991167292875	FBgn0033107	1068	FBgn0033107	1068
1797	2L	10379375	10380323	1.203672409058	10379906	1.047654320212	FBgn0032234	212	FBgn0032234	212
1798	3R	9754415	9755659	1.203639507294	9755124	1.09473836422	FBgn0038188	14000	FBgn0000576	27543
1799	3R	7261047	7261682	1.203503131866	7261464	0.99902849931	FBgn0037901	39	FBgn0037901	39
1800	2R	8948087	8949122	1.203413963318	8948721	0.97309872508	FBgn0011910	146	FBgn0011910	146
1801	X	17690017	17691031	1.203344345093	17690440	1.051463508606	FBgn0052557	380	FBgn0030878	4425
1802	3R	16583481	16584233	1.203145503998	16583623	0.976840799505	FBgn0038826	1172	FBgn0038821	19263
1803	3L	601281	602497	1.203026771545	601920	1.108434621026	FBgn0052345	3928	FBgn0064191	23871
1804	3R	4076682	4077890	1.202883005142	4077314	1.096231281757	FBgn0040528	3627	FBgn0037555	11080
1805	3R	10188610	10189967	1.202525138855	10189480	1.12528771162	FBgn0051320	2019	FBgn0038224	36734
1806	2L	21742016	21743125	1.202289581299	21742839	0.911042022705	FBgn0032960	2215	FBgn0032960	2215
1807	3R	14739540	14740702	1.202015399933	14740029	1.049608945847	FBgn0038661	661	FBgn0038666	66661
1808	3L	17619022	17619833	1.201899528503	17619073	1.002385497093	FBgn0052179	462	FBgn0052179	462
1809	3L	16383983	16385083	1.201652526855	16384366	1.02277469635	FBgn0027080	188	FBgn0014163	7268
1810	3L	18178335	18179273	1.201540231705	18178898	0.95234856886	FBgn0036782	11800	FBgn0020300	74235
1811	X	6197012	6198063	1.200937747955	6197498	1.058371782303	FBgn0026708	1633	FBgn0029868	1863
1812	3L	662809	664345	1.20069694519	663527	1.085680625018	FBgn0035151	327	FBgn0035156	12920
1813	3L	17977811	17978930	1.20002412796	17978302	0.95599342982	FBgn0052192	27274	FBgn0020300	126361
1814	2R	2016007	2016684	1.199731349945	2016315	0.905191242695	FBgn0010347	2243	FBgn0041145	106003
1815	2L	2182907	2184069	1.199572086334	2183607	1.17557746172	FBgn0031394	1365	FBgn0000097	4858
1816	3L	7951746	7952822	1.199491500854	7952215	0.996232032776	FBgn0035831	337	FBgn0035831	337
1817	2L	6070318	6071321	1.199227333069	6070906	1.084974646568	FBgn0028419	83	FBgn0031769	20077
1818	3L	3848038	3849092	1.199028730392	3848503	1.081352651119	FBgn0013751	18818	FBgn0035470	34185
1819	3R	12503498	12504489	1.198941707611	12503975	1.066645205021	FBgn0051498	13348	FBgn0015019	30646
1820	X	7394134	7395232	1.198770046234	7394621	1.111543234657	FBgn0052720	12496	FBgn0027553	178937
1821	2L	5907056	5908106	1.19840669632	5907706	0.967243811663	FBgn0043362	526	FBgn0000308	73319
1822	3R	798914	799647	1.198359489441	799564	1.044874477386	FBgn0037290	8395	FBgn0004183	25678
1823	3L	9395224	9396514	1.198324203491	9395970	1.16362413764	FBgn0023129	1230	FBgn0023129	1230
1824	3L	22200051	22200696	1.198120594025	22200108	1.175726307763	FBgn0037156	406	FBgn0037156	406
1825	2L	20470936	20472123	1.197901725769	20471463	1.104028842028	FBgn0046834	3626	FBgn0046834	3626
1826	3L	249322	250174	1.197725296021	249368	1.049557473924	FBgn0035122	1054	FBgn0035121	1458
1827	3R	25314531	25316345	1.1975440979	25315681	1.163083413068	FBgn0039664	465	FBgn0039664	465
1828	3L	17343868	17345071	1.197157859802	17344546	1.119719954098	FBgn0036715	242	FBgn0026197	22171
1829	X	440499	442639	1.196959972382	441105	1.09924018383	FBgn0003986	6758	FBgn0003986	6758
1830	2R	14938853	14939921	1.19669342041	14939368	1.046024462756	FBgn0004873	444	FBgn0050326	9234
1831	2L	19809453	19810171	1.196474790573	19810046	1.098917657679	FBgn0032824	200	FBgn0032824	200
1832	2R	5002701	5003569	1.196423530579	5003163	1.00402321535	FBgn0004360	2819	FBgn0053774	91066
1833	X	9153285	9154201	1.196353912354	9153797	0.962181976863	FBgn0030124	4338	FBgn0040235	10668
1834	3L	11184190	11184929	1.195704460144	11184306	0.977748524059	FBgn0061469	221	FBgn0041094	41950
1835	3L	23234600	23235414	1.194350242615	23235318	1.131335364448	FBgn0052231	154	FBgn0024733	206003
1836	3R	21486926	21487849	1.194290161133	21487371	1.09003794988	FBgn0039352	151	FBgn0067681	10192
1837	3L	14944012	14944808	1.19424533844	14944060	1.004500150681	FBgn0036459	1308	FBgn0040296	4160
1838	2R	7044815	7045859	1.194092750549	7045421	0.998992294073	FBgn0000577	1304	FBgn0000577	1304
1839	3R	9852062	9854119	1.19401550293	9852487	0.968434842428	FBgn0038194	2465	FBgn0038196	9400
1840	X	20543073	20543876	1.193857192993	20543772	1.034465736813	FBgn0031129	2864	FBgn0003300	38655
1841	3L	22442908	22443619	1.193068027496	22443531	1.052678394318	FBgn0037168	4457	FBgn0004449	101803
1842	2R	19129962	19130750	1.192750453949	19130032	1.075046062469	FBgn0034885	7686	FBgn0015903	57535
1843	X	13740768	13741834	1.19248342514	13741296	1.061903749193	FBgn0030535	5736	FBgn0027537	84556
1844	3L	3961072	3961902	1.192109107971	3961214	1.023508331992	FBgn0004880	6234	FBgn0035470	78526
1845	3R	16737898	16738824	1.19179058075	16737958	1.041454474131	FBgn0038842	2065	FBgn0038834	61687
1846	3R	17201989	17203338	1.190975189209	17202747	1.06809240229	FBgn0002781	374	FBgn0043012	106948
1847	3R	22456304	22457709	1.190964221954	22457514	0.970423038189	FBgn0039441	81	FBgn0039449	85593
1848	2R	16985122	16985769	1.190955162048	16985725	1.132696986198	FBgn0010415	3025	FBgn0010415	3025
1849	3R	19852955	19853829	1.190486907959	19853412	0.983646869659	FBgn0020647	4120	FBgn0039139	4502
1850	3L	15164578	15165578	1.190068721771	15165074	1.066460169279	FBgn0036490	8029	FBgn0029114	35826
1851	3R	22057286	22058022	1.19006061554	22057854	0.967843879353	FBgn0039419	1880	FBgn0039406	172869
1852	3L	4657747	4658949	1.190005779266	4658181	1.021334227394	FBgn0026729	1427	FBgn0035569	17405
1853	3L	4172484	4173708	1.189749717712	4173232	1.013293683529	FBgn0003710	1170	FBgn0004574	50499
1854	2L	1961486	1962318	1.189503669739	1962261	1.041776021322	FBgn0051942	3165	FBgn0031391	185026
1855	3R	6466733	6468080	1.18913269043	6467545	1.048556496115	FBgn0001235	3159	FBgn0001235	3159
1856	3R	24686810	24687869	1.189083099365	24687386	1.019831601311	FBgn0028373	2471	FBgn0028373	2471
1857	3R	3714803	3715763	1.188341140747	3715167	0.94082366719	FBgn0051284	1886	FBgn0037550	236888
1858	X	10428130	10429044	1.188292503357	10428561	0.990596210255	FBgn0030216	1680	FBgn0052680	89606
1859	X	8650469	8651479	1.188082695007	8651009	1.006527990103	FBgn0026411	2	FBgn0030061	90822
1860	3R	19746282	19747390	1.1880235672	19746725	1.083725620719	FBgn0016754	1970	FBgn0015282	10522
1861	2R	2123969	2124974	1.187828540802	2124496	1.058236420155	FBgn0040673	330	FBgn0040673	330
1862	3R	23051036	23051903	1.18764591217	23051452	0.957553058863	FBgn0051063	3694	FBgn0005696	13363
1863	2L	18365765	18366846	1.18669128418	18366406	0.998512302126	FBgn0011559	11451	FBgn0004413	72760
1864	3R	19613091	19614046	1.186606884003	19613668	1.00740626279	FBgn0015513	6160	FBgn0015513	6160
1865	3R	25982441	25983668	1.186591625214	25983042	1.048602272482	FBgn0039749	311	FBgn0065067	50492
1866	3R	24460648	24461554	1.18652677536	24460808	1.067184925079	FBgn0039590	23	FBgn0001215	35279
1867	3R	685619	687605	1.186479568481	686308	0.985509648043	FBgn0003002	7773	FBgn0003002	7773
1868	2R	16608929	16609930	1.186434745789	16609475	1.038104898789	FBgn0015721	37	FBgn0011824	4590
1869	3R	574069	574778	1.186356067657	574431	0.929429615245	FBgn0026620	346	FBgn0037270	34513
1870	3R	20948355	20949109	1.186086654663	20948631	0.939338992624	FBgn0051510	0	FBgn0046214	464
1871	2R	11081935	11082603	1.185782432556	11082556	1.146064996719	FBgn0024754	1709	FBgn0019968	35455
1872	3L	14939933	14941172	1.185612678528	14940535	1.085136413574	FBgn0040296	635	FBgn0040296	635
1873	3R	12107895	12108664	1.18516254425	12107958	1.081730246544	FBgn0051283	401	FBgn0051283	401
1874	X	16069997	16070936	1.185148239136	16070073	0.997616672516	FBgn0003933	17981	FBgn0003933	17981
1875	4	866367	867110	1.184587001801	866510	1.003485123316	FBgn0053797	2713	FBgn0039930	183099
1876	3R	2948139	2949005	1.18452835083	2948786	1.001690717844	FBgn0037471	1121	FBgn0037481	32112
1877	3L	13025113	13025867	1.183203697205	13025829	1.000391642253	FBgn0036342	4858	FBgn0036342	4858
1878	X	2195863	2197175	1.183096885681	2196513	1.182730618645	FBgn0003079	231	FBgn0003079	231
1879	2L	21296914	21297711	1.182965755463	21296998	0.949887657166	FBgn0032940	601	FBgn0021856	48246
1880	3L	21821378	21822442	1.18285369873	21821906	1.095274066925	FBgn0014362	8436	FBgn0046301	55860
1881	2R	13383978	13386297	1.182800769806	13385745	1.11226442882	FBgn0034282	1128	FBgn0034282	1128
1882	3L	20226947	20227805	1.182780742645	20227434	0.944613288431	FBgn0052227	1538	FBgn0003124	16412
1883	X	5534544	5535921	1.182508468628	5535365	1.112732326283	FBgn0000394	132	FBgn0029785	17686
1884	3L	21628913	21630012	1.181938171387	21629544	1.033893823624	FBgn0052447	10644	FBgn0037134	127762
1885	3L	16375970	16377006	1.181926727295	16376610	0.972428385417	FBgn0014163	488	FBgn0014163	488
1886	2L	13215713	13216453	1.181809186935	13216028	1.006356976249	FBgn0004192	189	FBgn0004192	189
1887	3L	20942105	20943111	1.181399345398	20942159	1.006476461887	FBgn0037042	16602	FBgn0003415	19106
1888	X	7075659	7076504	1.180911540985	7076356	0.962581634521	FBgn0029940	35784	FBgn0025549	60184
1889	X	551279	551956	1.18058013916	551328	1.223066449165	FBgn0021764	7667	FBgn0025637	38435
1890	X	18724459	18725542	1.180408000946	18725018	1.095606178045	FBgn0030974	2552	FBgn0030974	2552
1891	2R	3102001	3103086	1.180358886719	3102449	1.100275397301	FBgn0004243	517	FBgn0004243	517
1892	2L	14383237	14384309	1.180146217346	14383767	1.031551641576	FBgn0020258	2597	FBgn0028529	28687
1893	3R	19145013	19145998	1.180006980896	19145530	1.088774800301	FBgn0003118	26354	FBgn0002622	38995
1894	2L	5230411	5231419	1.179873466492	5230802	0.990913896	FBgn0051971	9964	FBgn0000228	47756
1895	2L	6259339	6259975	1.179670333862	6259927	1.057907422384	FBgn0031791	4051	FBgn0043854	112488
1896	2L	10547743	10549409	1.179562091827	10548542	0.926710665226	FBgn0051721	3661	FBgn0032268	18748
1897	X	5341240	5342213	1.179493904114	5341664	1.014726835139	FBgn0029769	378	FBgn0029771	20834
1898	2R	15450043	15451196	1.17933511734	15450670	1.055667484508	FBgn0050447	11509	FBgn0004364	175704
1899	X	18493315	18494340	1.179329872131	18493781	1.081841468811	FBgn0001079	2090	FBgn0030945	6753
1900	2L	18964207	18964880	1.178884983063	18964290	1.045668840408	FBgn0015772	360	FBgn0032728	671
1901	2L	21889012	21889794	1.178789138794	21889641	0.975775639216	FBgn0032966	1014	FBgn0003866	73453
1902	3R	19817792	19818825	1.178302764893	19818267	1.035673954908	FBgn0039137	371	FBgn0053108	3126
1903	3R	694025	694689	1.178262233734	694373	0.916056564876	FBgn0020280	9882	FBgn0003002	15838
1904	3L	8798920	8799858	1.177963256836	8799398	1.022114694118	FBgn0011577	2055	FBgn0020633	66159
1905	3L	8971259	8972270	1.177781581879	8971834	1.041289001703	FBgn0016070	88	FBgn0035954	7311
1906	2L	1425611	1426701	1.177711486816	1426183	1.039548144621	FBgn0002543	5734	FBgn0002543	5734
1907	X	11013494	11014335	1.176881790161	11013587	1.006146430969	FBgn0026268	689	FBgn0030274	18920
1908	3L	15191951	15193115	1.176507949829	15192380	0.96875147386	FBgn0029114	8520	FBgn0029114	8520
1909	4	828576	829746	1.176375865936	829245	1.124260535607	FBgn0039939	9562	FBgn0039930	220364
1910	X	13262649	13263444	1.176021099091	13263274	1.134245212261	FBgn0030486	16059	FBgn0030482	32444
1911	3L	20062797	20063446	1.175961971283	20063398	1.128599378798	FBgn0005198	375	FBgn0036959	111714
1912	3R	20950096	20950592	1.175795555115	20950122	1.053379467555	FBgn0046214	1027	FBgn0046214	1027
1913	3L	646529	647251	1.17566204071	646618	1.025785075294	FBgn0035150	8725	FBgn0035149	8888
1914	2L	4169144	4169965	1.175651073456	4169529	0.998428761959	FBgn0026394	3428	FBgn0031590	57568
1915	2L	7764883	7765634	1.175587177277	7765033	1.03354648749	FBgn0031945	2616	FBgn0031947	17824
1916	2L	6826118	6827523	1.175304889679	6826793	1.082867950201	FBgn0051632	4476	FBgn0042092	81024
1917	X	3007774	3008920	1.175039291382	3008228	1.086860768935	FBgn0004647	17200	FBgn0004647	17200
1918	3L	8984138	8985130	1.174858808517	8984539	1.018859326839	FBgn0035955	741	FBgn0035954	5394
1919	X	636571	637348	1.174836158752	637261	1.038375854492	FBgn0025618	4351	FBgn0015288	15301
1920	2R	15240099	15241888	1.174733161926	15240553	1.055464045207	FBgn0050452	1	FBgn0050218	215
1921	2L	6683518	6684307	1.174401760101	6683747	0.923874037606	FBgn0028703	610	FBgn0025777	39608
1922	2L	5009263	5010436	1.174249649048	5009795	1.170772171021	FBgn0053113	51	FBgn0010607	38342
1923	2L	2177989	2179012	1.17392539978	2178577	0.988283634186	FBgn0000097	172	FBgn0000097	172
1924	2R	20476744	20477705	1.173329353333	20477321	1.048707689558	FBgn0035088	52	FBgn0002607	174
1925	3R	19998633	19999488	1.172353744507	19999018	1.006774229162	FBgn0039161	665	FBgn0039167	45420
1926	3L	19136778	19137778	1.172214984894	19137279	1.019401848316	FBgn0016797	1394	FBgn0016797	1394
1927	2L	8382579	8383852	1.172061443329	8383288	1.021604802873	FBgn0032034	473	FBgn0032034	473
1928	X	19518778	19519831	1.172038078308	19519252	1.097261344685	FBgn0031057	1567	FBgn0031057	1567
1929	2R	10647177	10648337	1.171779632568	10647717	1.043089283837	FBgn0033993	14901	FBgn0033989	140631
1930	2L	6964285	6965484	1.17108631134	6964900	1.10480633904	FBgn0021944	474	FBgn0021944	474
1931	3R	18222820	18223669	1.171015262604	18223198	1.021452358791	FBgn0051166	96	FBgn0038964	23592
1932	3R	14045535	14046232	1.170285224915	14045623	1.078760528564	FBgn0038582	625	FBgn0038585	3826
1933	X	2073197	2073988	1.170166969299	2073244	0.996878517999	FBgn0053548	3313	FBgn0000377	32893
1934	X	380058	380911	1.170003890991	380205	0.971508264542	FBgn0000570	163	FBgn0000570	163
1935	3L	23174830	23175749	1.169918298721	23175647	1.145235971971	FBgn0037212	7223	FBgn0024733	146332
1936	3R	3121894	3122848	1.169782161713	3122339	1.000637278837	FBgn0052467	5555	FBgn0037481	141441
1937	3R	7397100	7398112	1.169519901276	7397571	1.018240451813	FBgn0025701	2599	FBgn0037920	48242
1938	2L	20768959	20771314	1.169507980347	20770138	1.119240824382	FBgn0032884	5104	FBgn0000986	47630
1939	2L	19132910	19133814	1.169327259064	19133683	0.972900997509	FBgn0010300	3948	FBgn0032762	4328
1940	3R	7234709	7235645	1.169219970703	7235198	0.996988857494	FBgn0037893	401	FBgn0037893	401
1941	2R	18441502	18442293	1.169167518616	18442176	0.991327979348	FBgn0034800	1053	FBgn0034802	2354
1942	3R	4303114	4303943	1.168919563293	4303487	0.992567006279	FBgn0037590	33593	FBgn0040529	136724
1943	3R	7237861	7238607	1.16845703125	7238526	1.013755003611	FBgn0037894	282	FBgn0037894	282
1944	3R	13373757	13374654	1.168382167816	13374162	1.008441756753	FBgn0038519	1931	FBgn0025571	8017
1945	X	15442055	15442923	1.168275356293	15442384	0.991654902697	FBgn0052586	13446	FBgn0052586	13446
1946	3R	3360958	3362427	1.167809486389	3361691	1.180445166195	FBgn0015573	556	FBgn0003885	5314
1947	2R	20605505	20606699	1.167174339294	20605922	1.015201956034	FBgn0004919	14002	FBgn0001148	36342
1948	2R	9022221	9023340	1.167166233063	9022855	1.105850724613	FBgn0033846	506	FBgn0033846	506
1949	3L	736629	737857	1.16715669632	737113	1.121342986822	FBgn0000575	4175	FBgn0000575	4175
1950	3L	2452157	2453427	1.167057037354	2452605	1.055887166192	FBgn0035347	2170	FBgn0035347	2170
1951	3R	22692270	22693074	1.166741371155	22692675	0.9698973824	FBgn0001197	22	FBgn0001197	22
1952	3R	12868745	12869565	1.166433334351	12869140	1.011491954327	FBgn0028470	150	FBgn0038472	314
1953	3R	184073	185064	1.166423797607	184524	1.074396950858	FBgn0037238	986	FBgn0001204	12152
1954	2R	4411649	4412647	1.166383743286	4412175	1.064291328192	FBgn0033340	121	FBgn0033341	1010
1955	3L	10648633	10649946	1.165511131287	10649327	1.030455701491	FBgn0010762	10637	FBgn0010762	10637
1956	2L	8304112	8305001	1.165454864502	8304473	0.933820219601	FBgn0032013	1040	FBgn0032015	3715
1957	3R	16399188	16401253	1.165419578552	16400744	1.098619573257	FBgn0038806	1986	FBgn0038805	1997
1958	3R	296861	298087	1.165322780609	297623	1.140247694651	FBgn0051523	7205	FBgn0037255	13140
1959	3L	14934375	14935700	1.165258407593	14935088	1.055122543784	FBgn0026320	482	FBgn0026320	482
1960	3R	4065828	4066474	1.164954185486	4065875	1.095955901676	FBgn0037555	359	FBgn0037555	359
1961	3L	22922057	22922714	1.164924621582	22922146	1.088981342316	FBgn0052457	795	FBgn0037207	43091
1962	2R	7133138	7134313	1.164255619049	7133687	1.146878778934	FBgn0021848	1230	FBgn0033636	1949
1963	3R	18200829	18201747	1.163930892944	18201346	1.002985729891	FBgn0038953	321	FBgn0038950	9643
1964	3L	17964225	17965288	1.163666248322	17964863	1.018262922764	FBgn0052193	37944	FBgn0020300	139800
1965	2R	13806149	13807078	1.163312911987	13806619	0.997702598572	FBgn0010575	1904	FBgn0010575	1904
1966	2R	16282512	16283338	1.163213729858	16282739	0.978146112882	FBgn0034548	5853	FBgn0016984	57257
1967	2R	4779912	4780814	1.163161277771	4780267	0.941773444414	FBgn0050343	16441	FBgn0033400	18175
1968	2L	1016537	1017503	1.1630859375	1016894	0.993257522583	FBgn0031295	10003	FBgn0003310	60917
1969	2R	7721546	7722511	1.162967681885	7721977	1.059645563364	FBgn0020377	5155	FBgn0020377	5155
1970	X	14851885	14853074	1.16295003891	14852589	0.998811216915	FBgn0052594	5782	FBgn0030605	45260
1971	2R	5229497	5230398	1.162710189819	5229576	1.035971403122	FBgn0050004	195	FBgn0023143	24435
1972	3L	8288656	8289761	1.162564277649	8289208	1.03097966512	FBgn0035872	226	FBgn0035872	226
1973	2L	21092260	21093267	1.162531852722	21092633	0.959377646446	FBgn0040297	441	FBgn0023388	37312
1974	2R	4179671	4181620	1.162432670593	4181564	1.01624472936	FBgn0010609	3896	FBgn0050353	11545
1975	3R	7472176	7473116	1.162090778351	7472693	0.972836271922	FBgn0037925	3725	FBgn0037921	21327
1976	3L	32310	33356	1.161497116089	32839	1.072561860085	FBgn0002564	17131	FBgn0035105	135115
1977	3L	19599542	19600696	1.160994291306	19600180	1.081464827061	FBgn0036896	675	FBgn0029094	16029
1978	3L	17811116	17812114	1.160132408142	17811548	1.001054819892	FBgn0036761	211	FBgn0036761	211
1979	X	22148194	22149032	1.160026073456	22148574	1.163356542587	FBgn0000719	89991	FBgn0031186	490589
1980	X	16607797	16609341	1.159772872925	16608915	1.110306411982	FBgn0001250	8456	FBgn0030786	8976
1981	2R	7154610	7155666	1.159730434418	7155027	0.946232981152	FBgn0033639	6529	FBgn0033638	6550
1982	3L	14912508	14913410	1.159636974335	14912952	0.986868353451	FBgn0040487	1581	FBgn0040487	1581
1983	X	9955570	9956457	1.159207344055	9956021	1.006283968687	FBgn0030179	24267	FBgn0030179	24267
1984	3R	20874946	20876751	1.159177303314	20875518	1.059854787939	FBgn0039266	4	FBgn0039266	4
1985	2L	1401933	1403211	1.159087181091	1402692	1.055678099394	FBgn0002543	17757	FBgn0002543	17757
1986	2R	5441128	5441973	1.158842086792	5441585	0.960805528304	FBgn0033465	18879	FBgn0033466	29777
1987	2R	7973500	7975357	1.15864276886	7974697	1.029271973504	FBgn0010238	5599	FBgn0010238	5599
1988	3L	21603117	21603938	1.158380508423	21603536	1.012512524923	FBgn0067688	908	FBgn0028663	129833
1989	3R	9526462	9527515	1.158319473267	9527045	1.110455456902	FBgn0028487	485	FBgn0038168	14113
1990	3R	24683609	24684585	1.158204555511	24683925	0.960752606392	FBgn0028373	990	FBgn0028373	990
1991	2R	13871048	13871831	1.157920837402	13871295	0.9582997102	FBgn0034328	26800	FBgn0034326	56974
1992	2L	12887659	12888366	1.157582759857	12888276	0.998196230994	FBgn0040508	24254	FBgn0028965	133031
1993	2L	12473070	12474260	1.157349586487	12473535	1.015520334244	FBgn0032437	19853	FBgn0040286	38870
1994	3L	3054028	3056018	1.157290458679	3055456	1.032575130463	FBgn0035397	796	FBgn0003938	18877
1995	2R	7976209	7978122	1.157147884369	7976791	1.08665116628	FBgn0010238	7693	FBgn0010238	7693
1996	3R	17874780	17876840	1.156958580017	17875324	1.049049601835	FBgn0017397	7410	FBgn0017397	7410
1997	3R	24372048	24372977	1.156754493713	24372410	1.102956008911	FBgn0039588	1886	FBgn0000659	38395
1998	3L	20037714	20038484	1.156423568726	20037892	0.94921376155	FBgn0036935	244	FBgn0036959	137220
1999	3L	18266793	18267887	1.156042098999	18267223	0.989088185628	FBgn0036785	704	FBgn0011706	96439
[truncated: 651 more rows]
