# Supplementary material for: Developmental roles of 21 Drosophila transcription factors are determined by quantitative differences in binding to an overlapping set of thousands of genomic regions
Source: Genome Biol. 2009 Jul 23;10(7):R80. doi: 10.1186/gb-2009-10-7-r80 (PMC2728534; doi:10.1186/gb-2009-10-7-r80)
Supplement: Additional data file 7 — Genomic coordinates of regions bound by each factor for the 25% FDR data set, locations and scores of peak windows, and the closest gene and closest transcribed gene for each peak. [file gb-2009-10-7-r80-S7.zip › Additional Data File 4 25% FDR bound regions/twi_1_081506-sym-25_table.txt]

Interval	Chr	Bound_Region_Start	Bound_Region_Stop	Bound_Region_Score	Peak_start	Peak_score	Closest_gene	Closest_gene_dist	Closest_transcribed_gene	Closest_transcribed_gene_dist
1	2L	15470356	15484873	5.066740989685	15482338	4.706767951741	FBgn0020371	1641	FBgn0003448	8140
2	X	438736	454676	4.568598270416	449653	4.243918699377	FBgn0003986	1790	FBgn0003986	1790
3	X	7163138	7171798	4.435361862183	7165950	4.095966974894	FBgn0029943	3026	FBgn0024250	12773
4	3L	1441691	1448708	4.377258777618	1445592	4.13201379776	FBgn0004635	1732	FBgn0004635	1732
5	X	15479329	15482455	4.373597145081	15481077	4.300381958485	FBgn0030663	2849	FBgn0003463	20600
6	2L	20462426	20477811	4.357594490051	20473909	4.180272638798	FBgn0046834	1180	FBgn0046834	1180
7	2R	16553529	16557775	4.296790122986	16556121	3.766394615173	FBgn0003391	8620	FBgn0003391	8620
8	2R	9069503	9088513	4.213128566742	9085779	4.162700092091	FBgn0033857	4357	FBgn0033856	11327
9	2L	19150346	19162975	4.177241802216	19150915	3.966111519757	FBgn0010300	21180	FBgn0032762	21560
10	3R	15163147	15179704	4.168733596802	15176242	3.920535311979	FBgn0038697	24229	FBgn0000463	24307
11	3R	4854498	4866995	4.113018035889	4863614	3.611302740434	FBgn0002932	1575	FBgn0002932	1575
12	3R	25126564	25136679	4.105248451233	25134678	3.649513032701	FBgn0015622	10688	FBgn0003525	53176
13	2L	86029	93407	4.090495586395	90240	3.826866570641	FBgn0002931	2858	FBgn0002931	2858
14	2R	2082679	2091627	4.058420658112	2085496	3.817324189579	FBgn0033076	27295	FBgn0041145	36822
15	2L	5869430	5873327	4.048583984375	5871202	3.82372934678	FBgn0031745	8279	FBgn0031740	68947
16	2L	9986727	9994883	4.048296928406	9988419	3.691564335543	FBgn0040965	3762	FBgn0040965	3762
17	3L	720915	741234	4.038353919983	723593	3.685078978539	FBgn0035160	941	FBgn0000575	9345
18	3L	20329997	20341761	4.033563613892	20336733	3.58191947376	FBgn0028978	1284	FBgn0028978	1284
19	2L	9452089	9456415	4.019063472748	9454532	3.612413853407	FBgn0053723	13792	FBgn0002973	17019
20	3L	21075399	21081756	4.009922981262	21080000	3.539334858165	FBgn0037051	10118	FBgn0037051	10118
21	2R	17904377	17920244	3.992786884308	17916140	3.660362780094	FBgn0053200	93	FBgn0053200	93
22	2L	4888105	4894257	3.989206790924	4889540	3.30629269282	FBgn0031644	455	FBgn0031645	2575
23	2R	6912489	6917898	3.977728843689	6916531	3.766343295574	FBgn0050506	783	FBgn0082585	3194
24	3L	14111459	14121631	3.97759437561	14119100	3.605252041536	FBgn0042630	22517	FBgn0000411	24779
25	3R	8889085	8901489	3.921152114868	8896087	3.721930167254	FBgn0004666	12606	FBgn0003308	37828
26	X	13511912	13514747	3.908935546875	13514193	3.475652122498	FBgn0030510	140	FBgn0030510	140
27	2L	1515937	1520144	3.853823661804	1518096	3.487576723099	FBgn0001174	88	FBgn0001174	88
28	3R	24682195	24688368	3.830730438232	24685191	3.30420589447	FBgn0028373	276	FBgn0028373	276
29	2L	18646715	18650140	3.821129798889	18648685	3.518542850719	FBgn0032693	228	FBgn0032693	228
30	2L	17741570	17754120	3.81969499588	17744961	3.403356888715	FBgn0015609	9511	FBgn0032646	247923
31	3R	13872756	13877635	3.81788444519	13875948	3.634315659018	FBgn0010389	2758	FBgn0010389	2758
32	2R	2887536	2894460	3.790758132935	2892505	3.469196885824	FBgn0033159	1177	FBgn0033159	1177
33	2R	18693582	18700566	3.789782524109	18695530	3.388830423355	FBgn0034833	3522	FBgn0003062	113210
34	2L	4362566	4376026	3.777094841003	4370334	3.48078611162	FBgn0026319	1656	FBgn0026319	1656
35	X	18514290	18522319	3.765707969666	18519136	3.492218522465	FBgn0004959	570	FBgn0004959	570
36	2R	11302838	11307551	3.752759933472	11305636	3.61318564415	FBgn0050321	2551	FBgn0050089	63375
37	3L	10497351	10501293	3.709038734436	10499675	3.2739907433	FBgn0052062	9723	FBgn0000629	112402
38	2R	17049457	17055844	3.706877708435	17053198	3.574292351218	FBgn0050283	5043	FBgn0010415	64448
39	X	3015605	3021517	3.696905136108	3019086	3.138900279999	FBgn0028746	10192	FBgn0028746	10192
40	2R	19144163	19156926	3.684620380402	19153296	3.406445952023	FBgn0034886	11880	FBgn0016762	48302
41	3R	17866656	17878727	3.679853916168	17870635	3.160115802989	FBgn0017397	2721	FBgn0017397	2721
42	3L	14936369	14945646	3.670060873032	14941228	3.289929807186	FBgn0040296	1328	FBgn0040296	1328
43	2L	4279699	4288455	3.662208557129	4282154	3.522487401962	FBgn0010473	997	FBgn0003941	54512
44	2R	8290731	8297827	3.662191390991	8296011	3.528323173523	FBgn0003326	440	FBgn0003326	440
45	X	22164328	22169366	3.632563591003	22168555	3.483535009272	FBgn0000719	109972	FBgn0031186	510570
46	2L	9144067	9147912	3.630671024323	9145857	3.341174542904	FBgn0051887	16014	FBgn0051887	16014
47	2L	13223665	13231019	3.618276119232	13225559	3.361624829909	FBgn0032489	353	FBgn0032489	353
48	3L	13316489	13325557	3.617828369141	13321525	3.278464466333	FBgn0036348	1648	FBgn0036349	31007
49	3L	12649649	12653044	3.612152576447	12651682	3.161778539419	FBgn0014343	16013	FBgn0036306	77022
50	2R	1441644	1447409	3.608170509338	1445814	3.087033776676	FBgn0033046	13569	FBgn0033059	137951
51	2R	7308416	7313386	3.59875869751	7310307	3.23989573647	FBgn0033652	4031	FBgn0033652	4031
52	3R	7596327	7607386	3.590057373047	7602333	3.285648286343	FBgn0011471	2493	FBgn0011471	2493
53	3R	1494027	1501426	3.581706523895	1497860	3.274543344975	FBgn0037363	2425	FBgn0037363	2425
54	3L	18995765	19002736	3.577347278595	18998962	3.142632842064	FBgn0002945	11628	FBgn0002945	11628
55	X	7135881	7143932	3.569380760193	7142483	3.285422717824	FBgn0025549	5943	FBgn0025549	5943
56	3R	26578852	26593934	3.568952560425	26580747	3.037056744099	FBgn0039801	8737	FBgn0003720	97290
57	3L	7491379	7497548	3.56539106369	7493173	3.24783380215	FBgn0052372	262	FBgn0014011	84047
58	X	14860198	14865118	3.561771869659	14862293	3.041485281552	FBgn0052594	3922	FBgn0030605	35556
59	3R	11471801	11477609	3.554990291595	11475637	3.416306804208	FBgn0053207	16271	FBgn0053207	16271
60	3R	2926609	2939451	3.528619289398	2931389	3.136467148276	FBgn0040670	11543	FBgn0003884	19129
61	3R	933963	937134	3.524935722351	935658	3.3916862607	FBgn0037293	18152	FBgn0010313	23250
62	3L	16727326	16742285	3.513572692871	16738510	3.012081174289	FBgn0036660	6464	FBgn0036660	6464
63	3R	19553370	19557414	3.491335868835	19554802	3.100219165578	FBgn0065098	1210	FBgn0028691	4382
64	2R	9942884	9949435	3.487416267395	9945981	3.231248378754	FBgn0013725	1217	FBgn0013725	1217
65	2R	19078775	19095808	3.478229522705	19081204	3.289327812195	FBgn0015903	8707	FBgn0015903	8707
66	2R	8702286	8715562	3.473335266113	8711023	3.258386433125	FBgn0053182	3160	FBgn0028991	5042
67	X	6825773	6836297	3.465636253357	6834190	3.024314515731	FBgn0029927	2464	FBgn0029927	2464
68	3L	11209904	11214394	3.459655761719	11212223	2.879574537277	FBgn0036150	2338	FBgn0041094	14033
69	3L	3390906	3396102	3.452948570251	3393547	3.370353253682	FBgn0014388	14920	FBgn0027616	35849
70	3L	4521298	4533217	3.448435783386	4527628	3.221421569586	FBgn0035558	4652	FBgn0015805	79936
71	3R	14805815	14822013	3.442641735077	14813496	3.160344759623	FBgn0026239	3749	FBgn0026239	3749
72	3L	20997904	21003246	3.441825866699	21000692	3.313319325447	FBgn0053285	22151	FBgn0037044	38956
73	2R	9059451	9064612	3.439666748047	9061853	2.91105261971	FBgn0033853	1042	FBgn0014877	8136
74	3R	22706650	22716495	3.438835144043	22708712	2.912392616272	FBgn0004359	1256	FBgn0002838	7034
75	X	17650889	17655160	3.437704086304	17653788	3.066732592053	FBgn0030868	236	FBgn0030870	10989
76	2R	5994463	6002983	3.43616771698	5998432	3.250850060407	FBgn0033529	6459	FBgn0033529	6459
77	X	1989751	2000650	3.435134887695	1993344	3.350371297201	FBgn0004861	643	FBgn0025626	72052
78	3L	22332725	22338719	3.431755065918	22336807	3.147142017589	FBgn0004449	4921	FBgn0004449	4921
79	3L	2862071	2869311	3.430740356445	2865312	3.136890138899	FBgn0035378	10070	FBgn0035370	114784
80	3R	10538422	10550737	3.427580833435	10543144	3.079410403967	FBgn0053967	6834	FBgn0051314	20087
81	3L	15979356	15993644	3.427478790283	15983021	2.988400777181	FBgn0044028	5718	FBgn0044028	5718
82	3L	12538853	12541832	3.411340236664	12540295	3.23276076998	FBgn0036302	6174	FBgn0004926	39611
83	X	19593801	19618515	3.411220550537	19609120	3.152786228392	FBgn0031071	7745	FBgn0031071	7745
84	2R	15586754	15590503	3.406643390656	15587489	3.151366037481	FBgn0004364	38885	FBgn0004364	38885
85	2L	2748730	2756870	3.406057357788	2750621	3.053696844313	FBgn0003075	2099	FBgn0003075	2099
86	3R	4630395	4640884	3.403192043304	4634076	3.034146168653	FBgn0037635	1457	FBgn0037633	2724
87	3R	10410792	10419244	3.399565219879	10412913	3.135090687696	FBgn0020299	5272	FBgn0020299	5272
88	2L	1398790	1412992	3.39311504364	1410990	3.092159181833	FBgn0002543	9459	FBgn0002543	9459
89	2L	14260204	14266817	3.389051437378	14262065	3.091000500847	FBgn0004002	1457	FBgn0028529	93015
90	2L	19332361	19338935	3.388806819916	19334201	3.338859409094	FBgn0024245	24952	FBgn0024245	24952
91	3L	3828149	3833826	3.386279582977	3829547	3.046558941112	FBgn0013751	138	FBgn0035464	34746
92	2L	19695546	19699516	3.384272575378	19699390	3.302055532282	FBgn0005590	2426	FBgn0005590	2426
93	2R	18548881	18563671	3.383549690247	18557574	3.19924769682	FBgn0003900	3866	FBgn0003900	3866
94	2L	14438716	14450678	3.383141517639	14445885	3.296154171228	FBgn0028844	4931	FBgn0005771	44977
95	2R	13813560	13816967	3.382730960846	13814819	3.289990845849	FBgn0034326	498	FBgn0034326	498
96	3R	4664230	4677574	3.382429122925	4667487	3.148399353027	FBgn0037638	17355	FBgn0011966	20115
97	2R	14655987	14660354	3.379901409149	14658954	3.122762736152	FBgn0034418	50	FBgn0000578	2456
98	2L	16270742	16276222	3.376536846161	16276174	2.928678406609	FBgn0001994	7483	FBgn0001994	7483
99	3L	17519138	17523723	3.358938694	17521171	3.079474393059	FBgn0025455	1876	FBgn0025455	1876
100	2R	7144796	7157514	3.351582527161	7152185	3.204434871674	FBgn0033638	3708	FBgn0033638	3708
101	X	1977910	1982603	3.349657058716	1979677	2.91000576814	FBgn0004860	1797	FBgn0025626	58385
102	3R	19123236	19128651	3.348072052002	19126323	2.97704654932	FBgn0039071	10412	FBgn0039067	42544
103	X	6876226	6887666	3.337404251099	6882432	3.011772092183	FBgn0029931	3412	FBgn0029931	3412
104	2R	19780335	19790654	3.332893848419	19783736	2.930179708144	FBgn0005636	399	FBgn0034987	87779
105	3L	15673412	15681401	3.328956127167	15677393	3.033582462984	FBgn0041160	12285	FBgn0041160	12285
106	3R	7197034	7204990	3.324973583221	7204455	3.242956049302	FBgn0004595	5945	FBgn0026064	28088
107	3L	2561869	2568523	3.320052146912	2566457	2.883392165689	FBgn0010909	3615	FBgn0024939	4525
108	2R	18303847	18314952	3.313842773438	18310193	3.147482275963	FBgn0011211	3557	FBgn0011211	3557
109	3L	2420143	2424291	3.309250354767	2422246	3.081699848175	FBgn0052306	24716	FBgn0053231	26442
110	3L	15947128	15953073	3.29785823822	15951617	3.118985063889	FBgn0012066	1453	FBgn0012066	1453
111	2R	18188549	18200744	3.291502952576	18198425	2.98533642292	FBgn0020257	1870	FBgn0020257	1870
112	2R	19493734	19497109	3.290784358978	19495586	2.981553806978	FBgn0019948	481	FBgn0034948	10708
113	X	3713273	3715669	3.288990020752	3714643	2.953869987937	FBgn0015565	1080	FBgn0019661	6719
114	2L	17733444	17737962	3.288561820984	17736663	2.976713312997	FBgn0015609	1213	FBgn0032646	239625
115	3L	16371535	16378897	3.287848949432	16373258	3.013228809132	FBgn0014163	3840	FBgn0014163	3840
116	X	16605367	16612687	3.284068584442	16608844	3.021523147821	FBgn0001250	8527	FBgn0030786	9047
117	2L	6371980	6377583	3.282917022705	6373382	2.933126032352	FBgn0043854	967	FBgn0043854	967
118	2R	14312527	14319415	3.281947612762	14317306	2.985105454922	FBgn0010651	1284	FBgn0010651	1284
119	2L	3604371	3620056	3.281171798706	3609042	3.022799670696	FBgn0002985	2294	FBgn0002985	2294
120	2L	13595410	13598962	3.255962848663	13597534	3.217694431543	FBgn0028513	348	FBgn0028546	43737
121	3L	4674639	4679326	3.254291534424	4677535	2.918869299047	FBgn0042199	991	FBgn0042199	991
122	2R	3469827	3475619	3.247991085052	3473528	3.124951811398	FBgn0026361	207	FBgn0026361	207
123	3R	4113428	4116476	3.246692657471	4114736	3.082378864288	FBgn0037562	1075	FBgn0037568	16244
124	3L	21404570	21417128	3.243570327759	21414305	2.990295219421	FBgn0014143	3908	FBgn0014143	3908
125	3R	10393234	10402343	3.240261077881	10396492	3.00314095815	FBgn0004629	1129	FBgn0004629	1129
126	2R	6091297	6097340	3.236456871033	6093467	3.106691392263	FBgn0004399	23750	FBgn0004399	23750
127	X	4055052	4059589	3.235029220581	4056528	3.004679203033	FBgn0000635	5201	FBgn0026080	93849
128	2L	9148150	9152620	3.234752655029	9150956	2.863775141099	FBgn0032100	13279	FBgn0051887	21113
129	3L	5962355	5971822	3.230600357056	5967778	3.012355972739	FBgn0052406	3383	FBgn0035656	17826
130	3L	8479709	8484480	3.228422164917	8480862	2.895622551441	FBgn0035900	2832	FBgn0035900	2832
131	3R	19168065	19174715	3.227575302124	19169626	2.825252701254	FBgn0003118	2258	FBgn0002622	14899
132	3L	15479223	15484244	3.224014282227	15482227	2.973514318466	FBgn0036503	58	FBgn0036503	58
133	2R	5469767	5474159	3.220937728882	5472277	2.714367417728	FBgn0033467	789	FBgn0033467	789
134	2L	16313434	16323056	3.218305587769	16315806	2.836082428694	FBgn0000250	6224	FBgn0000250	6224
135	3R	2911579	2916323	3.217361450195	2915244	2.926865768433	FBgn0003884	2984	FBgn0003884	2984
136	3L	20561796	20565940	3.215635299683	20563482	3.008823058184	FBgn0037014	7589	FBgn0001320	65722
137	2R	15173218	15178791	3.214614868164	15176801	2.544154458576	FBgn0067695	207	FBgn0067695	207
138	3R	6451097	6454671	3.209193706512	6452645	2.904602825642	FBgn0001235	11741	FBgn0001235	11741
139	3L	15225743	15229072	3.208490371704	15227734	2.910177651574	FBgn0029114	26834	FBgn0029114	26834
140	2R	6043875	6055754	3.207374572754	6047804	2.998125076294	FBgn0005630	7271	FBgn0004399	21913
141	2L	8207654	8215848	3.205408573151	8209462	2.643167944515	FBgn0003607	1671	FBgn0003607	1671
142	2R	5440570	5450948	3.203798294067	5443780	2.987273661296	FBgn0033465	21074	FBgn0033466	27582
143	3R	8467863	8476556	3.20200920105	8475030	2.954803572761	FBgn0038071	1248	FBgn0038071	1248
144	2R	16110468	16120688	3.201017379761	16115740	3.147502001594	FBgn0050153	4028	FBgn0046816	5204
145	2R	12298239	12302052	3.195827484131	12299896	3.048262680278	FBgn0034158	1342	FBgn0025832	70305
146	2R	10476660	10482755	3.194111347198	10479009	2.825927704573	FBgn0033987	832	FBgn0033987	832
147	2R	16607629	16611282	3.189771175385	16609475	2.962527723873	FBgn0015721	37	FBgn0011824	4590
148	2R	2024841	2030202	3.189273357391	2026515	2.777055459864	FBgn0010347	12443	FBgn0041145	95803
149	3L	7880481	7887235	3.188611984253	7884438	2.857546742757	FBgn0003041	1460	FBgn0003041	1460
150	2L	17216434	17219692	3.181602954865	17218422	2.883085924036	FBgn0051745	23057	FBgn0032633	161654
151	3L	10302362	10307357	3.178354263306	10304785	2.971660703421	FBgn0067716	10992	FBgn0000629	307292
152	2R	12970541	12978682	3.175952911377	12973379	2.971178650856	FBgn0028953	835	FBgn0028953	835
153	2R	11623485	11627197	3.175890445709	11625887	3.052436947823	FBgn0034075	539	FBgn0034073	8421
154	2L	19317555	19324596	3.174546718597	19318905	3.043032029096	FBgn0032769	22670	FBgn0024245	40248
155	3R	15755476	15763998	3.152965545654	15756935	2.960301988265	FBgn0038753	2618	FBgn0021776	3907
156	3R	2856434	2864436	3.151209354401	2863428	2.777876629549	FBgn0024289	14629	FBgn0010774	42698
157	3R	27017458	27021125	3.149942398071	27018865	2.935542471269	FBgn0004389	81	FBgn0004389	81
158	2L	15486202	15491941	3.147530078888	15488233	2.841957509518	FBgn0002524	6806	FBgn0003448	14035
159	3R	6418921	6432342	3.145390510559	6425902	2.734369367361	FBgn0001235	38484	FBgn0001235	38484
160	3R	9117069	9122286	3.137774944305	9119257	2.921903189491	FBgn0038134	337	FBgn0038134	337
161	2L	14019927	14030185	3.132810592651	14026493	3.012639284134	FBgn0028519	517	FBgn0028519	517
162	2L	8381083	8389022	3.132561206818	8387298	2.792296970592	FBgn0041717	2426	FBgn0032036	2831
163	3R	11744482	11749447	3.12645149231	11747707	2.811409894158	FBgn0038385	1072	FBgn0038385	1072
164	3R	12293176	12296599	3.125285148621	12294414	2.993195028866	FBgn0038434	936	FBgn0038434	936
165	3R	18963292	18975652	3.122239589691	18967826	2.930223107338	FBgn0004644	55	FBgn0051457	14120
166	3L	9826489	9832053	3.120762825012	9829960	2.775872090284	FBgn0004390	734	FBgn0015618	17363
167	3R	849981	852730	3.115347862244	851955	2.960218079885	FBgn0037292	37481	FBgn0010313	60453
168	X	4613875	4619602	3.112907409668	4617062	2.849238311543	FBgn0025679	308	FBgn0022768	84954
169	2L	7041355	7051694	3.112596511841	7043465	2.70105490965	FBgn0051630	998	FBgn0051630	998
170	2R	15545283	15552754	3.108795642853	15550346	3.032981507918	FBgn0034480	30496	FBgn0004364	76028
171	3L	17613470	17620215	3.108023643494	17615507	2.915019259733	FBgn0052179	4028	FBgn0052179	4028
172	2R	6710493	6717679	3.101102828979	6715611	2.70117726922	FBgn0033582	19509	FBgn0033590	36979
173	3L	16439639	16443706	3.089542388916	16440878	2.856909106759	FBgn0004569	8082	FBgn0014163	63780
174	2R	11404147	11409732	3.083912372589	11406110	2.656473271987	FBgn0003425	393	FBgn0003425	393
175	2R	8848165	8855546	3.080261230469	8853646	2.938704013824	FBgn0067725	8259	FBgn0011882	93245
176	3L	2847234	2854634	3.079177856445	2852349	2.848706301521	FBgn0035378	2893	FBgn0035370	101821
177	3R	2585979	2590716	3.076675891876	2587927	2.694689661264	FBgn0000071	388	FBgn0000071	388
178	3L	1147651	1152810	3.070108890533	1151009	2.619345635176	FBgn0025525	9797	FBgn0035194	80197
179	3R	8855549	8863434	3.062665700912	8861992	2.857045650482	FBgn0038113	2143	FBgn0003308	3733
180	3R	20992198	21002568	3.049220561981	20999003	2.751679813161	FBgn0039285	620	FBgn0039286	11732
181	3L	886785	894167	3.047867298126	892114	2.700110435486	FBgn0028999	557	FBgn0035164	71068
182	3L	14416072	14421719	3.044456481934	14420157	2.805524766445	FBgn0036424	37566	FBgn0036424	37566
183	X	5359937	5364346	3.035944461823	5362687	2.690823623112	FBgn0029771	189	FBgn0029771	189
184	3R	16653217	16657401	3.030180454254	16655821	2.717717451208	FBgn0027493	516	FBgn0038830	5870
185	2R	14183271	14194566	3.026595115662	14192525	2.682322057088	FBgn0023214	4130	FBgn0023214	4130
186	3R	12902453	12913375	3.021770000458	12908020	2.728134015027	FBgn0038476	2069	FBgn0038476	2069
187	3R	2571868	2583489	3.018536567688	2581404	2.695914328098	FBgn0026564	723	FBgn0026564	723
188	3L	301873	306627	3.018025398254	304407	2.798060715199	FBgn0004373	995	FBgn0004373	995
189	3L	10819930	10838118	3.013219833374	10825375	2.418676058451	FBgn0026160	6464	FBgn0026160	6464
190	3R	5697102	5702053	3.00983953476	5699824	2.762825573192	FBgn0040536	1039	FBgn0065050	95618
191	3R	6175300	6183923	3.003273010254	6178822	2.73254776001	FBgn0015396	2916	FBgn0015396	2916
192	3R	18497667	18503332	3.002931118011	18499596	2.710223376751	FBgn0039000	295	FBgn0039000	295
193	3R	858638	866306	2.995666503906	864905	2.768509038289	FBgn0010313	47503	FBgn0010313	47503
194	3L	22657525	22659773	2.991490840912	22658489	2.7356783362	FBgn0016034	414	FBgn0037200	147558
195	2L	14428923	14437540	2.990387439728	14430543	2.679689586163	FBgn0028871	5412	FBgn0005771	60319
196	2L	1060831	1070825	2.988349914551	1068764	2.900940060616	FBgn0003310	9047	FBgn0003310	9047
197	3L	13054179	13061667	2.987892150879	13058559	2.850254270766	FBgn0036345	2677	FBgn0010452	29661
198	3L	9463840	9466980	2.987453460693	9465731	2.660749647352	FBgn0052037	410	FBgn0036005	4017
199	X	3006192	3013214	2.985756874084	3008462	2.595923592063	FBgn0004647	17434	FBgn0004647	17434
200	3R	27096759	27104021	2.985682487488	27098975	2.723397195339	FBgn0039839	7523	FBgn0039831	52549
201	2R	2992595	3005592	2.984954357147	2998166	2.727411001921	FBgn0015930	3510	FBgn0015930	3510
202	2R	14775769	14795442	2.984031200409	14788215	2.701404005289	FBgn0003254	2374	FBgn0003254	2374
203	2L	2160547	2167516	2.982886314392	2165061	2.693327847649	FBgn0031393	9301	FBgn0031393	9301
204	3L	19520929	19529197	2.982116222382	19522255	2.586660257975	FBgn0036886	4574	FBgn0036886	4574
205	2R	8499469	8502681	2.981261253357	8500798	2.660687796275	FBgn0005624	3902	FBgn0005624	3902
206	3L	11664405	11668355	2.981234550476	11666675	2.928278558394	FBgn0036193	628	FBgn0036193	628
207	X	7010134	7016115	2.979458808899	7014788	2.304342269897	FBgn0047092	19702	FBgn0029933	71499
208	3R	26391690	26395892	2.978431224823	26394235	2.898523779476	FBgn0039787	10919	FBgn0039767	140237
209	2R	11212935	11218251	2.971835136414	11214780	2.801654100418	FBgn0050080	1777	FBgn0010426	19837
210	2R	4648790	4652068	2.971483707428	4650527	2.764315664768	FBgn0028955	240	FBgn0033380	24451
211	3L	13351000	13355154	2.970904350281	13352211	2.808361418107	FBgn0036349	321	FBgn0036349	321
212	2L	17255557	17266069	2.968190670013	17262785	2.613633871078	FBgn0032629	6124	FBgn0032633	117291
213	3R	22615030	22625326	2.966938972473	22621125	2.657715214623	FBgn0003717	3640	FBgn0027889	71404
214	3L	16005517	16019426	2.965540409088	16014669	2.592671730939	FBgn0003691	1245	FBgn0003691	1245
215	2L	19638486	19640947	2.961225986481	19639598	2.537064973046	FBgn0000464	32259	FBgn0005590	57366
216	2R	8470696	8476950	2.960641384125	8474587	2.380607813597	FBgn0033787	5124	FBgn0004512	12336
217	2L	5787749	5790909	2.960496425629	5789303	2.823463320732	FBgn0051913	5272	FBgn0031739	12666
218	2R	8962610	8967283	2.958409309387	8963886	2.611634114209	FBgn0050062	1641	FBgn0050062	1641
219	2R	10484093	10488739	2.958164691925	10486543	2.698132544756	FBgn0033987	8366	FBgn0033987	8366
220	2L	14480176	14493375	2.953131198883	14486319	2.788344775929	FBgn0005771	4543	FBgn0005771	4543
221	X	16955958	16960137	2.951853752136	16958703	2.710516256445	FBgn0030820	17129	FBgn0065049	20098
222	2R	18595856	18599554	2.946807861328	18597768	2.511581033468	FBgn0034820	2906	FBgn0003062	15448
223	3L	9001922	9004890	2.945466041565	9003267	2.936776415507	FBgn0035956	8911	FBgn0028789	12057
224	3L	20626057	20635050	2.94521522522	20633462	2.833965582006	FBgn0001320	4258	FBgn0001320	4258
225	3R	937745	942799	2.943324565887	939544	2.615309983492	FBgn0037293	14266	FBgn0010313	27136
226	3L	21531114	21533770	2.940440654755	21532386	2.574921437672	FBgn0023417	313	FBgn0028663	58683
227	2L	16277346	16284397	2.938311100006	16277435	3.007321453094	FBgn0001994	6222	FBgn0001994	6222
228	3L	5807330	5811326	2.935105323792	5809985	2.509358742658	FBgn0003984	9576	FBgn0035640	22955
229	2L	5236448	5241193	2.9304728508	5239808	2.7724238003	FBgn0051971	958	FBgn0000228	38750
230	X	14573700	14579650	2.927512645721	14577396	2.842171728611	FBgn0015774	5815	FBgn0015773	89628
231	3R	17200649	17208470	2.926916122437	17205972	2.638698101044	FBgn0004110	1271	FBgn0043012	110173
232	2L	8840497	8853295	2.926836013794	8841999	2.816791394178	FBgn0029123	16374	FBgn0029123	16374
233	2R	11668377	11672008	2.92284822464	11670382	2.623849932353	FBgn0034082	3275	FBgn0034082	3275
234	2L	17738188	17741102	2.922598838806	17739690	2.504987090826	FBgn0015609	4240	FBgn0032646	242652
235	3R	15683608	15688229	2.915135383606	15684843	2.806721001863	FBgn0038736	1327	FBgn0038741	18296
236	3R	11087457	11090530	2.912558078766	11088736	2.761166572571	FBgn0003600	460	FBgn0003600	460
237	X	16474145	16483000	2.912506103516	16478505	2.545432090759	FBgn0030766	3663	FBgn0030766	3663
238	2L	3630559	3634503	2.9107837677	3632869	2.560897210065	FBgn0031554	11188	FBgn0002985	26121
239	2R	13406364	13413128	2.909025669098	13407981	2.754646609811	FBgn0034283	1224	FBgn0034282	21108
240	3L	21230135	21235451	2.902355194092	21232498	2.777285516262	FBgn0000551	854	FBgn0037066	12594
241	2L	8141304	8149739	2.89705324173	8145414	2.717868745327	FBgn0051606	2216	FBgn0051607	3536
242	2L	5274443	5279873	2.885345935822	5277417	2.547611773014	FBgn0000228	1141	FBgn0000228	1141
243	2R	5225041	5227719	2.883375167847	5226330	2.644961039225	FBgn0010316	2194	FBgn0023143	21189
244	3L	14916947	14919679	2.876470565796	14918664	2.583787611553	FBgn0040487	7293	FBgn0040487	7293
245	3R	12524938	12532966	2.872053146362	12526818	2.458189189434	FBgn0003944	33530	FBgn0063261	50293
246	2R	11411454	11421465	2.871474266052	11412823	2.315165042877	FBgn0053463	1533	FBgn0003425	7106
247	X	18628551	18636422	2.870516777039	18633577	2.713778495789	FBgn0001090	1961	FBgn0001090	1961
248	3R	12715831	12720344	2.868527889252	12718166	2.796038291034	FBgn0015350	12716	FBgn0082171	36129
249	3R	12663451	12668645	2.868413925171	12665389	2.752523720264	FBgn0000014	9620	FBgn0020546	10337
250	X	17336359	17339751	2.867540359497	17338658	2.456445634365	FBgn0030842	15406	FBgn0030851	124755
251	2L	4818599	4825223	2.865479946136	4823903	2.470943899716	FBgn0031632	2127	FBgn0031632	2127
252	X	10337764	10341629	2.865164041519	10339204	2.613930730259	FBgn0052680	249	FBgn0052680	249
253	3L	11215247	11224205	2.861196041107	11217216	2.481211970834	FBgn0036150	7331	FBgn0041094	9040
254	2R	16972999	16975902	2.85310792923	16974368	2.12217650694	FBgn0010415	14382	FBgn0010415	14382
255	3L	18552596	18554386	2.84596157074	18554011	2.641788742759	FBgn0036791	11	FBgn0036800	33942
256	2R	19949254	19954482	2.844908237457	19951728	2.619611766603	FBgn0035005	1372	FBgn0019886	71162
257	3R	17977050	17981795	2.844171524048	17979085	2.295993059874	FBgn0053335	11655	FBgn0053335	11655
258	3R	10473020	10482920	2.843934059143	10478339	2.85124986312	FBgn0026578	3084	FBgn0026578	3084
259	2R	7061343	7066581	2.843645095825	7062731	2.520132001241	FBgn0000577	18614	FBgn0000577	18614
260	2R	2322210	2328497	2.841474533081	2326017	2.57068269393	FBgn0033107	856	FBgn0033107	856
261	2L	9136856	9139786	2.837229728699	9138320	2.653039735906	FBgn0051887	8477	FBgn0051887	8477
262	2R	13192912	13196583	2.837096691132	13195178	2.651435403263	FBgn0016059	3180	FBgn0016059	3180
263	2L	13865061	13872010	2.836185932159	13867714	2.339413046837	FBgn0028532	18302	FBgn0051842	32676
264	3R	5163847	5176412	2.831802129745	5170212	2.61840615553	FBgn0053936	2620	FBgn0053936	2620
265	3R	5374087	5379564	2.830522537231	5378170	2.404717669767	FBgn0037707	405	FBgn0037707	405
266	2R	13263918	13269982	2.830141544342	13268506	2.545256782981	FBgn0034276	2775	FBgn0003545	5532
267	2R	15573633	15584156	2.8295545578	15581623	2.465232400333	FBgn0004364	44751	FBgn0004364	44751
268	2L	4346123	4353165	2.828607559204	4351366	2.516696537242	FBgn0031596	1609	FBgn0026319	20624
269	2R	10642678	10649108	2.82298374176	10647474	2.489258710076	FBgn0033993	15144	FBgn0033989	140388
270	3L	15187904	15191065	2.822076797485	15189160	2.57022434473	FBgn0029114	11740	FBgn0029114	11740
271	2L	8286022	8291507	2.819490909576	8290113	2.344933818368	FBgn0011902	614	FBgn0011902	614
272	2R	16869575	16877708	2.818792819977	16875005	2.46910313999	FBgn0000395	482	FBgn0000395	482
273	2L	8357052	8366786	2.81659412384	8359424	2.508188426495	FBgn0032026	1774	FBgn0010265	5185
274	3L	6235690	6238643	2.816143989563	6237468	2.669472312927	FBgn0001258	828	FBgn0035692	70335
275	3L	21998826	22006456	2.813677787781	22000912	2.628937160268	FBgn0037149	938	FBgn0037149	938
276	X	10666673	10673371	2.813282966614	10668456	2.513615355772	FBgn0030235	456	FBgn0030235	456
277	2L	1459278	1465151	2.810891151428	1462443	2.337782160441	FBgn0051925	11600	FBgn0002543	41994
278	3R	424362	430612	2.809469223022	429153	2.577694756644	FBgn0040685	8729	FBgn0037261	38120
279	2R	11247582	11257122	2.808505058289	11250352	2.651984759739	FBgn0050089	8091	FBgn0050089	8091
280	X	14477749	14490048	2.807333469391	14483599	2.523766934872	FBgn0015773	4169	FBgn0015773	4169
281	2L	355385	358317	2.807044506073	356337	2.512274503708	FBgn0031250	1531	FBgn0031250	1531
282	X	3199709	3209010	2.80414390564	3207968	2.688110431035	FBgn0000472	21371	FBgn0000472	21371
283	3R	11809802	11816648	2.800901889801	11814974	2.505750846863	FBgn0003507	3051	FBgn0003507	3051
284	3L	20500533	20506594	2.800133705139	20503249	2.708344395955	FBgn0037012	28994	FBgn0037009	48399
285	3R	6504935	6509646	2.797322750092	6507316	2.173085184658	FBgn0037819	2417	FBgn0001235	42930
286	3R	10499295	10502113	2.796607017517	10500845	2.707993984222	FBgn0038252	11680	FBgn0026578	19422
287	3R	15816033	15824851	2.795164108276	15821389	2.478418742909	FBgn0038755	12855	FBgn0038768	36153
288	2L	10056245	10060373	2.794781684875	10058955	2.57943624258	FBgn0032178	1942	FBgn0011823	2049
289	3R	9495699	9501324	2.793123245239	9497136	2.269858181477	FBgn0038165	687	FBgn0004587	10114
290	3R	23261993	23272900	2.791679382324	23267366	2.374457061291	FBgn0039518	22545	FBgn0039509	153149
291	3R	18612541	18617517	2.790844917297	18615096	2.384018778801	FBgn0039026	4890	FBgn0039013	62474
292	X	8971184	8981541	2.787617683411	8972990	2.479280443753	FBgn0030090	7249	FBgn0030092	21290
293	2L	15733666	15744920	2.786630630493	15739257	2.490429541644	FBgn0010382	4827	FBgn0003936	8354
294	3R	463152	470643	2.786069869995	466341	2.596743134891	FBgn0037261	932	FBgn0037261	932
295	3R	18862185	18871611	2.784627914429	18865526	2.570680926828	FBgn0039041	2437	FBgn0051457	88180
296	2L	14550091	14556533	2.778300285339	14554794	2.569768269857	FBgn0028881	5719	FBgn0005771	63932
297	2R	6706312	6708956	2.777123451233	6707734	2.660750445198	FBgn0003396	18007	FBgn0033581	41771
298	X	8673549	8678269	2.774359226227	8676714	2.277649402618	FBgn0052710	12256	FBgn0030061	116527
299	2L	16738349	16743384	2.773892402649	16742444	2.334433702322	FBgn0032600	3111	FBgn0032600	3111
300	2L	2872216	2876241	2.771667480469	2873803	2.405648035162	FBgn0051694	715	FBgn0004584	98873
301	3L	6793861	6798255	2.770923137665	6795230	2.381576240063	FBgn0003995	31123	FBgn0035714	68370
302	3R	9794909	9799966	2.770683050156	9797601	2.506614017487	FBgn0015270	6962	FBgn0038196	64286
303	3L	13801696	13804318	2.768919944763	13802929	2.419676462809	FBgn0036380	4570	FBgn0036386	91327
304	2R	2096677	2099428	2.766313552856	2097952	2.657637029886	FBgn0033076	14839	FBgn0041145	24366
305	2R	17209197	17217549	2.766183853149	17215207	2.60313937068	FBgn0010228	3137	FBgn0010228	3137
306	2L	17376047	17381660	2.764163017273	17378560	2.569900624892	FBgn0032633	1516	FBgn0032633	1516
307	3R	13218902	13221797	2.764043331146	13220322	2.425273811116	FBgn0025456	17	FBgn0025456	17
308	2L	21088927	21094002	2.762458324432	21092903	2.547843360901	FBgn0040297	711	FBgn0023388	37042
309	2L	11484558	11487707	2.75660943985	11486110	2.140721988678	FBgn0003313	79	FBgn0003313	79
310	3L	118713	124325	2.756447315216	121698	2.593027395361	FBgn0035099	8287	FBgn0035105	46256
311	2L	2446848	2459193	2.755211830139	2456899	2.580186754465	FBgn0012017	3145	FBgn0015816	35767
312	3L	189394	193405	2.75381231308	192110	2.489776751574	FBgn0035109	2386	FBgn0035110	4109
313	2L	19708598	19711689	2.753408432007	19708730	2.485982461409	FBgn0005590	11766	FBgn0005590	11766
314	X	18142220	18149345	2.750113487244	18144991	2.711175077102	FBgn0004956	3229	FBgn0004956	3229
315	2L	18875971	18879764	2.749076843262	18877298	2.180027389526	FBgn0003896	113	FBgn0032717	41702
316	3R	10504013	10515116	2.747915744781	10505315	2.530924516566	FBgn0038252	16150	FBgn0051314	17742
317	2L	1483256	1487550	2.74727678299	1486201	2.559296495774	FBgn0051928	6113	FBgn0031345	31237
318	2R	1719877	1724829	2.744854450226	1721536	2.381673399607	FBgn0021847	30	FBgn0033073	425
319	3L	274866	284055	2.742904663086	280810	2.501477122307	FBgn0035128	544	FBgn0035128	544
320	2L	2012728	2015282	2.742406845093	2014058	2.382926828721	FBgn0051669	808	FBgn0031391	133229
321	2L	12005897	12013917	2.741612434387	12010661	2.495902846841	FBgn0014019	2285	FBgn0032390	20697
322	2R	20170739	20174890	2.738216400146	20173768	2.517726168913	FBgn0035046	1743	FBgn0035046	1743
323	3L	19120905	19125033	2.737542629242	19122297	2.676595628262	FBgn0016797	13588	FBgn0016797	13588
324	X	13060853	13065124	2.737368583679	13064149	2.525322745828	FBgn0052639	6311	FBgn0052639	6311
325	2R	15563003	15568263	2.736709594727	15564823	2.656851556566	FBgn0034480	44973	FBgn0004364	61551
326	2R	13669562	13674586	2.736488342285	13671509	2.642386941349	FBgn0022238	1546	FBgn0022238	1546
327	3R	8070974	8079684	2.736443042755	8078640	2.655186271667	FBgn0038008	1269	FBgn0037992	124721
328	3R	20120074	20124948	2.736100673676	20123424	2.681614707498	FBgn0000368	2286	FBgn0000368	2286
329	2L	12477477	12480060	2.732455253601	12478635	2.316749066114	FBgn0051858	18660	FBgn0040286	43970
330	X	6934272	6944053	2.732443809509	6941773	2.490160882473	FBgn0029933	1516	FBgn0029933	1516
331	3R	670628	685177	2.730253219604	674979	2.602613140555	FBgn0003002	3556	FBgn0003002	3556
332	3L	15284894	15289512	2.728332519531	15286469	2.45900079608	FBgn0036494	15490	FBgn0036494	15490
333	2R	6358646	6361838	2.7283244133	6360356	2.646763184491	FBgn0027525	5723	FBgn0027525	5723
334	X	5738968	5748212	2.728263378143	5745495	2.482195096857	FBgn0000042	605	FBgn0000042	605
335	3L	21658411	21663344	2.726453781128	21661440	2.563235918681	FBgn0037120	1071	FBgn0037134	95866
336	3R	2709763	2713087	2.723957061768	2711206	2.643868803978	FBgn0001077	21160	FBgn0001077	21160
337	3L	14157870	14163339	2.72198009491	14161784	2.394980722004	FBgn0013718	5648	FBgn0013718	5648
338	3R	21859819	21863706	2.720100164413	21861908	2.667352816638	FBgn0002633	852	FBgn0002633	852
339	3R	16919749	16924296	2.719405174255	16922474	2.393398316701	FBgn0038853	1053	FBgn0010770	19484
340	3L	9775418	9784033	2.718298912048	9778398	2.412215292454	FBgn0044328	9	FBgn0044049	173
341	2R	4145353	4156817	2.716039657593	4155461	2.506116249982	FBgn0003892	5987	FBgn0003892	5987
342	3L	17379990	17382861	2.713040351868	17381351	2.529690027237	FBgn0027660	5420	FBgn0027660	5420
343	3R	9264910	9267307	2.709316730499	9266038	2.438136605655	FBgn0004049	5334	FBgn0000046	14331
344	3R	433846	435323	2.709039211273	434577	2.521609425545	FBgn0013743	4020	FBgn0037261	32696
345	X	573301	578474	2.707035064697	575948	2.398231983185	FBgn0029531	32170	FBgn0065054	44947
346	2L	21604628	21606761	2.704216003418	21606680	2.543733310699	FBgn0032955	4512	FBgn0022893	10841
347	3L	6800228	6806969	2.701898574829	6802792	2.138922214508	FBgn0003995	38685	FBgn0035714	75932
348	3R	24897297	24901071	2.701780319214	24898948	2.433972919689	FBgn0039632	10067	FBgn0039633	23761
349	X	19053782	19056275	2.701346874237	19054920	2.436426222324	FBgn0031001	359	FBgn0031001	359
350	X	3704966	3710709	2.699802398682	3707432	2.378852844238	FBgn0019661	492	FBgn0019661	492
351	X	7063881	7074497	2.699278354645	7066833	2.596168756485	FBgn0029939	28521	FBgn0025549	69707
352	3R	12551199	12561130	2.698802947998	12560294	2.450650405884	FBgn0003944	54	FBgn0063261	16817
353	3R	11067268	11072233	2.696908950806	11069582	2.288668744704	FBgn0001219	1215	FBgn0001219	1215
354	3L	19828648	19835105	2.696088790894	19833279	2.515394568443	FBgn0014037	9947	FBgn0014037	9947
355	3L	7956744	7959368	2.695033550262	7958887	2.498568330492	FBgn0011817	5891	FBgn0011817	5891
356	3R	17446488	17472405	2.69427728653	17470054	2.434848757351	FBgn0011766	16073	FBgn0046832	21808
357	2L	6227452	6230842	2.694106578827	6229429	2.354903052835	FBgn0026755	4379	FBgn0031782	101667
358	2R	10864135	10869708	2.69242811203	10867467	2.57588408975	FBgn0034013	2450	FBgn0000996	28356
359	3R	20544949	20547721	2.688541173935	20546425	2.258122114035	FBgn0004885	1006	FBgn0003719	29031
360	3L	13380952	13384320	2.688165664673	13382864	2.481308151694	FBgn0036356	3536	FBgn0036351	27574
361	3R	25864683	25870506	2.686151981354	25866969	2.302154933705	FBgn0003510	32	FBgn0003510	32
362	X	1086299	1094249	2.682321548462	1089733	2.475346621345	FBgn0026875	3721	FBgn0026875	3721
363	3R	169227	176793	2.678624153137	174361	2.587569853839	FBgn0001204	1989	FBgn0001204	1989
364	3R	7706774	7714967	2.674004554749	7712240	2.450263053179	FBgn0037960	647	FBgn0037955	64030
365	3R	15	2275	2.668339729309	530	2.55861529182	FBgn0037213	150	FBgn0037213	150
366	3L	7961667	7963754	2.666667938232	7962487	2.5069887903	FBgn0011817	9491	FBgn0011817	9491
367	X	8280436	8285171	2.661011695862	8283232	2.180181980133	FBgn0030038	916	FBgn0030038	916
368	X	11166414	11172451	2.660827636719	11168048	2.204273223877	FBgn0003411	484	FBgn0003411	484
369	3L	20553418	20558662	2.658190727234	20557184	2.150896969964	FBgn0001323	2807	FBgn0001320	72020
370	3L	5899664	5907536	2.657955646515	5903395	2.479694277048	FBgn0002638	3325	FBgn0002638	3325
371	2R	13383342	13387598	2.656555175781	13385745	2.315671443939	FBgn0034282	1128	FBgn0034282	1128
372	3R	12626990	12632269	2.655481338501	12628928	2.438909362344	FBgn0015230	14895	FBgn0020556	30017
373	2R	16413692	16417336	2.654242515564	16415160	2.495705485344	FBgn0034560	2126	FBgn0034565	70659
374	X	3230170	3238844	2.653726577759	3236626	2.097138792276	FBgn0000472	7287	FBgn0000472	7287
375	2L	22138209	22141140	2.650964975357	22139408	2.556103818557	FBgn0032978	9485	FBgn0032979	17346
376	2R	19697110	19700457	2.650350570679	19698333	2.204206242281	FBgn0034987	2376	FBgn0034987	2376
377	3L	8498046	8502420	2.650171279907	8501055	2.340086638927	FBgn0024236	1864	FBgn0024236	1864
378	2R	16352551	16355312	2.649719238281	16353836	2.445141077042	FBgn0034552	3665	FBgn0016984	13840
379	3L	19006291	19010938	2.646145343781	19009118	2.204548507929	FBgn0002945	1472	FBgn0002945	1472
380	X	765323	768084	2.64439868927	766764	2.185051739216	FBgn0029539	15461	FBgn0040339	18194
381	2R	3540069	3545582	2.643940925598	3542936	2.434865156809	FBgn0025360	510	FBgn0021814	48912
382	2L	10607354	10612699	2.637126922607	10608972	2.459642022848	FBgn0032271	22081	FBgn0032269	31180
383	X	9930959	9939471	2.635787010193	9933521	2.048574320475	FBgn0030179	1767	FBgn0030179	1767
384	2L	20754443	20761657	2.635588169098	20756137	2.253428522746	FBgn0000251	2191	FBgn0000986	33629
385	3L	13646318	13651636	2.635496139526	13648882	2.547626614571	FBgn0036379	8186	FBgn0036386	245374
386	3R	11478396	11487415	2.633193016052	11479674	2.438888728619	FBgn0053207	12234	FBgn0053207	12234
387	X	12575375	12590304	2.633185863495	12585880	2.438402295113	FBgn0030418	7477	FBgn0053963	92481
388	3L	9352238	9358898	2.630917549133	9354116	2.154514253139	FBgn0001227	730	FBgn0011769	9132
389	2L	18145107	18149027	2.629223823547	18147430	2.031370311975	FBgn0041184	909	FBgn0041184	909
390	3L	21382028	21385379	2.627192974091	21383343	2.549708198099	FBgn0033583	3680	FBgn0014143	27054
391	3R	12595762	12600820	2.625504493713	12599017	2.512603843913	FBgn0020556	106	FBgn0020556	106
392	3R	13903145	13908642	2.62390422821	13906633	2.545798510313	FBgn0038566	210	FBgn0038566	210
393	2R	9824553	9828808	2.622231483459	9827460	2.445735613505	FBgn0033921	10244	FBgn0033922	13229
394	2R	16365699	16368651	2.621220588684	16367021	2.482407689095	FBgn0034554	6662	FBgn0016984	27025
395	X	8052239	8062540	2.620516777039	8056382	2.351110100746	FBgn0030025	29538	FBgn0030028	60258
396	3L	20213863	20217828	2.618678092957	20215374	2.512302118189	FBgn0036962	6198	FBgn0003124	28472
397	3L	15196803	15202557	2.618326663971	15200666	2.32064422965	FBgn0029114	234	FBgn0029114	234
398	3L	7341524	7346905	2.616054534912	7344403	2.258163876004	FBgn0082598	657	FBgn0082598	657
399	2L	21862353	21865177	2.615398406982	21865102	2.498246616787	FBgn0032965	20752	FBgn0003866	48914
400	3L	12054830	12058509	2.614882469177	12057339	2.440081214905	FBgn0028679	1607	FBgn0036248	34851
401	2L	7518269	7521562	2.614327430725	7519943	2.369754165411	FBgn0011283	22583	FBgn0053529	24480
402	3L	2462840	2468105	2.613547801971	2466682	2.610561763539	FBgn0035344	4657	FBgn0035346	5669
403	X	10645259	10657557	2.610577583313	10654046	2.329466006335	FBgn0030235	13954	FBgn0030235	13954
404	3L	4212708	4218189	2.609928607941	4214354	2.552708506584	FBgn0001257	5325	FBgn0011692	11914
405	2L	6916952	6923223	2.609484672546	6921904	2.464460637834	FBgn0004838	1194	FBgn0004838	1194
406	3R	818234	823975	2.607032775879	820144	2.422797315261	FBgn0037292	5670	FBgn0004183	46258
407	3L	15662271	15670179	2.606552600861	15665449	2.360668420792	FBgn0041160	341	FBgn0041160	341
408	3R	11407183	11414973	2.605104923248	11410337	2.426847233492	FBgn0038350	31843	FBgn0053207	81571
409	2R	8458059	8467623	2.603033065796	8463683	2.279152112849	FBgn0004512	1432	FBgn0004512	1432
410	2L	105760	110503	2.601864814758	109328	2.361423254013	FBgn0005278	2425	FBgn0002931	21946
411	3L	468037	475607	2.600128173828	471033	2.404646873474	FBgn0065092	52583	FBgn0035140	53350
412	3L	5850026	5857335	2.599303245544	5856186	2.137645609239	FBgn0035643	168	FBgn0052409	17303
413	3L	1555304	1558398	2.59792804718	1557186	2.403936968909	FBgn0035236	4470	FBgn0035236	4470
414	3R	19017969	19023894	2.597379684448	19019291	2.358654975891	FBgn0011596	10465	FBgn0039066	57975
415	3R	17437361	17443377	2.592183113098	17442045	2.237768352032	FBgn0046832	6201	FBgn0046832	6201
416	3R	162547	167958	2.590386867523	166337	2.2660557242	FBgn0037236	1050	FBgn0001204	6035
417	2L	4998299	5001921	2.586588859558	5000383	2.126235400929	FBgn0053113	9361	FBgn0010607	28930
418	3R	26211085	26220636	2.585203170776	26214388	2.516648516935	FBgn0015222	537	FBgn0039764	35166
419	3L	140349	146335	2.582945823669	141506	2.330450534821	FBgn0035101	2836	FBgn0035105	26448
420	2L	7211119	7213857	2.582780361176	7212565	2.332950294018	FBgn0031897	7464	FBgn0031897	7464
421	2R	8100817	8110393	2.579225540161	8105371	2.318719148636	FBgn0050055	161	FBgn0050055	161
422	3R	627366	639658	2.575391769409	629160	2.33034509771	FBgn0037278	1715	FBgn0037278	1715
423	3L	12069821	12074687	2.575313568115	12073381	2.03884652257	FBgn0036246	10791	FBgn0036248	18809
424	X	10883958	10885698	2.56591463089	10885228	2.311887741089	FBgn0040851	2295	FBgn0028686	85178
425	2R	16981066	16986388	2.565854072571	16984982	2.359351414901	FBgn0010415	3768	FBgn0010415	3768
426	X	2264353	2267601	2.565532684326	2264789	2.350469196544	FBgn0040385	2266	FBgn0001150	20330
427	X	4790676	4793793	2.556781768799	4792059	2.376185238361	FBgn0004368	7690	FBgn0004368	7690
428	3L	19045259	19052303	2.55605173111	19048546	2.285559237003	FBgn0036844	3135	FBgn0036844	3135
429	3R	4292451	4296570	2.555327415466	4295112	2.236659675837	FBgn0051369	25565	FBgn0040529	128349
430	X	6123925	6126405	2.554889202118	6124851	2.351853698492	FBgn0052744	344	FBgn0029857	8539
431	3L	8626009	8629078	2.553493022919	8627392	2.372181668001	FBgn0035922	3921	FBgn0001168	22314
432	3R	4800575	4804740	2.553117275238	4801890	2.547335684299	FBgn0037646	4753	FBgn0022347	16777
433	3R	4158870	4167608	2.552602767944	4162525	2.249268195208	FBgn0040529	4238	FBgn0040529	4238
434	2L	7008858	7011878	2.55019569397	7010375	2.290280846988	FBgn0031880	3121	FBgn0051908	16920
435	3R	12743503	12750462	2.549962043762	12746367	2.261997312307	FBgn0051270	3140	FBgn0082171	64330
436	3R	4846896	4853387	2.54984331131	4850617	2.474818795919	FBgn0015014	4878	FBgn0015014	4878
437	3R	15154097	15159635	2.549528121948	15158259	2.199653059244	FBgn0000463	6324	FBgn0000463	6324
438	3R	20043627	20048430	2.547670841217	20045805	2.378555870056	FBgn0026257	1059	FBgn0026257	1059
439	3R	3937831	3942946	2.547616958618	3939559	2.332825024923	FBgn0004210	8502	FBgn0037550	12496
440	X	19720249	19725426	2.54581451416	19722961	2.164480822427	FBgn0000076	1036	FBgn0031079	36973
441	2R	8737162	8742863	2.543057441711	8740099	2.432583093643	FBgn0043010	1733	FBgn0043010	1733
442	3R	5702615	5708601	2.540281295776	5705549	2.444365561008	FBgn0037767	4152	FBgn0065050	101343
443	2L	18776498	18780415	2.538010597229	18779017	2.301887343912	FBgn0045852	784	FBgn0032717	56579
444	3R	23754902	23758623	2.537635326385	23757162	2.450614839792	FBgn0051053	3284	FBgn0027579	6247
445	2L	13850019	13852568	2.537223815918	13851093	2.149753451347	FBgn0028532	1681	FBgn0051842	16055
446	3R	19710712	19713803	2.536036014557	19712276	2.422468960285	FBgn0025574	3521	FBgn0025574	3521
447	X	2146588	2164989	2.534972667694	2164907	2.469516563416	FBgn0054052	13513	FBgn0023526	16005
448	2L	21019920	21024752	2.534646034241	21021930	2.400693118572	FBgn0010395	18495	FBgn0023388	108015
449	X	3685939	3694398	2.533467292786	3690700	2.22262774195	FBgn0000542	9367	FBgn0000542	9367
450	3R	9633323	9640076	2.533236503601	9638541	2.141414574214	FBgn0053327	300	FBgn0053327	300
451	2R	8050444	8052862	2.532811641693	8051696	2.261532306671	FBgn0011592	6733	FBgn0011592	6733
452	2R	15841314	15844405	2.532101631165	15842899	2.119234477772	FBgn0034504	769	FBgn0034504	769
453	3R	17958497	17961879	2.531476020813	17960225	2.286875107709	FBgn0051163	645	FBgn0053335	30515
454	3R	2687108	2692759	2.524369239807	2691645	2.106900944429	FBgn0001077	1599	FBgn0001077	1599
455	3L	14719256	14728274	2.522057533264	14723702	2.061723295848	FBgn0013263	2606	FBgn0036449	27980
456	X	15933280	15937984	2.520652770996	15934704	2.331483014425	FBgn0030726	4145	FBgn0030718	114009
457	2R	7256894	7259500	2.51929473877	7258250	2.210529963175	FBgn0033649	18420	FBgn0033652	48026
458	X	17660065	17667266	2.51887512207	17664216	2.270895509159	FBgn0030870	561	FBgn0030870	561
459	2L	21838194	21844412	2.513399124146	21841209	2.015559476965	FBgn0003866	25021	FBgn0003866	25021
460	2L	6211354	6217899	2.512640953064	6213622	2.256478150686	FBgn0026755	11428	FBgn0031782	85860
461	2R	16863484	16868965	2.511407852173	16867417	2.029054820538	FBgn0000395	7106	FBgn0000395	7106
462	2L	2574023	2581693	2.510705947876	2577631	2.372724224539	FBgn0031435	40	FBgn0031435	40
463	3R	26674106	26688339	2.509653568268	26675537	2.274099069483	FBgn0003720	2500	FBgn0003720	2500
464	3L	12655638	12659341	2.508641719818	12657423	2.19674985549	FBgn0014343	10272	FBgn0036306	71281
465	3R	9538318	9547201	2.50842666626	9544857	2.393336071688	FBgn0038175	969	FBgn0038175	969
466	X	2283561	2300618	2.506404876709	2293440	2.219478326685	FBgn0003714	6692	FBgn0001150	8321
467	3R	10286683	10289142	2.506296157837	10287956	2.423490464687	FBgn0051330	29054	FBgn0038234	49634
468	3L	11804186	11808122	2.503780841827	11805536	2.202162574319	FBgn0000404	1988	FBgn0000404	1988
469	2L	5778922	5782146	2.503088951111	5781115	2.322840690613	FBgn0051913	2916	FBgn0031739	20854
470	2L	21614901	21623164	2.502114295959	21620797	2.313425668081	FBgn0023416	605	FBgn0022893	3276
471	X	548846	550952	2.500534057617	550539	2.415064811707	FBgn0021764	6878	FBgn0025637	37646
472	3L	11329290	11332880	2.499111652374	11331200	2.148914782206	FBgn0036155	7632	FBgn0041094	104944
473	3L	18325476	18330459	2.498355865479	18326906	2.206929948595	FBgn0011706	36756	FBgn0011706	36756
474	2L	19860509	19864675	2.496651172638	19862862	2.288333952427	FBgn0032826	476	FBgn0043021	50519
475	3L	21392223	21402700	2.494581222534	21401742	2.169709650675	FBgn0014143	8655	FBgn0014143	8655
476	3R	18951192	18961683	2.49302482605	18957244	2.253136992455	FBgn0051457	3538	FBgn0051457	3538
477	3L	9086260	9088878	2.492803096771	9087860	2.342677320753	FBgn0011206	16439	FBgn0028789	72536
478	2R	10892432	10897621	2.491668224335	10893863	2.203861415386	FBgn0026370	1718	FBgn0000996	1960
479	3R	4571289	4575457	2.490711688995	4574522	2.082715183496	FBgn0037624	994	FBgn0037621	17106
480	3L	12562583	12567188	2.48964881897	12565742	2.263090133667	FBgn0015904	11121	FBgn0004926	65058
481	X	13227688	13231474	2.489406585693	13229206	2.088963452507	FBgn0030482	1624	FBgn0030482	1624
482	2R	6605198	6607848	2.488693237305	6606640	2.32324848175	FBgn0040765	9270	FBgn0033581	59323
483	3R	21280671	21284074	2.488523483276	21282636	2.427649199963	FBgn0004509	16142	FBgn0039337	20089
484	3R	10641623	10646718	2.488139152527	10643820	2.298231685863	FBgn0038262	16293	FBgn0038258	55062
485	3L	12456701	12462640	2.486666202545	12459013	2.197129948934	FBgn0053725	624	FBgn0027936	19236
486	3R	878666	883745	2.486255168915	882030	2.373898088932	FBgn0010313	30378	FBgn0010313	30378
487	3L	19724105	19728113	2.486204624176	19725553	2.14144963026	FBgn0013974	1853	FBgn0014037	117673
488	3R	16398201	16404120	2.485580921173	16399683	2.397942879621	FBgn0038806	3047	FBgn0038805	3058
489	3R	18880407	18884202	2.485322952271	18881779	2.290292459376	FBgn0039045	1489	FBgn0051457	71927
490	2R	8494478	8498134	2.484303474426	8496930	2.139240208794	FBgn0005624	34	FBgn0005624	34
491	3R	9249219	9252665	2.480439186096	9251496	1.854874372482	FBgn0000046	211	FBgn0000046	211
492	3R	44234	47758	2.478982448578	45709	2.412459969521	FBgn0051516	143	FBgn0037220	12368
493	2L	19566499	19574978	2.478977203369	19572298	2.214106619358	FBgn0005672	955	FBgn0005672	955
494	3R	1034416	1039522	2.476159095764	1038068	2.363312496858	FBgn0000340	5079	FBgn0000340	5079
495	2L	20952353	20958175	2.475869655609	20956732	2.255798041821	FBgn0032909	196	FBgn0032906	42995
496	2L	9580804	9589162	2.47567653656	9583467	2.231790738947	FBgn0014179	1725	FBgn0015393	116367
497	2L	21832738	21837726	2.475346088409	21835300	2.234223730424	FBgn0003866	19112	FBgn0003866	19112
498	3L	22876966	22877845	2.475108623505	22877481	2.202234380385	FBgn0037207	1574	FBgn0037207	1574
499	3R	14746919	14750820	2.470571517944	14749665	1.973659795873	FBgn0038662	4731	FBgn0038666	57025
500	2R	1700324	1705625	2.469229698181	1703842	2.474300295115	FBgn0033068	447	FBgn0033068	447
501	3L	15718373	15726302	2.468774795532	15721937	2.129540316264	FBgn0010105	28255	FBgn0010105	28255
502	2L	1072399	1078498	2.468537330627	1076667	2.381577940548	FBgn0003310	1144	FBgn0003310	1144
503	X	15152706	15158016	2.466503143311	15154118	2.176220029593	FBgn0004924	689	FBgn0004924	689
504	2R	7496647	7502493	2.464322090149	7498243	2.377208977938	FBgn0053145	616	FBgn0011704	3107
505	2R	16376789	16380036	2.464252233505	16377900	2.051556046804	FBgn0067905	107	FBgn0016984	37904
506	2L	19213514	19219773	2.464212417603	19215984	2.363595962524	FBgn0015380	29709	FBgn0032762	86629
507	X	2241164	2246075	2.463634967804	2244570	2.331427349764	FBgn0040387	750	FBgn0001150	40549
508	3R	27528364	27533807	2.460578918457	27530707	1.963394641876	FBgn0054046	4147	FBgn0039867	31957
509	3R	397866	401639	2.460062026978	400092	1.921410381794	FBgn0052945	4223	FBgn0037261	67181
510	3L	18558480	18559257	2.459470272064	18558609	2.377288103104	FBgn0003683	415	FBgn0036800	29344
511	3L	1902915	1909027	2.458582401276	1904939	1.844102084637	FBgn0035291	8	FBgn0002183	45071
512	X	3616617	3627019	2.457964897156	3623536	2.180426204906	FBgn0026698	2108	FBgn0000542	57797
513	3R	20093130	20100996	2.457905769348	20098887	2.091011720545	FBgn0029146	134	FBgn0051130	7906
514	2L	8974379	8977564	2.45648765564	8975636	2.14053885142	FBgn0032083	2240	FBgn0029123	150011
515	2R	16304578	16308918	2.456030368805	16307141	1.821118682623	FBgn0034551	6592	FBgn0016984	32855
516	X	18129811	18139609	2.455664634705	18131869	2.180375321706	FBgn0030911	5353	FBgn0004956	9893
517	X	12492201	12502853	2.454052448273	12500426	1.908209264278	FBgn0053963	7027	FBgn0053963	7027
518	2L	16400006	16403802	2.452910423279	16401967	2.14649116993	FBgn0020416	39242	FBgn0025678	49277
519	X	2990365	2999898	2.452557563782	2995860	2.308308124542	FBgn0004647	4832	FBgn0004647	4832
520	3R	9813494	9817108	2.452139854431	9814625	2.208757162094	FBgn0015270	23986	FBgn0038196	47262
521	2R	3751742	3763494	2.451315879822	3758310	2.274218166576	FBgn0033277	7759	FBgn0010109	14170
522	2R	20557372	20565694	2.451256275177	20561005	2.059598137351	FBgn0001147	1078	FBgn0001148	8575
523	2L	15724240	15733454	2.45055770874	15728165	2.171873765833	FBgn0010382	15919	FBgn0003936	19446
524	2R	16053067	16055128	2.4494972229	16054230	2.13842941733	FBgn0034514	102	FBgn0034514	102
525	3R	20573791	20576402	2.445973396301	20575220	2.248193011564	FBgn0003719	236	FBgn0003719	236
526	3R	10861234	10866583	2.445484638214	10864936	1.986632627599	FBgn0038281	1848	FBgn0028662	135140
527	2R	11268495	11272571	2.445406913757	11270465	2.388364166021	FBgn0050089	28204	FBgn0050089	28204
528	3R	19103625	19107580	2.444483757019	19104911	2.200278550386	FBgn0004882	1660	FBgn0039067	21132
529	2L	19324878	19331489	2.443842887878	19329904	2.147388935089	FBgn0024245	29249	FBgn0024245	29249
530	2R	18440257	18445388	2.440946102142	18441931	2.403685569763	FBgn0034800	808	FBgn0034802	2599
531	3R	21002802	21013631	2.440500259399	21009501	2.27234941721	FBgn0039286	1234	FBgn0039286	1234
532	X	20473180	20478057	2.437530040741	20474380	2.146452013652	FBgn0031127	4618	FBgn0003300	30737
533	3L	1437748	1441512	2.435943603516	1440039	1.968832403421	FBgn0004635	7285	FBgn0004635	7285
534	3R	25980786	25984534	2.435896396637	25983360	2.08972083821	FBgn0039749	629	FBgn0065067	50174
535	2L	14584141	14586985	2.435290336609	14585293	2.229981064796	FBgn0028912	13566	FBgn0005771	94431
536	3L	4656908	4661549	2.43509054184	4658210	2.096572875977	FBgn0026729	1456	FBgn0035569	17376
537	3R	11896184	11899244	2.434671401978	11897858	2.183985205258	FBgn0038397	4624	FBgn0038396	22465
538	3R	1831184	1834825	2.433718681335	1833426	2.234855707954	FBgn0003261	875	FBgn0003261	875
539	2R	15568496	15573063	2.431854248047	15571767	2.235529170317	FBgn0034480	51917	FBgn0004364	54607
540	3R	6439124	6445980	2.428615570068	6444583	2.200627485911	FBgn0001235	19803	FBgn0001235	19803
541	X	16049646	16052415	2.427125930786	16051163	2.123629065121	FBgn0000459	492	FBgn0000459	492
542	3L	12477748	12481568	2.427095413208	12480168	2.13104245242	FBgn0036294	1489	FBgn0027936	1919
543	3R	7174904	7182390	2.426533222198	7177980	2.146301567554	FBgn0026064	1613	FBgn0026064	1613
544	3L	14040640	14043447	2.426038742065	14042082	2.111492156982	FBgn0005592	1051	FBgn0036406	23827
545	3L	8526929	8529354	2.425870418549	8528055	2.243727740119	FBgn0020254	7149	FBgn0024236	28864
546	3L	594998	603016	2.425252914429	597361	2.258749537998	FBgn0016715	7271	FBgn0064191	28430
547	2R	9493169	9496575	2.421986579895	9494304	2.010086345673	FBgn0033889	662	FBgn0033889	662
548	2L	5976073	5984341	2.421401023865	5983666	2.157805274515	FBgn0001942	1907	FBgn0001942	1907
549	3L	18817793	18820865	2.420617103577	18820039	1.967682277455	FBgn0067689	6202	FBgn0036818	11559
550	2L	12432277	12437574	2.419671058655	12435695	2.150419319377	FBgn0040286	1030	FBgn0040286	1030
551	2L	3463113	3467641	2.418607711792	3466401	2.134371869704	FBgn0021967	239	FBgn0021967	239
552	3L	3999456	4003485	2.417943477631	4001238	2.306189256556	FBgn0004895	1388	FBgn0000449	44598
553	3L	16075961	16082616	2.415988922119	16079527	2.095857024193	FBgn0010280	1004	FBgn0010280	1004
554	X	16164864	16171350	2.414486885071	16167340	2.149234205484	FBgn0011764	209	FBgn0011764	209
555	2L	8550178	8553007	2.414391517639	8551239	2.349248577567	FBgn0011259	7906	FBgn0029004	22621
556	3L	15471797	15475767	2.414226055145	15474423	2.057303821339	FBgn0004052	103	FBgn0004052	103
557	3L	10637131	10641714	2.413957595825	10639597	1.992721641765	FBgn0010762	907	FBgn0010762	907
558	2L	6609700	6613861	2.413559436798	6611727	1.978326052427	FBgn0031836	704	FBgn0031836	704
559	2R	17029354	17039263	2.412358760834	17032751	2.291982114315	FBgn0003731	2164	FBgn0010415	44001
560	2L	10294390	10296664	2.412227153778	10295374	2.349690970253	FBgn0032209	75	FBgn0032203	30036
561	3R	19605895	19610257	2.410987854004	19608235	2.079246415032	FBgn0015513	727	FBgn0015513	727
562	3L	19131997	19138312	2.410893917084	19136976	2.262469649315	FBgn0016797	1091	FBgn0016797	1091
563	2R	7047354	7051957	2.410197257996	7048355	2.137209387387	FBgn0000577	4238	FBgn0000577	4238
564	3L	14923118	14935977	2.408117294312	14933498	2.183402846841	FBgn0026320	1108	FBgn0026320	1108
565	2R	12028524	12037797	2.404973983765	12032085	1.970962405205	FBgn0011260	17026	FBgn0034138	54015
566	3L	11897176	11902361	2.404681682587	11899406	2.233362029581	FBgn0036222	702	FBgn0000404	91882
567	2R	18012347	18016574	2.404495239258	18013718	2.277859631707	FBgn0034735	13922	FBgn0022986	90594
568	2L	18799756	18806331	2.402771472931	18804021	2.351830650778	FBgn0040992	2894	FBgn0032717	31575
569	3R	20454723	20457462	2.401854515076	20456161	2.095123799642	FBgn0046685	351	FBgn0039212	4859
570	2R	14075596	14081432	2.401615619659	14079488	2.38364431262	FBgn0050115	2990	FBgn0050119	25040
571	2L	20763071	20767739	2.401504516602	20766174	2.058135649737	FBgn0000251	7846	FBgn0000986	43666
572	2L	15317455	15324916	2.399445533752	15320587	2.211371029125	FBgn0041103	4752	FBgn0001981	9206
573	3L	11405606	11415673	2.397968292236	11408095	2.142006556193	FBgn0036158	6222	FBgn0036165	53412
574	4	526026	530950	2.397403717041	530398	2.062084853649	FBgn0004607	6297	FBgn0026777	202051
575	X	2837325	2846024	2.397193431854	2838783	2.128148525953	FBgn0003285	8795	FBgn0004647	152245
576	3L	411358	414852	2.397032737732	413766	2.041016101837	FBgn0035139	3657	FBgn0035136	68851
577	X	11550411	11555432	2.39569234848	11553776	2.337330722809	FBgn0030329	963	FBgn0030328	975
578	3R	21864429	21870133	2.395132064819	21865657	2.264379024506	FBgn0000591	389	FBgn0000591	389
579	2R	3108283	3114163	2.389996528625	3111538	2.065560312832	FBgn0004243	9606	FBgn0004243	9606
580	3L	20940408	20946429	2.389936447144	20942802	2.015416324139	FBgn0037042	17245	FBgn0003415	18463
581	3L	21276250	21283988	2.388481140137	21280630	2.21539837122	FBgn0037076	35	FBgn0037066	60726
582	2R	7038184	7046683	2.388432502747	7045525	1.967605085934	FBgn0000577	1408	FBgn0000577	1408
583	2L	7308755	7313117	2.387852668762	7310437	2.301704603083	FBgn0004009	3276	FBgn0004009	3276
584	3R	21846216	21859399	2.387046337128	21852993	2.225406254039	FBgn0002631	2464	FBgn0002631	2464
585	2R	20223830	20235548	2.382155418396	20230198	2.046074727002	FBgn0053988	14055	FBgn0053228	53056
586	2R	1689653	1694968	2.380680561066	1693954	2.016698444591	FBgn0011935	3636	FBgn0011935	3636
587	3L	19148111	19150770	2.380434989929	19149674	2.28418803215	FBgn0016797	13789	FBgn0016797	13789
588	3R	735631	744130	2.378615379333	740298	1.913689941168	FBgn0051536	4020	FBgn0004183	33588
589	X	8064286	8067503	2.378584384918	8065861	2.025722444057	FBgn0030025	20059	FBgn0030028	50779
590	3R	12646524	12653819	2.376035690308	12647811	2.261354446411	FBgn0000014	7958	FBgn0020546	27915
591	2L	21964809	21967197	2.373710155487	21965958	2.278299028223	FBgn0032969	14568	FBgn0003866	149770
592	3L	5593936	5600190	2.372200965881	5595117	2.291213596568	FBgn0035625	9813	FBgn0035625	9813
593	3L	253427	256656	2.370386123657	255442	2.127658591551	FBgn0029002	270	FBgn0035121	7532
594	X	16035475	16041041	2.369371414185	16037473	2.153943300247	FBgn0000459	13198	FBgn0000459	13198
595	2L	14661378	14664375	2.368052959442	14662976	1.961386904997	FBgn0003016	26335	FBgn0005771	172114
596	2L	7141084	7145115	2.363898277283	7143940	2.096926093102	FBgn0031889	10257	FBgn0031897	76089
597	2R	18017240	18024891	2.363215684891	18023543	2.049063650767	FBgn0034735	23747	FBgn0034743	90160
598	2R	5586596	5591524	2.362994670868	5589295	2.072324528414	FBgn0033483	883	FBgn0033483	883
599	X	16150861	16155662	2.361213684082	16153210	2.122138559818	FBgn0004432	1139	FBgn0053251	7771
600	3R	4109440	4113054	2.359629631042	4112071	1.891437025631	FBgn0037562	1590	FBgn0037561	16467
601	3R	21449980	21464367	2.357242584229	21458973	2.1948312819	FBgn0039350	4576	FBgn0039350	4576
602	3L	776510	780009	2.355471611023	777594	2.121340779697	FBgn0052341	2856	FBgn0035162	39340
603	3R	12074237	12083231	2.354648590088	12081035	2.118184685707	FBgn0040237	8775	FBgn0011253	17141
604	2L	6077589	6080247	2.353434562683	6079205	2.2033867836	FBgn0031778	752	FBgn0031769	28376
605	3L	8643163	8647349	2.351221561432	8645157	2.266619968414	FBgn0001168	4549	FBgn0001168	4549
606	3R	12783572	12789135	2.350065231323	12786138	1.972114226397	FBgn0000015	11820	FBgn0038471	80268
607	X	8497826	8500970	2.349628448486	8499913	2.31598702599	FBgn0004102	4027	FBgn0004102	4027
608	3L	21820825	21823939	2.346748352051	21822383	2.202671941121	FBgn0014362	8913	FBgn0046301	56337
609	X	1678902	1681503	2.340712547302	1680241	2.156324803829	FBgn0029591	1575	FBgn0029591	1575
610	3R	15160052	15162516	2.339281082153	15161260	1.942778905233	FBgn0000463	9325	FBgn0000463	9325
611	2L	6733265	6738998	2.337715148926	6737799	2.059572949129	FBgn0031854	2377	FBgn0025777	14444
612	2R	4914743	4920395	2.335710525513	4918479	2.054561167955	FBgn0053774	6382	FBgn0053774	6382
613	3L	17963833	17969090	2.335334300995	17965180	2.095376211054	FBgn0052193	38261	FBgn0020300	139483
614	2L	3069436	3073070	2.334048748016	3072095	2.303715144887	FBgn0027571	15480	FBgn0003934	23394
615	3L	4091177	4094144	2.333948373795	4092596	2.238933181763	FBgn0028484	859	FBgn0028484	859
616	3R	6483346	6485971	2.333570480347	6484751	1.818991043988	FBgn0037818	18141	FBgn0001235	20365
617	3L	12096598	12100052	2.329866409302	12098608	1.872314673204	FBgn0022959	444	FBgn0036248	6418
618	2L	3812371	3830725	2.328304290771	3822563	2.321157567641	FBgn0003430	3117	FBgn0003430	3117
619	2L	12649397	12651850	2.326414108276	12650722	1.703103430131	FBgn0004394	7107	FBgn0002970	32374
620	X	12566604	12573428	2.325517654419	12568053	2.041592508554	FBgn0024308	8327	FBgn0053963	74654
621	3R	25282406	25289981	2.321696281433	25286828	2.128036308289	FBgn0004369	3537	FBgn0039664	28388
622	3L	14606588	14610532	2.3207654953	14609281	2.060550381156	FBgn0041604	11402	FBgn0028418	83258
623	3R	7047062	7049980	2.319479465485	7048512	1.7836431335	FBgn0065064	840	FBgn0065064	840
624	3R	13650698	13653179	2.319183349609	13652086	2.217116972979	FBgn0051246	14820	FBgn0051246	14820
625	3R	11242563	11247362	2.318356513977	11243941	2.109033167362	FBgn0067339	436	FBgn0067339	436
626	3L	6740033	6742576	2.317324638367	6741187	1.989253661212	FBgn0052392	3994	FBgn0035714	14327
627	2R	3458589	3463898	2.316250801086	3459733	2.131055414677	FBgn0033238	1919	FBgn0033240	7742
628	2R	7532629	7536554	2.314962387085	7534078	2.055190030266	FBgn0004839	1653	FBgn0011704	32728
629	3L	796298	801370	2.314752578735	799449	2.076905194451	FBgn0035161	11917	FBgn0035162	17485
630	3L	12310316	12315536	2.314154624939	12312767	2.026195138693	FBgn0036277	2144	FBgn0052100	71268
631	3L	15557645	15562203	2.31388759613	15558694	2.112536489964	FBgn0036518	4555	FBgn0036518	4555
632	2L	1117336	1122970	2.312866210938	1119649	2.232183647156	FBgn0031302	6661	FBgn0031302	6661
633	2R	17828835	17832515	2.308638572693	17830497	2.216861809001	FBgn0013272	5253	FBgn0013272	5253
634	2R	7407225	7410898	2.308028697968	7408648	2.255954574136	FBgn0015543	382	FBgn0015543	382
635	3L	9433990	9439667	2.306324958801	9435605	2.277353604635	FBgn0052043	581	FBgn0052043	581
636	3R	3355613	3360627	2.305787563324	3359402	1.865136432648	FBgn0015573	2845	FBgn0003885	3025
637	2L	12064364	12067243	2.305745601654	12066309	1.927805507884	FBgn0032405	464	FBgn0032404	9985
638	3L	13826588	13830833	2.304929256439	13828672	2.021961720785	FBgn0036381	3472	FBgn0036386	65584
639	3L	4234590	4239256	2.301452159882	4236854	2.133460640907	FBgn0041171	987	FBgn0041171	987
640	X	18454821	18463380	2.301031112671	18461279	1.958032804377	FBgn0030941	7561	FBgn0030943	20845
641	X	9110519	9118072	2.300826787949	9113744	2.141991347075	FBgn0052703	904	FBgn0030121	4366
642	3R	24398368	24403690	2.30078792572	24400011	1.894184017181	FBgn0000659	10794	FBgn0000659	10794
643	2L	6087341	6089909	2.299669265747	6088601	2.069431641523	FBgn0028420	6793	FBgn0031781	36537
644	X	16054236	16056756	2.299068927765	16055212	1.992048203945	FBgn0000459	4541	FBgn0000459	4541
645	2L	276158	286578	2.298933029175	282570	1.899379393634	FBgn0031244	711	FBgn0031244	711
646	3L	717656	720529	2.298888683319	718911	2.067974627018	FBgn0035160	3741	FBgn0000575	14027
647	2L	5626693	5631425	2.298837661743	5630069	2.122415318209	FBgn0031726	6309	FBgn0031718	79043
648	2R	18204158	18209323	2.297458648682	18205439	2.181145443636	FBgn0005631	3105	FBgn0020257	8884
649	3R	4523707	4529487	2.294034481049	4526544	2.205816240872	FBgn0037612	160	FBgn0001180	3004
650	3R	25370255	25375161	2.290748596191	25373769	1.967747323653	FBgn0000492	8340	FBgn0040623	56953
651	3R	484407	487034	2.290726661682	485508	2.109870461857	FBgn0051531	203	FBgn0037262	17812
652	3L	7106928	7113465	2.290271759033	7112181	2.09470975399	FBgn0023001	3716	FBgn0002775	12711
653	3L	16974632	16978571	2.290259361267	16976332	2.158673465252	FBgn0036685	5107	FBgn0025582	224084
654	2R	3638645	3644893	2.28883934021	3641405	2.022387742996	FBgn0033267	1740	FBgn0033267	1740
655	2L	7302510	7308061	2.288809776306	7305607	1.922248154879	FBgn0004009	1554	FBgn0004009	1554
656	3R	14895314	14899816	2.287819385529	14897598	2.239800088546	FBgn0004876	22478	FBgn0038678	23021
657	X	19545798	19553645	2.286756038666	19550514	1.834836006165	FBgn0040089	3536	FBgn0031066	27761
658	2L	8808550	8812508	2.286229133606	8809954	2.071169712964	FBgn0029123	15671	FBgn0029123	15671
659	2L	7243941	7248714	2.285965919495	7247634	1.860397843754	FBgn0031900	5138	FBgn0031898	24555
660	2R	15775734	15778414	2.284359931946	15776925	1.982814508326	FBgn0005655	795	FBgn0005655	795
661	2L	158241	163018	2.284306526184	161869	1.92297115922	FBgn0016977	2835	FBgn0016977	2835
662	3R	8268720	8271249	2.282100200653	8270117	2.132061116836	FBgn0038052	3258	FBgn0038046	15115
663	2L	21734587	21737843	2.281539916992	21736590	2.067178010941	FBgn0032960	8464	FBgn0032960	8464
664	X	4528443	4534614	2.28004693985	4529868	1.816933453083	FBgn0022768	2240	FBgn0022768	2240
665	3R	2816727	2827689	2.27986240387	2820539	2.046278774738	FBgn0000095	4411	FBgn0010774	85587
666	2L	478263	482590	2.275902748108	481071	1.827066337361	FBgn0043364	1389	FBgn0003963	42396
667	2R	7069637	7078078	2.274620056152	7071905	2.083731269836	FBgn0000577	27788	FBgn0000577	27788
668	2L	18869898	18872751	2.274265289307	18871317	2.165238997516	FBgn0003896	5868	FBgn0032717	35721
669	3L	20225600	20230039	2.272702217102	20227067	1.998759634355	FBgn0052227	1905	FBgn0003124	16779
670	3R	12707430	12709311	2.272150993347	12708374	2.027430730708	FBgn0015350	2924	FBgn0082171	26337
671	2L	12661881	12668267	2.271726608276	12666144	1.993394196033	FBgn0032442	3025	FBgn0032445	26879
672	3R	2713281	2715629	2.269632339478	2714546	2.061882406473	FBgn0001077	24500	FBgn0001077	24500
673	3L	7126363	7131781	2.269254684448	7130380	2.102225528044	FBgn0028383	640	FBgn0028383	640
674	3R	10302393	10305035	2.268365859985	10303796	2.213398516178	FBgn0038233	33618	FBgn0038234	33794
675	3L	17340448	17345562	2.267919063568	17343646	2.103257894516	FBgn0036715	1142	FBgn0026197	23071
676	3L	9756885	9759397	2.267053604126	9758051	2.086785849403	FBgn0036044	13422	FBgn0044049	20174
677	X	18074915	18079733	2.266711235046	18077823	1.950784512929	FBgn0030904	752	FBgn0004956	63939
678	3L	22201280	22203738	2.266567707062	22201328	2.196210437351	FBgn0004179	226	FBgn0037156	814
679	3R	10281275	10284688	2.265720367432	10282904	1.897142589092	FBgn0051330	24002	FBgn0038234	54686
680	2L	9566872	9571235	2.263999462128	9568482	1.948529571295	FBgn0032130	410	FBgn0002973	130969
681	X	3250575	3255149	2.262439727783	3253732	1.769705653191	FBgn0029657	4162	FBgn0000472	24393
682	2L	4685976	4688652	2.261765480042	4687290	2.092663129171	FBgn0031621	223	FBgn0031621	223
683	3L	19141323	19146541	2.261345386505	19144417	2.040111653945	FBgn0016797	8532	FBgn0016797	8532
684	2L	2884140	2890481	2.261106491089	2889188	1.950338475844	FBgn0041111	3236	FBgn0004584	83488
685	3R	2802764	2805708	2.260660171509	2804225	1.773445550133	FBgn0000095	20725	FBgn0010774	101901
686	3R	4098632	4104950	2.257820606232	4103550	1.959014668184	FBgn0010433	36	FBgn0037561	7946
687	3L	19938364	19941721	2.255769729614	19940669	1.972473312827	FBgn0036930	2007	FBgn0036918	83135
688	X	20526875	20529811	2.255511760712	20528174	2.042105366202	FBgn0031129	18462	FBgn0003300	23057
689	3L	603892	606180	2.254101276398	605025	1.667932450771	FBgn0052345	823	FBgn0064191	20766
690	2R	4118511	4120831	2.253372192383	4119779	2.063133684794	FBgn0033312	5945	FBgn0022027	17485
691	3L	16674585	16680012	2.251713752747	16678888	2.00281569537	FBgn0000414	487	FBgn0004108	52445
692	3R	12574285	12582099	2.251018047333	12582028	1.946842384338	FBgn0063261	4917	FBgn0063261	4917
693	3R	12566031	12572183	2.249838352203	12570552	2.075634181499	FBgn0063261	6559	FBgn0063261	6559
694	2L	3774423	3777593	2.249322891235	3775767	2.154742409201	FBgn0004893	4061	FBgn0003430	49913
695	2L	9430394	9434205	2.247331619263	9431549	2.122972048246	FBgn0011232	142	FBgn0002973	5964
696	3L	10082508	10085538	2.246832370758	10083805	2.112321674824	FBgn0036068	8977	FBgn0015618	271208
697	3R	16374932	16380179	2.246143817902	16376353	1.958890199661	FBgn0016917	1681	FBgn0043457	7299
698	3L	12640495	12648664	2.242652893066	12641583	1.897131471073	FBgn0014343	26112	FBgn0036306	87121
699	3R	19615163	19619852	2.241994857788	19616262	1.94903588295	FBgn0015513	8754	FBgn0015513	8754
700	3R	2737200	2741336	2.236110687256	2738752	2.10295684521	FBgn0051488	44704	FBgn0001077	48706
701	2L	65482	68033	2.235052108765	66832	1.912131369114	FBgn0067779	212	FBgn0002931	20550
702	3R	24363342	24367809	2.234628677368	24366621	1.992848277092	FBgn0003137	568	FBgn0000659	44184
703	3L	15277605	15281991	2.234070777893	15278761	1.944696286145	FBgn0036493	9133	FBgn0036494	23198
704	3L	13082763	13097156	2.23349237442	13094319	2.077143164242	FBgn0010452	6099	FBgn0010452	6099
705	3L	105132	108886	2.232263088226	107654	2.116549604079	FBgn0020386	5330	FBgn0035105	60300
706	X	7549230	7554741	2.228848457336	7550677	1.797984480858	FBgn0029504	8747	FBgn0027553	22881
707	2L	16246778	16252105	2.227111816406	16248875	1.957841904958	FBgn0024734	4657	FBgn0028897	9177
708	2L	15465935	15469691	2.226269721985	15466911	1.82915465972	FBgn0003448	7287	FBgn0003448	7287
709	X	4781368	4787822	2.226184844971	4785439	1.98832654953	FBgn0004368	1070	FBgn0004368	1070
710	2L	7298515	7302016	2.225893974304	7299935	2.122991371155	FBgn0004009	7226	FBgn0004009	7226
711	3L	3205539	3211989	2.224692344666	3210170	1.764512956142	FBgn0035424	1800	FBgn0035423	3288
712	2L	5549431	5552761	2.224452018738	5550831	2.091569844414	FBgn0031718	195	FBgn0031718	195
713	3L	744965	747701	2.222548484802	746463	1.905138745027	FBgn0052480	6572	FBgn0000575	13525
714	2L	20481509	20484975	2.221858024597	20482900	1.906220078468	FBgn0054007	201	FBgn0046834	7811
715	2R	9129954	9139619	2.221167564392	9137198	2.056693522135	FBgn0000633	1797	FBgn0033859	27642
716	3L	6714719	6718677	2.219822883606	6716193	2.11362917283	FBgn0052393	903	FBgn0035713	10040
717	3L	12665716	12669308	2.219301223755	12667227	1.896855718949	FBgn0014343	468	FBgn0036306	61477
718	2L	10482211	10485167	2.215776443481	10483411	2.118573076585	FBgn0026431	112	FBgn0004915	52067
719	3L	18312036	18316587	2.214572906494	18314215	2.107971221209	FBgn0015946	44542	FBgn0011706	49447
720	3R	5448519	5452592	2.213429450989	5451370	1.889958465801	FBgn0037721	817	FBgn0037722	1750
721	X	18250501	18253681	2.212652683258	18251819	2.005862644741	FBgn0030918	2369	FBgn0004956	110057
722	2L	19946391	19948908	2.21105670929	19947745	1.924784978231	FBgn0032832	2579	FBgn0019686	109661
723	X	7080238	7083610	2.208879947662	7081789	2.052494972944	FBgn0029940	30351	FBgn0025549	54751
724	X	12771636	12775483	2.208160400391	12774217	1.83945496877	FBgn0047242	1745	FBgn0030434	30682
725	3R	473833	477503	2.207490444183	475694	1.905051231384	FBgn0011341	749	FBgn0037262	7998
726	2L	5960522	5962940	2.20672750473	5961735	2.008560068467	FBgn0003979	1395	FBgn0000308	19290
727	X	161080	163427	2.206631660461	162278	1.780983720507	FBgn0040371	2228	FBgn0000316	50504
728	3L	16595566	16598336	2.205652236938	16596999	2.023762255907	FBgn0017572	16268	FBgn0017572	16268
729	2L	9420522	9424000	2.204419136047	9421493	2.027625338236	FBgn0032116	4900	FBgn0002973	16020
730	2L	18355186	18358411	2.203900337219	18357215	2.167357063293	FBgn0011559	2260	FBgn0004413	81951
731	3L	16534870	16537124	2.201777458191	16536008	1.803495771745	FBgn0026061	2581	FBgn0036641	10491
732	2R	1625154	1631316	2.201733112335	1629720	2.177063100478	FBgn0033063	15058	FBgn0033062	36712
733	2R	19049423	19064519	2.200788736343	19050810	2.008791416883	FBgn0041234	700	FBgn0050185	831
734	3R	1152539	1158748	2.200698852539	1153757	1.900956490461	FBgn0013576	7869	FBgn0037310	27890
735	2L	13511820	13516946	2.199049711227	13515524	1.525502681732	FBgn0053640	12317	FBgn0032518	120409
736	2R	4930677	4934303	2.198881149292	4931883	1.913195049061	FBgn0033412	3552	FBgn0053774	19786
737	2L	3832145	3837413	2.197120189667	3833993	2.072887757245	FBgn0004567	2849	FBgn0004567	2849
738	2R	15354285	15358037	2.196915626526	15355449	2.105947326211	FBgn0034476	13681	FBgn0011849	113055
739	3R	82171	84292	2.194570541382	83250	1.997555911541	FBgn0041621	556	FBgn0037220	25173
740	X	8984322	8988089	2.19446849823	8986546	1.908185089336	FBgn0030091	1227	FBgn0030092	7734
741	3R	10291235	10296996	2.194364547729	10293107	2.140214856466	FBgn0051330	34205	FBgn0038234	44483
742	3R	26728521	26731721	2.19154214859	26729815	1.77815246582	FBgn0053483	2658	FBgn0003720	51778
743	3R	5201759	5206163	2.190893173218	5205228	1.822446167469	FBgn0037684	14086	FBgn0037686	21750
744	2R	19693124	19696880	2.188335418701	19695194	2.016589108635	FBgn0034987	763	FBgn0034987	763
745	2R	17218619	17223804	2.187494277954	17219804	1.699445009232	FBgn0050403	601	FBgn0004362	1109
746	3R	7952877	7955747	2.186382293701	7954510	2.000791430473	FBgn0037992	591	FBgn0037992	591
747	3L	15772796	15773855	2.186306476593	15773021	1.721741566291	FBgn0036531	656	FBgn0036537	27624
748	2R	11700063	11704160	2.183995246887	11702353	1.847123831511	FBgn0034087	905	FBgn0034086	1489
749	2R	5482530	5499525	2.182196617126	5485710	2.049546802745	FBgn0033471	2748	FBgn0027619	4937
750	3L	4593048	4596619	2.181145191193	4594787	1.93926448822	FBgn0052247	5396	FBgn0015805	12777
751	3L	19647176	19649244	2.179675102234	19648340	1.769594937563	FBgn0036900	4277	FBgn0029094	64189
752	3R	5327893	5331405	2.177968978882	5329360	2.020305128659	FBgn0037700	1022	FBgn0037700	1022
753	3L	10485681	10491837	2.176998138428	10490432	1.747446346283	FBgn0052062	480	FBgn0000629	121645
754	X	312894	316512	2.176061153412	314048	2.107936999377	FBgn0000137	3274	FBgn0002561	47503
755	X	224796	227885	2.175806999207	226760	1.941909116857	FBgn0000022	93	FBgn0000022	93
756	X	18464579	18469143	2.17413187027	18467172	1.904720867381	FBgn0030941	1668	FBgn0030943	14952
757	2L	15062489	15065007	2.173889160156	15063987	1.751221529643	FBgn0053678	976	FBgn0024183	2258
758	X	4812850	4818807	2.173210144043	4815768	1.95907273012	FBgn0061196	9531	FBgn0004368	31399
759	3L	14137415	14139738	2.171100139618	14138713	1.983298748732	FBgn0000411	5166	FBgn0000411	5166
760	X	10990311	10995612	2.170412063599	10992133	2.025145474602	FBgn0020255	1674	FBgn0020255	1674
761	2L	9704251	9707085	2.167909145355	9705865	1.982889652252	FBgn0051710	79	FBgn0032138	5404
762	3R	4488303	4491575	2.167568683624	4490607	1.95963343452	FBgn0037606	522	FBgn0037608	9232
763	3L	9100815	9104549	2.163835048676	9104514	2.073826313019	FBgn0011206	215	FBgn0028789	89190
764	X	16624286	16629121	2.162353992462	16627362	1.911665737629	FBgn0030790	1271	FBgn0030790	1271
765	3L	3019456	3022829	2.162026405334	3021314	2.158771932125	FBgn0035388	2584	FBgn0035388	2584
766	3L	15766583	15768718	2.161226272583	15767621	1.565559705098	FBgn0036531	6056	FBgn0036537	33024
767	3L	21250361	21252508	2.161224365234	21251559	1.958199755351	FBgn0003042	258	FBgn0037066	31655
768	2L	8824372	8833631	2.160692214966	8825497	1.987593332926	FBgn0029123	128	FBgn0029123	128
769	3R	11921818	11927184	2.160145282745	11925578	2.028885245323	FBgn0010379	640	FBgn0038396	50185
770	2L	5408916	5415862	2.157695770264	5410476	1.792023770949	FBgn0016660	6134	FBgn0005511	51165
771	3R	10268756	10272093	2.156665802002	10270133	1.716105490923	FBgn0051330	11231	FBgn0038234	67457
772	3R	17657762	17659967	2.156539916992	17659017	1.767120249131	FBgn0041229	792	FBgn0004493	161545
773	X	5392956	5398936	2.156243801117	5396643	1.801371902227	FBgn0053980	8777	FBgn0029771	34145
774	2R	19766831	19771132	2.156229019165	19768676	1.696268694741	FBgn0034997	3047	FBgn0034987	72719
775	3L	5157709	5163193	2.153837680817	5161079	1.96099058787	FBgn0035596	4209	FBgn0035602	179353
776	2R	15309393	15312284	2.153007507324	15311192	1.90617531538	FBgn0011897	6262	FBgn0011849	68798
777	3R	27726074	27729795	2.152955532074	27728658	1.898728430271	FBgn0039883	70059	FBgn0002780	149136
778	X	10953047	10957171	2.152215480804	10954041	1.900160845588	FBgn0015245	350	FBgn0028686	16365
779	2L	21855115	21857871	2.151062011719	21856496	1.922612751231	FBgn0032965	29358	FBgn0003866	40308
780	2L	591711	598922	2.150979995728	594795	1.8055897881	FBgn0010323	108	FBgn0031267	20563
781	2R	11632209	11634397	2.148003578186	11633311	2.008459007039	FBgn0034076	1337	FBgn0034073	15845
782	X	6840107	6848433	2.146789550781	6842984	1.972884290359	FBgn0027108	915	FBgn0027108	915
783	3L	10160063	10162309	2.145461082458	10161251	1.846918386572	FBgn0052057	1199	FBgn0015618	348654
784	3L	1091398	1096258	2.144253730774	1092349	1.831776396434	FBgn0052334	3532	FBgn0035194	138857
785	X	18621710	18625386	2.143392562866	18624055	1.881487397587	FBgn0030960	1550	FBgn0030960	1550
786	X	6664707	6670490	2.143345832825	6667912	1.875204142402	FBgn0029907	579	FBgn0029907	579
787	X	11840126	11842441	2.142928123474	11841137	1.480314663478	FBgn0030360	22	FBgn0003865	18287
788	2L	12091185	12094743	2.142745494843	12092853	1.796238713794	FBgn0032407	918	FBgn0032407	918
789	3R	4482402	4486724	2.142540454865	4485082	1.904901981354	FBgn0000171	1401	FBgn0000447	5346
790	3R	14121802	14125843	2.140764713287	14124173	1.946617952983	FBgn0010877	433	FBgn0024432	754
791	2L	3531637	3534488	2.139696121216	3533515	1.947459816933	FBgn0031550	2612	FBgn0031549	3229
792	2L	8509207	8513393	2.138448238373	8510689	1.74363859962	FBgn0032050	1146	FBgn0032050	1146
793	3L	10257419	10268845	2.138402462006	10262422	1.646042178659	FBgn0036080	15271	FBgn0000629	349655
794	2L	3544688	3551101	2.136991500854	3549591	2.063452021281	FBgn0024244	10340	FBgn0031549	19305
795	X	2173604	2184947	2.13697052002	2173697	2.084136962891	FBgn0054052	4723	FBgn0003079	22585
796	2R	13270317	13276028	2.136533260345	13274426	1.927243995667	FBgn0027572	1370	FBgn0003545	11452
797	3R	12064973	12073987	2.135869503021	12067310	1.925935490926	FBgn0040071	15939	FBgn0011253	30866
798	2R	20351103	20353863	2.135378360748	20352446	1.826943814754	FBgn0035070	4130	FBgn0050423	30990
799	3L	5827005	5834138	2.135085582733	5830498	1.866006523371	FBgn0003984	10937	FBgn0052409	42991
800	3L	18102279	18105726	2.134692668915	18104495	1.829725433798	FBgn0020300	168	FBgn0020300	168
801	3L	8159646	8164699	2.133461952209	8163520	1.893764019012	FBgn0035851	1699	FBgn0035851	1699
802	2R	9453490	9458676	2.13251209259	9455976	2.021124660969	FBgn0013733	2041	FBgn0033886	20335
803	3R	12698806	12705925	2.130537033081	12704503	1.978113454931	FBgn0015350	947	FBgn0082171	22466
804	2L	4027429	4036395	2.130302906036	4034640	1.948027610779	FBgn0000547	3261	FBgn0000547	3261
805	3R	27836559	27839693	2.129967212677	27838409	2.005804002285	FBgn0011224	19409	FBgn0002780	39385
806	3L	1413542	1418789	2.12920498848	1415287	1.802978724241	FBgn0043865	5888	FBgn0004635	32037
807	2R	17057228	17062099	2.129156112671	17059992	1.828073918819	FBgn0050283	11837	FBgn0010415	71242
808	3L	15000583	15006748	2.128353595734	15004919	1.764586269855	FBgn0036465	2910	FBgn0036465	2910
809	3L	8975093	8980327	2.128008365631	8978989	1.689007937908	FBgn0035954	156	FBgn0035954	156
810	3R	25846817	25849190	2.127358436584	25847846	1.763134339276	FBgn0039738	134	FBgn0001281	16614
811	2R	7123166	7127134	2.126759529114	7125262	1.545366108418	FBgn0033636	6476	FBgn0033636	6476
812	3R	27561448	27567180	2.126388549805	27564714	2.062952550252	FBgn0000557	524	FBgn0039868	1950
813	3L	6316148	6319924	2.125862836838	6319125	1.807853921254	FBgn0052399	140	FBgn0020251	150552
814	2R	4160265	4163261	2.125556945801	4161675	2.024896919727	FBgn0003892	227	FBgn0003892	227
815	4	78660	82678	2.125332355499	79735	1.568055033684	FBgn0004859	2068	FBgn0004859	2068
816	2L	5380606	5383333	2.122890472412	5381720	1.761722326279	FBgn0016660	22622	FBgn0031700	52850
817	2R	19484076	19492884	2.121636390686	19486147	1.848002016544	FBgn0005612	674	FBgn0034948	1269
818	3R	1148399	1150892	2.120752811432	1149611	1.9049964269	FBgn0013576	12015	FBgn0037310	23744
819	3R	7190611	7196678	2.120264053345	7192261	1.856524288654	FBgn0004595	6249	FBgn0026064	15894
820	3R	17404491	17408933	2.11687374115	17406177	1.841272481283	FBgn0013984	74	FBgn0013984	74
821	3R	16367745	16370525	2.116775512695	16369125	2.048856398639	FBgn0053192	8398	FBgn0043457	14527
822	2L	8090218	8094666	2.116514205933	8092230	1.902820974588	FBgn0011219	8808	FBgn0010287	19333
823	2L	21164071	21168233	2.115846633911	21167026	1.958371520042	FBgn0000239	264	FBgn0024371	23188
824	2L	18962607	18965632	2.114856719971	18963529	1.810217043933	FBgn0015772	1121	FBgn0032728	1432
825	2L	18610758	18615908	2.112681388855	18612217	1.952701961293	FBgn0032692	221	FBgn0032693	36696
826	3L	8798102	8804861	2.111303806305	8803637	1.696117008434	FBgn0011577	2184	FBgn0020633	61920
827	X	18528248	18531123	2.109760284424	18529457	1.734876662493	FBgn0010383	2775	FBgn0004959	9751
828	X	14509298	14513077	2.109314441681	14511778	1.895015907288	FBgn0030575	1763	FBgn0015773	24010
829	2L	12078619	12090556	2.109035491943	12081344	1.900519073009	FBgn0003145	4448	FBgn0003145	4448
830	3L	16447312	16457575	2.108057975769	16450980	1.837988516864	FBgn0004569	2020	FBgn0014163	73882
831	3L	19625977	19630334	2.107009410858	19629211	1.864106823416	FBgn0036899	289	FBgn0029094	45060
832	2L	18728661	18734504	2.106434822083	18733494	1.954215139151	FBgn0032709	2845	FBgn0032702	34447
833	3L	14238795	14245015	2.105964660645	14241685	1.838534383213	FBgn0001085	2079	FBgn0036415	58517
834	3L	15692042	15699403	2.105211257935	15697767	1.859011734233	FBgn0010105	4085	FBgn0010105	4085
835	2R	1644209	1647150	2.104866027832	1646143	1.97028696537	FBgn0033063	1365	FBgn0033067	42871
836	2R	3100842	3107672	2.103560447693	3102214	1.802731215954	FBgn0004243	282	FBgn0004243	282
837	2L	18919272	18923819	2.103118896484	18920330	1.882158279419	FBgn0032723	19547	FBgn0032728	44631
838	X	7178291	7183648	2.102723121643	7182280	1.696707619561	FBgn0026144	326	FBgn0026144	326
839	2R	4308387	4315170	2.10240316391	4314082	1.887486710268	FBgn0024189	3752	FBgn0033341	99103
840	2R	20717150	20718552	2.102250099182	20718057	1.705920759837	FBgn0001325	16158	FBgn0001325	16158
841	3R	10521541	10523670	2.101372718811	10522509	1.659111022949	FBgn0051314	548	FBgn0051314	548
842	X	14079156	14086100	2.097846984863	14080975	1.85715892911	FBgn0002873	805	FBgn0002873	805
843	2R	11041027	11047538	2.096090316772	11045337	1.779809772968	FBgn0019968	1764	FBgn0019968	1764
844	X	11336960	11341707	2.095978498459	11340328	2.013154562782	FBgn0052666	1940	FBgn0052666	1940
845	2R	1542032	1545241	2.095314502716	1542983	1.692211431615	FBgn0033052	89	FBgn0033059	40782
846	X	15414897	15419406	2.094390869141	15418007	1.900605145623	FBgn0030660	909	FBgn0030660	909
847	2L	9012095	9015754	2.093138694763	9013222	1.878081142902	FBgn0032089	848	FBgn0052982	112529
848	2L	2154548	2156588	2.091747283936	2155678	1.461684030645	FBgn0031393	82	FBgn0031393	82
849	3L	10626585	10629151	2.089592933655	10627814	1.66142727347	FBgn0052066	7146	FBgn0052068	9522
850	2L	8413612	8422538	2.089021682739	8418290	1.866063535213	FBgn0027932	2600	FBgn0027932	2600
851	2R	6990019	6994459	2.088289260864	6991129	1.748164176941	FBgn0001269	757	FBgn0000581	23005
852	3R	20691288	20697382	2.087485790253	20692701	1.964903891087	FBgn0013949	1628	FBgn0015625	3916
853	3R	9760758	9763763	2.086658477783	9761960	1.903147786856	FBgn0038188	7164	FBgn0000576	34379
854	2R	7628638	7631713	2.083736896515	7630401	1.996664702892	FBgn0033681	4378	FBgn0027504	36563
855	3R	9622872	9632972	2.0815076828	9628738	1.998018012327	FBgn0051331	4746	FBgn0053327	10103
856	X	7110053	7113586	2.081069946289	7111636	1.715624220231	FBgn0029940	504	FBgn0025549	24904
857	3L	3040483	3044852	2.080253601074	3043977	1.991591572762	FBgn0035393	5343	FBgn0035388	25247
858	3R	20826414	20829850	2.079788684845	20828420	1.983232617378	FBgn0051422	4534	FBgn0039259	22307
859	2L	8161599	8168865	2.078106880188	8166290	1.810436669518	FBgn0031992	3965	FBgn0031992	3965
860	2L	913094	915459	2.077773094177	914324	1.832493221059	FBgn0046113	844	FBgn0003916	12662
861	3R	24407867	24413296	2.077551841736	24411863	1.848681628704	FBgn0000659	1058	FBgn0000659	1058
862	2L	164750	167757	2.076508522034	166577	1.629422982534	FBgn0016977	7543	FBgn0016977	7543
863	2L	10179318	10181457	2.075022220612	10180460	1.63659881143	FBgn0032188	7417	FBgn0032189	20512
864	3R	9807568	9812941	2.073323249817	9811192	1.812789075515	FBgn0015270	20553	FBgn0038196	50695
865	X	13198716	13206306	2.072093486786	13203509	1.91913209242	FBgn0030478	1034	FBgn0052634	13128
866	X	7114556	7124188	2.066814899445	7121536	1.81917403726	FBgn0029940	9396	FBgn0025549	15004
867	2R	17824445	17827356	2.066730976105	17825784	1.852275788784	FBgn0013272	540	FBgn0013272	540
868	2L	13902844	13906115	2.06657743454	13904295	1.92256529191	FBgn0019890	364	FBgn0019890	364
869	3R	8207030	8210477	2.065383911133	8208532	1.926804205951	FBgn0038028	120	FBgn0038028	120
870	2L	6237509	6243454	2.063510894775	6242208	1.819878697395	FBgn0031791	13668	FBgn0031782	114446
871	2R	12151779	12156579	2.063495159149	12155076	1.851111650467	FBgn0024232	1027	FBgn0003274	54119
872	3R	15832568	15836630	2.062534332275	15833525	1.781591713428	FBgn0038755	719	FBgn0038768	24017
873	2L	663638	670311	2.061652183533	667760	1.918467342854	FBgn0031273	42097	FBgn0031267	93528
874	2R	14960011	14968260	2.060601711273	14965996	2.029681149651	FBgn0003887	484	FBgn0003887	484
875	3R	12350507	12355521	2.058667182922	12354364	2.006787833046	FBgn0051448	14976	FBgn0027053	58541
876	3L	706570	711739	2.058139801025	710226	1.935903773588	FBgn0035160	12426	FBgn0000575	22712
877	X	267932	275408	2.057801246643	270164	1.725015133619	FBgn0002561	3619	FBgn0002561	3619
878	2R	16342487	16347377	2.055023193359	16344013	1.833672860089	FBgn0011674	367	FBgn0016984	4017
879	X	5517401	5521373	2.053972244263	5520000	1.730221916648	FBgn0029785	2321	FBgn0029785	2321
880	2R	15624453	15629490	2.053327560425	15626107	1.758175253868	FBgn0004364	267	FBgn0004364	267
881	3R	7060002	7066265	2.053291797638	7064770	1.651850640774	FBgn0051388	1233	FBgn0037885	3665
882	3R	26594389	26597400	2.053225040436	26595911	1.936971150912	FBgn0004606	4263	FBgn0003720	82126
883	3R	11463830	11470040	2.052652359009	11465918	1.85551960328	FBgn0038351	7313	FBgn0053207	25990
884	2R	12933860	12938211	2.051241874695	12935510	1.899219632149	FBgn0022029	214	FBgn0034214	6832
885	3L	9473237	9475686	2.050312042236	9475613	1.728149652481	FBgn0036007	3663	FBgn0036007	3663
886	3R	5420392	5423497	2.049859046936	5421446	1.905492558199	FBgn0037720	4413	FBgn0037719	4737
887	X	10359663	10363778	2.049307346344	10360862	1.972384707133	FBgn0052680	21907	FBgn0052680	21907
888	X	15589402	15592000	2.049190998077	15590798	1.943198174238	FBgn0030684	493	FBgn0030676	23368
889	3L	2367475	2372069	2.048326969147	2368977	1.964702606201	FBgn0052299	4789	FBgn0052299	4789
890	3R	11058555	11060633	2.048298835754	11059539	1.759293377399	FBgn0038307	4150	FBgn0015610	8250
891	3L	662390	667202	2.048003196716	665444	1.783255696297	FBgn0035152	281	FBgn0035156	11003
892	4	576263	580634	2.047645568848	577521	1.845889259787	FBgn0022361	711	FBgn0026777	249174
893	3R	845895	848923	2.047166824341	847491	1.857103526592	FBgn0037292	33017	FBgn0010313	64917
894	3L	18138344	18143194	2.047090530396	18140417	1.816584559048	FBgn0003997	10479	FBgn0020300	35754
895	3L	9587904	9591972	2.045642852783	9589436	1.853022126591	FBgn0002528	570	FBgn0010408	103947
896	3R	19076394	19078937	2.044267654419	19077885	2.013848304749	FBgn0039066	619	FBgn0039066	619
897	3R	12635098	12638922	2.041923284531	12637794	2.014825471242	FBgn0000014	17975	FBgn0020546	37932
898	2L	16208660	16212600	2.039009571075	16209833	1.775568681605	FBgn0028893	2445	FBgn0028897	48219
899	2L	11068674	11072900	2.037903785706	11070918	1.890057277679	FBgn0032335	143	FBgn0032335	143
900	3L	1461747	1465398	2.036450386047	1463074	1.817784256405	FBgn0046769	550	FBgn0004635	15750
901	X	10573122	10579434	2.035098075867	10576768	1.700619641472	FBgn0003204	12956	FBgn0052672	36785
902	3R	24712859	24716231	2.034960746765	24715196	1.708625687493	FBgn0053203	473	FBgn0053553	1395
903	2R	19033288	19035922	2.034642219543	19034693	1.841328452615	FBgn0034873	3235	FBgn0034873	3235
904	3R	2790499	2793659	2.033330917358	2792770	1.721832720439	FBgn0051488	9314	FBgn0001077	102724
905	2L	19929990	19936069	2.032666683197	19933851	1.805603742599	FBgn0032831	7443	FBgn0043021	121508
906	X	8749925	8753455	2.032622814178	8750938	1.783845603466	FBgn0011586	542	FBgn0030086	183611
907	2L	7537569	7545390	2.031949043274	7543976	1.705788948957	FBgn0053529	447	FBgn0053529	447
908	X	20544237	20548589	2.031875610352	20545174	1.765544354916	FBgn0031129	1462	FBgn0003300	40057
909	2R	13314607	13320378	2.030073642731	13316600	1.857966535232	FBgn0004586	1052	FBgn0004586	1052
910	X	4034133	4036776	2.02957201004	4035516	1.93291721344	FBgn0000635	15811	FBgn0026080	72837
911	3L	20405708	20409600	2.027919530869	20406911	1.796618580818	FBgn0052428	278	FBgn0036998	727
912	X	17596525	17599034	2.026371002197	17597999	1.727727381388	FBgn0024184	5321	FBgn0030866	24788
913	3R	3071764	3073950	2.025680541992	3072796	1.449443280697	FBgn0037489	107	FBgn0037481	91898
914	3L	17460528	17463194	2.025438308716	17461917	1.787437775556	FBgn0052185	1769	FBgn0036733	17253
915	3R	17381751	17385144	2.025403022766	17382897	1.948563502385	FBgn0002941	107	FBgn0013984	23354
916	2R	11521499	11527690	2.024961948395	11523746	1.687806161245	FBgn0034063	511	FBgn0034062	2462
917	3L	3400718	3404667	2.0246758461	3403301	1.786347538233	FBgn0014388	5166	FBgn0027616	45603
918	X	20497491	20510666	2.023973464966	20504887	1.826323350271	FBgn0003300	230	FBgn0003300	230
919	3R	2565045	2571407	2.0236992836	2567779	1.946233868599	FBgn0051481	6	FBgn0004054	2083
920	2R	11379356	11382458	2.02351140976	11381116	1.928475570679	FBgn0050085	2892	FBgn0050085	2892
921	3L	22878566	22884960	2.022217273712	22881911	1.862240664164	FBgn0037207	2856	FBgn0037207	2856
922	3R	27092480	27095266	2.021443843842	27094086	1.82513576746	FBgn0039839	2634	FBgn0039831	47660
923	2R	5820499	5823282	2.021142959595	5821781	1.821544226478	FBgn0033507	156	FBgn0033522	119744
924	3L	15735033	15738543	2.017488479614	15736080	1.730130083421	FBgn0036531	37597	FBgn0010105	42398
925	2L	516733	520163	2.01690196991	518241	1.849001744214	FBgn0003963	5226	FBgn0003963	5226
926	3R	16112405	16120950	2.016029834747	16118500	1.915237337351	FBgn0028386	488	FBgn0028386	488
927	3L	12614759	12617662	2.015545845032	12616600	1.800027430058	FBgn0052111	14717	FBgn0036306	112104
928	3R	23768942	23775847	2.014894962311	23772407	1.785620629787	FBgn0039561	1324	FBgn0039559	8836
929	3R	2681641	2686785	2.013967514038	2684782	1.753129922427	FBgn0001077	5264	FBgn0001077	5264
930	2L	1418703	1423650	2.013805389404	1421920	1.867464093601	FBgn0002543	1471	FBgn0002543	1471
931	3L	20728171	20731126	2.01198387146	20729482	1.891221387046	FBgn0037023	2734	FBgn0016696	24104
932	2L	6644436	6650401	2.011189937592	6646379	1.844704235301	FBgn0051635	2709	FBgn0031836	35356
933	2L	3078248	3081357	2.010089635849	3078763	1.826314393212	FBgn0027571	22148	FBgn0003934	30062
934	3L	20979478	20982664	2.009867668152	20980676	1.845530003309	FBgn0026179	12296	FBgn0037044	18940
935	X	12406391	12411251	2.007523536682	12408904	1.589106782277	FBgn0030400	8215	FBgn0015024	78816
936	3L	10296687	10300466	2.006837844849	10299012	1.873658544877	FBgn0067716	5219	FBgn0000629	313065
937	X	8495052	8497443	2.006781101227	8496291	1.600502073765	FBgn0004102	405	FBgn0004102	405
938	3L	11230032	11237922	2.006716251373	11234079	1.87425583601	FBgn0041094	7823	FBgn0041094	7823
939	2R	9107558	9110545	2.006362915039	9109110	1.680863492629	FBgn0027581	133	FBgn0033859	446
940	2L	243802	252879	2.005283355713	249583	1.847640458275	FBgn0001309	1212	FBgn0001309	1212
941	3R	2669519	2681066	2.005248069763	2671560	1.79958708146	FBgn0003339	4326	FBgn0001077	18486
942	3R	24034557	24038651	2.004580020905	24036998	1.636664671056	FBgn0039572	23823	FBgn0040108	117007
943	3R	10305503	10312763	2.004510402679	10307581	1.71576982386	FBgn0038233	29833	FBgn0038234	30009
944	2L	12677440	12683795	2.00398349762	12679518	1.854350146125	FBgn0032442	10349	FBgn0032445	13505
945	2R	20604178	20610083	2.003956317902	20608322	1.9308014477	FBgn0004919	16402	FBgn0001148	38742
946	2L	3859757	3863654	2.003347396851	3860771	1.834269106388	FBgn0031574	1910	FBgn0004567	23929
947	2L	9447329	9451093	2.002369880676	9448849	1.86706384023	FBgn0053723	8109	FBgn0002973	11336
948	2R	5157772	5160154	1.999907493591	5158890	1.797177225351	FBgn0011921	14148	FBgn0023143	46251
949	3R	17429949	17433795	1.999037265778	17432409	1.832946360111	FBgn0046832	15837	FBgn0046832	15837
950	3L	18260883	18263882	1.997648715973	18261861	1.651663247277	FBgn0036784	2224	FBgn0011706	101801
951	2L	11285837	11288423	1.997580528259	11286819	1.767520231359	FBgn0032359	1216	FBgn0028700	156174
952	2L	11454576	11456940	1.996687889099	11455627	1.993003666401	FBgn0004579	10024	FBgn0004579	10024
953	3R	11617924	11622590	1.996423721313	11620070	1.747893333435	FBgn0038364	552	FBgn0038364	552
954	3R	5927955	5930041	1.996077060699	5929095	1.773910939693	FBgn0064158	2435	FBgn0037777	57850
955	2L	18795134	18799488	1.995916366577	18797784	1.685759842396	FBgn0040992	9131	FBgn0032717	37812
956	X	15438594	15445294	1.995002746582	15442384	1.638243496418	FBgn0052586	13446	FBgn0052586	13446
957	4	626542	629684	1.994218349457	627793	1.55215638876	FBgn0028996	50	FBgn0026777	299446
958	3L	22095326	22098745	1.994039058685	22097089	1.824417114258	FBgn0037152	2179	FBgn0000100	87206
959	3L	15629898	15632858	1.993306159973	15631581	1.807334843804	FBgn0014851	5074	FBgn0041160	33527
960	3R	26297932	26304017	1.991905212402	26300791	1.810474210315	FBgn0011716	1620	FBgn0039767	46793
961	2L	21850331	21854921	1.991886138916	21851329	1.578305095434	FBgn0032965	34525	FBgn0003866	35141
962	2R	5057438	5062817	1.991248607635	5058788	1.907263447257	FBgn0033421	21	FBgn0025286	40208
963	3R	18407792	18417866	1.991202831268	18412407	1.804998510024	FBgn0014949	1711	FBgn0014949	1711
964	2R	3040320	3043999	1.990694999695	3042677	1.791729980045	FBgn0033188	2118	FBgn0022772	5156
965	3R	801025	807858	1.990559577942	802844	1.8347622647	FBgn0037291	7110	FBgn0004183	28958
966	3R	9702097	9707065	1.990501403809	9705545	1.911281373766	FBgn0008646	5644	FBgn0000576	22036
967	3L	13022547	13035379	1.987415313721	13030776	1.857873656533	FBgn0036343	4565	FBgn0036342	9805
968	3L	3434824	3440197	1.987150192261	3436730	1.748510742188	FBgn0026259	7404	FBgn0001254	59479
969	X	7003323	7009686	1.986947536469	7004478	1.628938674927	FBgn0047092	9392	FBgn0029933	61189
970	3R	26605999	26612700	1.986668586731	26608521	1.809857241313	FBgn0004606	16873	FBgn0003720	69516
971	X	13065342	13069330	1.986616134644	13068319	1.524472797618	FBgn0052639	2141	FBgn0052639	2141
972	3R	277222	280485	1.986198425293	279218	1.714307785034	FBgn0051522	182	FBgn0037250	19487
973	2L	14454834	14462463	1.985990524292	14455993	1.569927036762	FBgn0028844	5177	FBgn0005771	34869
974	3R	925888	933578	1.985754013062	927114	1.753616052515	FBgn0010313	14706	FBgn0010313	14706
975	3L	4579573	4581832	1.985321044922	4580919	1.613729645224	FBgn0052247	19264	FBgn0015805	26645
976	2R	11792658	11794879	1.982296943665	11793707	1.826284941505	FBgn0024249	486	FBgn0034110	15558
977	3R	27021793	27025930	1.981678009033	27022913	1.645026767955	FBgn0039827	273	FBgn0004389	3967
978	3R	9212707	9215354	1.98163151741	9214197	1.578992635012	FBgn0038146	232	FBgn0038145	6398
979	3R	27403078	27408074	1.981596946716	27406947	1.825697001289	FBgn0043900	535	FBgn0039857	15020
980	X	17340027	17344429	1.981129169464	17342617	1.918518178603	FBgn0030842	19365	FBgn0030851	120796
981	3R	11170141	11173064	1.980942726135	11171605	1.786064708934	FBgn0019925	300	FBgn0013269	12741
982	2R	20491511	20495300	1.978288650513	20494162	1.795887610492	FBgn0035091	607	FBgn0002607	17015
983	3L	16799591	16801733	1.977455615997	16800781	1.586290299892	FBgn0036666	6777	FBgn0025582	48533
984	2R	2121477	2127632	1.975498199463	2122688	1.838857799768	FBgn0041145	370	FBgn0041145	370
985	3R	12680758	12687280	1.974657058716	12685857	1.770186031566	FBgn0082171	3820	FBgn0082171	3820
986	3R	18352458	18356982	1.974599838257	18353709	1.74074524641	FBgn0038981	674	FBgn0024558	55241
987	2L	18585140	18587848	1.973706245422	18586275	1.491487979889	FBgn0032688	551	FBgn0032693	62638
988	3R	12223493	12225568	1.973317146301	12224670	1.399376243353	FBgn0003513	4735	FBgn0038421	38896
989	3R	13428190	13432819	1.972819805145	13430593	2.035724878311	FBgn0038524	1231	FBgn0051575	53582
990	3R	24971980	24980077	1.969758987427	24977558	1.734194606543	FBgn0041588	46	FBgn0041588	46
991	3L	18236881	18240312	1.969404220581	18238053	1.675938002268	FBgn0036783	20706	FBgn0011706	125609
992	3R	18603164	18612026	1.969335079193	18608990	1.906914823196	FBgn0039026	1216	FBgn0039013	56368
993	3L	5741956	5746593	1.9690284729	5744014	1.809914785273	FBgn0035633	1065	FBgn0035633	1065
994	2R	9821111	9823735	1.968020915985	9822650	1.473618894815	FBgn0033921	5434	FBgn0033922	18039
995	3R	10918029	10922186	1.967019081116	10920461	1.926000987782	FBgn0051304	7461	FBgn0038301	118861
996	2L	13233377	13236072	1.966764450073	13234332	1.832066476345	FBgn0032493	263	FBgn0032493	263
997	3R	2548121	2552145	1.966736316681	2549915	1.631244771621	FBgn0051481	17870	FBgn0004054	19947
998	3L	8422100	8431422	1.966607093811	8430542	1.458977127075	FBgn0010825	6279	FBgn0010825	6279
999	2L	18591899	18595932	1.96647310257	18594255	1.839730322361	FBgn0003270	1126	FBgn0032693	54658
1000	3L	20914226	20916512	1.964861869812	20915353	1.892411768436	FBgn0053283	2747	FBgn0003415	45912
1001	3R	17414641	17417879	1.962789535522	17415651	1.644877617176	FBgn0013984	9400	FBgn0013984	9400
1002	3R	4005565	4010292	1.962224960327	4007753	1.933050632477	FBgn0001138	589	FBgn0037554	51476
1003	3L	5941019	5951177	1.96155166626	5944809	1.645330190659	FBgn0035656	5143	FBgn0035656	5143
1004	2L	21094530	21097880	1.960975646973	21095822	1.782400399446	FBgn0040297	3630	FBgn0023388	34123
1005	3L	13371347	13374564	1.959941864014	13372861	1.649934589863	FBgn0002573	2211	FBgn0036351	17571
1006	3R	2556794	2563252	1.958164215088	2561865	1.782801568508	FBgn0051481	5920	FBgn0004054	7997
1007	2L	2044016	2049130	1.957499504089	2047003	1.648776334875	FBgn0028952	1478	FBgn0031391	100284
1008	3L	20234814	20238859	1.957447052002	20237208	1.673808238086	FBgn0036967	933	FBgn0003124	6638
1009	3R	12792931	12797030	1.956673622131	12794233	1.768533706665	FBgn0000015	3725	FBgn0038471	72173
1010	2L	17730260	17733146	1.956583976746	17731754	1.932447135448	FBgn0015609	3696	FBgn0032646	234716
1011	3R	27043980	27051840	1.955106735229	27049064	1.736068407694	FBgn0039831	2638	FBgn0039831	2638
1012	2R	10632318	10634224	1.95485830307	10634034	1.829401810964	FBgn0015371	3914	FBgn0033989	126948
1013	3R	27430749	27437942	1.954494476318	27434895	1.60264569521	FBgn0011655	1875	FBgn0039857	12928
1014	3L	20704375	20706795	1.953966617584	20705809	1.557476937771	FBgn0016696	431	FBgn0016696	431
1015	4	826861	829746	1.95343875885	828632	1.634280934053	FBgn0039939	8949	FBgn0039930	220977
1016	2L	6410283	6414517	1.953281402588	6411645	1.803743306328	FBgn0031811	1059	FBgn0043854	39230
1017	X	1754451	1758332	1.952725410461	1755720	1.785273159251	FBgn0000117	1076	FBgn0000117	1076
1018	3L	8633727	8641646	1.95082950592	8640294	1.829707846922	FBgn0001168	9412	FBgn0001168	9412
1019	2L	21331374	21333914	1.948308944702	21332734	1.72474044164	FBgn0032943	514	FBgn0021856	83982
1020	2L	18475168	18478712	1.947721004486	18476619	1.669190575095	FBgn0032681	3821	FBgn0032682	4797
1021	X	22027539	22029593	1.94721031189	22028488	1.684888503131	FBgn0031201	13154	FBgn0031186	370503
1022	X	9959610	9962662	1.94685459137	9961630	1.433299541473	FBgn0030180	29777	FBgn0030180	29777
1023	3R	18793300	18795750	1.946645736694	18794715	1.743262708187	FBgn0051281	2692	FBgn0051457	158991
1024	2R	3499061	3502588	1.946611404419	3501302	1.773156558766	FBgn0033247	1027	FBgn0033243	21465
1025	3L	15007910	15011649	1.944917678833	15009124	1.830990450723	FBgn0025776	212	FBgn0025776	212
1026	X	6196981	6200549	1.944663047791	6197781	1.857626736164	FBgn0026708	1916	FBgn0029868	2146
1027	3R	10466864	10469024	1.943864345551	10467903	1.93761742115	FBgn0038248	382	FBgn0026578	13520
1028	3R	14020926	14025741	1.943305015564	14024464	1.621145009995	FBgn0011481	853	FBgn0038585	24985
1029	2R	2079659	2082124	1.940313339233	2081448	1.788045763969	FBgn0033076	31343	FBgn0041145	40870
1030	3L	10523349	10533186	1.940274238586	10529077	1.85616132617	FBgn0036085	3919	FBgn0000629	83000
1031	X	5404781	5408038	1.940190792084	5405924	1.529290835063	FBgn0053980	504	FBgn0029771	43426
1032	3R	1424737	1428147	1.939821720123	1426434	1.705959320068	FBgn0037346	457	FBgn0037346	457
1033	X	10628538	10632527	1.939054965973	10631283	1.697558403015	FBgn0025111	815	FBgn0052672	17730
1034	3R	7487888	7490050	1.938970088959	7488779	1.596850067377	FBgn0037928	4548	FBgn0037921	37413
1035	X	22055712	22059097	1.9387550354	22056863	1.611246838289	FBgn0000719	1720	FBgn0031186	398878
1036	2R	7683308	7692331	1.936321258545	7689034	1.747822634379	FBgn0014184	1135	FBgn0014184	1135
1037	3L	3146824	3150348	1.93620967865	3149205	1.811475157738	FBgn0052280	491	FBgn0012049	16998
1038	3R	6518503	6521468	1.935476303101	6520432	1.750015318394	FBgn0020385	1808	FBgn0001235	56046
1039	3L	259394	263246	1.933069229126	260467	1.59017816186	FBgn0035125	779	FBgn0035121	12557
1040	3R	20962300	20964876	1.931975364685	20963657	1.729552268982	FBgn0039283	142	FBgn0039283	142
1041	2L	7568279	7570820	1.930651187897	7569632	1.683923274279	FBgn0040955	814	FBgn0053529	25209
1042	3R	18711405	18715801	1.930410861969	18712742	1.713827311993	FBgn0017590	12282	FBgn0039013	160120
1043	2R	16698640	16703368	1.930366516113	16700867	1.698891282082	FBgn0034602	288	FBgn0034599	24325
1044	2R	6069009	6074727	1.930331230164	6073572	1.57920396328	FBgn0004399	3855	FBgn0004399	3855
1045	X	4460821	4471332	1.930089235306	4462151	1.709514554342	FBgn0003053	655	FBgn0029718	30963
1046	3R	17484824	17489206	1.929987430573	17486697	1.676340527005	FBgn0011766	570	FBgn0004493	10775
1047	3R	2744369	2747774	1.92970085144	2745825	1.757191121578	FBgn0051488	37631	FBgn0001077	55779
1048	X	10585400	10591885	1.928280353546	10589406	1.580198192596	FBgn0003204	318	FBgn0052672	24147
1049	3R	24413476	24415672	1.927490711212	24414696	1.488490441266	FBgn0000659	3891	FBgn0000659	3891
1050	3L	20863359	20868236	1.92675447464	20866600	1.772872027229	FBgn0037035	4933	FBgn0003415	94665
1051	2R	9015120	9019712	1.925713539124	9016707	1.583301035563	FBgn0033845	2001	FBgn0033845	2001
1052	2R	2146834	2149770	1.925472736359	2147797	1.633675840166	FBgn0026761	278	FBgn0033081	20466
1053	2L	7181024	7184577	1.92490196228	7183559	1.491972165949	FBgn0031893	1323	FBgn0031897	36470
1054	2L	18500011	18503436	1.924474716187	18501091	1.695499960581	FBgn0032684	6461	FBgn0032682	19675
1055	X	18039663	18044188	1.924015045166	18042250	1.787068843842	FBgn0030900	1118	FBgn0004956	99512
1056	3L	13050466	13053624	1.924013137817	13051542	1.771632362815	FBgn0036345	9694	FBgn0036342	30571
1057	3L	20449492	20453753	1.923496246338	20451532	1.711930169	FBgn0037007	1741	FBgn0037007	1741
1058	3R	809972	816653	1.923447132111	814875	1.992818176746	FBgn0037292	401	FBgn0004183	40989
1059	2R	16788715	16791769	1.923150062561	16790351	1.827455212088	FBgn0034611	469	FBgn0034611	469
1060	2R	8057860	8061704	1.921276092529	8059966	1.678152196548	FBgn0053752	1630	FBgn0053752	1630
1061	2L	218656	227018	1.921009063721	223005	1.722163032083	FBgn0031235	9509	FBgn0031235	9509
1062	3L	5626283	5630885	1.920723438263	5628557	1.698293030262	FBgn0035626	73	FBgn0035625	23627
1063	X	15541699	15548687	1.919594287872	15544297	1.752927892348	FBgn0030672	238	FBgn0030672	238
1064	X	17714783	17721777	1.917870044708	17719301	1.641131260816	FBgn0030881	1556	FBgn0030881	1556
1065	3R	18847069	18857192	1.917360305786	18853507	1.823242127895	FBgn0039039	1072	FBgn0051457	100199
1066	X	6697093	6716619	1.916728019714	6700954	1.522400491378	FBgn0029915	3095	FBgn0064122	12790
1067	3L	19481096	19483162	1.916423797607	19482093	1.542992171119	FBgn0036878	1441	FBgn0036886	35588
1068	3L	14911121	14916704	1.91570854187	14915500	1.776484826032	FBgn0040487	4129	FBgn0040487	4129
1069	3L	10632875	10636934	1.914701461792	10634502	1.554173525642	FBgn0052066	458	FBgn0052068	2834
1070	3R	27617396	27621474	1.914661884308	27620387	1.694891810417	FBgn0027620	576	FBgn0011013	47136
1071	3L	11313682	11319388	1.914594173431	11314602	1.633164742414	FBgn0036154	18936	FBgn0041094	88346
1072	3L	12670102	12674493	1.913924217224	12671573	1.803924504448	FBgn0014343	3878	FBgn0036306	57131
1073	3R	1552664	1554874	1.913883686066	1553729	1.809083302816	FBgn0037368	5534	FBgn0037372	26766
1074	2L	520546	525485	1.913218975067	522240	1.885716279348	FBgn0003963	1227	FBgn0003963	1227
1075	X	6499022	6504533	1.912633419037	6501859	1.885494581858	FBgn0028360	2007	FBgn0029882	2437
1076	2R	7539787	7544862	1.912004947662	7543028	1.805068433285	FBgn0033675	567	FBgn0011704	41678
1077	X	17484289	17493362	1.911389827728	17485543	1.663864195347	FBgn0026375	946	FBgn0030855	15323
1078	3R	24887526	24891891	1.909531593323	24890847	1.685167868932	FBgn0039632	1966	FBgn0039633	31862
1079	X	7900820	7910093	1.909213066101	7906502	1.712506518644	FBgn0004656	170	FBgn0004656	170
1080	X	2937147	2939969	1.908806800842	2938684	1.552249363491	FBgn0029649	14966	FBgn0004647	52344
1081	3L	13640074	13642938	1.9083943367	13641338	1.722114264965	FBgn0036379	642	FBgn0036386	252918
1082	3L	19694030	19696076	1.907334327698	19695138	1.759637355804	FBgn0036905	956	FBgn0029094	110987
1083	3L	2486251	2490591	1.906568050385	2488596	1.738953709602	FBgn0035348	1480	FBgn0035348	1480
1084	3R	24418761	24423679	1.905923843384	24422305	1.701775326448	FBgn0026400	2696	FBgn0001215	3224
1085	X	6442494	6450544	1.905401229858	6446740	1.622777432203	FBgn0029881	1439	FBgn0029882	52682
1086	3L	12502783	12505261	1.905155181885	12504002	1.502303626802	FBgn0036298	149	FBgn0004926	3318
1087	X	509675	514197	1.903639316559	511501	1.586821317673	FBgn0025639	1362	FBgn0025639	1362
1088	2R	3743524	3750870	1.903205871582	3747568	1.578613617841	FBgn0013726	1514	FBgn0010109	3428
1089	3R	9723458	9729275	1.902514457703	9727429	1.694789830376	FBgn0000576	152	FBgn0000576	152
1090	2L	25603	29554	1.90216255188	27389	1.862633450826	FBgn0031209	3501	FBgn0002121	6017
1091	X	18801312	18803158	1.901757717133	18801357	1.968152880669	FBgn0052541	37061	FBgn0030974	73787
1092	X	20556682	20565223	1.901657104492	20562596	1.627949770759	FBgn0031130	5971	FBgn0003300	57479
1093	X	21796012	21797983	1.901391983032	21796646	1.532185459137	FBgn0052499	39462	FBgn0031186	138661
1094	3R	20404895	20406747	1.901342391968	20405788	1.595252654132	FBgn0039209	2789	FBgn0039210	5067
1095	3R	27153760	27156210	1.901171684265	27155190	1.775641104754	FBgn0039841	21603	FBgn0039831	108764
1096	3L	21209131	21211557	1.900511741638	21210313	1.671847661336	FBgn0012034	3771	FBgn0037066	9591
1097	2L	8296119	8298342	1.899568557739	8297230	1.743119478226	FBgn0003502	3842	FBgn0011902	6503
1098	3L	1728941	1735268	1.898508071899	1730091	1.690091750201	FBgn0035267	351	FBgn0027903	29074
1099	X	8616894	8624020	1.898056030273	8621980	1.458326003131	FBgn0026411	29031	FBgn0030061	61793
1100	3R	6684194	6689952	1.897641658783	6685565	1.756550171796	FBgn0037845	40	FBgn0037844	3052
1101	2L	11451019	11454125	1.897196292877	11452983	1.663317175472	FBgn0004579	7380	FBgn0004579	7380
1102	X	377590	387414	1.896831512451	378887	1.616335064173	FBgn0000570	1155	FBgn0000570	1155
1103	3R	9734592	9738129	1.896507263184	9737195	1.711663818359	FBgn0000576	9614	FBgn0000576	9614
1104	3L	18180583	18184769	1.893789768219	18182213	1.74227585512	FBgn0036782	15115	FBgn0020300	77550
1105	3R	4510705	4522135	1.893618583679	4514256	1.814224004745	FBgn0053325	8204	FBgn0001180	9284
1106	X	8558495	8561457	1.893077850342	8560020	1.621964650996	FBgn0030060	152	FBgn0030061	167
1107	2L	19126818	19137835	1.892999649048	19131168	1.713344069088	FBgn0010300	1433	FBgn0032762	1813
1108	X	19584017	19586263	1.892954826355	19585052	1.644011465708	FBgn0031069	315	FBgn0031066	6777
1109	3R	900862	903629	1.892578125	902308	1.684329902425	FBgn0010313	10100	FBgn0010313	10100
1110	X	13500567	13508199	1.891447067261	13505257	1.495019733906	FBgn0030508	1621	FBgn0030507	3297
1111	2R	13720662	13727669	1.89111328125	13725996	1.840640544891	FBgn0050114	3378	FBgn0000658	21630
1112	3R	20637692	20640833	1.889045715332	20639340	1.884014746722	FBgn0027539	410	FBgn0013953	33396
1113	2R	15202943	15205493	1.886292457581	15204305	1.45794275403	FBgn0034467	1364	FBgn0015949	19622
1114	2R	9515440	9521596	1.886152267456	9516778	1.387190614428	FBgn0050482	5419	FBgn0033889	21812
1115	3R	6047233	6050684	1.885795593262	6048416	1.654172560748	FBgn0037797	64	FBgn0037797	64
1116	3L	11224426	11229213	1.885556221008	11225911	1.64821472764	FBgn0041094	345	FBgn0041094	345
1117	3R	12375370	12379208	1.885009765625	12377959	1.722155511379	FBgn0038442	2200	FBgn0027053	82136
1118	3L	11390581	11397212	1.883266448975	11395501	1.651585638523	FBgn0036157	3596	FBgn0036165	66006
1119	2R	3525942	3527502	1.88155412674	3527086	1.495733976364	FBgn0033250	1519	FBgn0033243	47249
1120	3R	4878083	4884031	1.881437778473	4880183	1.569604088278	FBgn0037659	1943	FBgn0028708	3637
1121	3L	1498620	1501980	1.881425380707	1499806	1.750635296106	FBgn0011204	964	FBgn0028577	13685
1122	2R	16844973	16849190	1.881373405457	16848008	1.518316924572	FBgn0034622	1559	FBgn0065060	13365
1123	2L	19811786	19813206	1.881036758423	19811872	1.346950769424	FBgn0003922	138	FBgn0043021	471
1124	2L	20586480	20589216	1.880818367004	20588006	1.729152735542	FBgn0051677	3783	FBgn0046834	112917
1125	2L	11074109	11076378	1.880544662476	11075170	1.667670362136	FBgn0032335	4109	FBgn0032335	4109
1126	3R	19693813	19696527	1.877670288086	19695161	1.717470000772	FBgn0004185	9809	FBgn0004185	9809
1127	3R	25829211	25831733	1.877116203308	25830625	1.796051249785	FBgn0016685	118	FBgn0039735	222
1128	2L	18314753	18317552	1.876569747925	18316241	1.309580385685	FBgn0000636	211	FBgn0004413	122925
1129	X	258303	260380	1.87566614151	259393	1.335226416588	FBgn0004170	6511	FBgn0004170	6511
1130	3L	6189221	6193248	1.87469959259	6191309	1.552011517917	FBgn0002526	622	FBgn0035692	24176
1131	2R	15491299	15495505	1.874482154846	15493947	1.603021509507	FBgn0034479	1985	FBgn0004364	132427
1132	3R	14824650	14830978	1.874115467072	14825934	1.775192201138	FBgn0026239	16187	FBgn0026239	16187
1133	2R	15347953	15352792	1.873564243317	15350515	1.816637456417	FBgn0034476	8747	FBgn0011849	108121
1134	3R	25619270	25621584	1.873528957367	25620235	1.531408758724	FBgn0039695	123	FBgn0019972	5140
1135	3L	18646676	18650180	1.872951507568	18649246	1.514765053988	FBgn0036805	72	FBgn0036810	60507
1136	4	245876	246549	1.872276306152	246419	1.684334802628	FBgn0051999	215	FBgn0026777	81928
1137	3R	909771	917322	1.871922016144	912718	1.782940640169	FBgn0010313	310	FBgn0010313	310
1138	3R	918971	924870	1.871913433075	920254	1.657878314748	FBgn0010313	7846	FBgn0010313	7846
1139	2R	16956339	16959206	1.871431827545	16958235	1.48633402586	FBgn0010415	30515	FBgn0010415	30515
1140	2R	15180767	15187175	1.870846271515	15184703	1.613291680813	FBgn0015949	20	FBgn0015949	20
1141	2R	18713216	18715691	1.869897127151	18714612	1.703878823449	FBgn0034834	4527	FBgn0003062	132292
1142	3R	17119777	17124405	1.869436740875	17121139	1.759254455566	FBgn0001234	1206	FBgn0043012	25340
1143	X	10052085	10059356	1.868050575256	10057067	1.728972967933	FBgn0030183	500	FBgn0030180	65660
1144	X	16942146	16947661	1.867581367493	16945696	1.625158758724	FBgn0030820	4122	FBgn0065049	33105
1145	2R	6970557	6973210	1.867307662964	6971756	1.53049325943	FBgn0000581	3632	FBgn0000581	3632
1146	3R	20363234	20367242	1.866999149323	20364438	1.670136732214	FBgn0039207	5165	FBgn0039205	8158
1147	X	21090941	21093537	1.866924762726	21091974	1.80747461319	FBgn0052521	127	FBgn0020369	34762
1148	3R	19742417	19749425	1.866752624512	19743461	1.679511441125	FBgn0016754	5234	FBgn0015282	13786
1149	2L	12465800	12467854	1.865644454956	12466819	1.435786527746	FBgn0032437	13137	FBgn0040286	32154
1150	2R	12766806	12768837	1.865098953247	12767910	1.451319313049	FBgn0046294	5664	FBgn0050235	107747
1151	2L	8273698	8279002	1.86153793335	8276133	1.539544694564	FBgn0011902	14594	FBgn0011902	14594
1152	3R	5383999	5386761	1.860696792603	5385043	1.614261746407	FBgn0024833	202	FBgn0037708	3941
1153	2R	14043868	14048927	1.86003780365	14046648	1.726988375187	FBgn0034356	4353	FBgn0003067	4982
1154	X	9544669	9547585	1.859913825989	9546211	1.607780965169	FBgn0000233	6802	FBgn0000233	6802
1155	3R	12672135	12676419	1.859711647034	12674450	1.381817481097	FBgn0020546	1276	FBgn0020546	1276
1156	3R	5241669	5246786	1.857815504074	5244373	1.521191179752	FBgn0024515	709	FBgn0037686	17395
1157	2R	10613607	10616298	1.857007026672	10614681	1.636742255267	FBgn0015371	15439	FBgn0033989	107595
1158	X	265187	267665	1.855159282684	266548	1.736869931221	FBgn0002561	3	FBgn0002561	3
1159	2L	4049109	4057575	1.854259967804	4055911	1.693028211594	FBgn0000547	24532	FBgn0000547	24532
1160	2R	13230443	13233171	1.854043483734	13231419	1.561431772569	FBgn0028494	2771	FBgn0063386	13454
1161	2R	14179969	14183027	1.853907108307	14181351	1.665487345527	FBgn0053136	743	FBgn0023214	7044
1162	3R	20551325	20554467	1.853821754456	20552501	1.868645846844	FBgn0004885	7082	FBgn0003719	22955
1163	2R	2937610	2939690	1.85315656662	2938793	1.558786988258	FBgn0033168	1613	FBgn0033179	39751
1164	3R	18695331	18701242	1.852778911591	18699493	1.558902516085	FBgn0017590	25531	FBgn0039013	146871
1165	3L	12774428	12781660	1.850914001465	12775577	1.794436062084	FBgn0010715	3484	FBgn0036314	12373
1166	2L	12606336	12609276	1.850897312164	12608249	1.454635590315	FBgn0051859	9	FBgn0002970	10099
1167	2L	32947	35922	1.850296974182	33941	1.762364016639	FBgn0031209	10053	FBgn0002121	12569
1168	2L	20904848	20907145	1.850270748138	20906020	1.646264489492	FBgn0032901	501	FBgn0032906	7717
1169	3R	9206942	9210055	1.849351882935	9208350	1.582122564316	FBgn0038145	551	FBgn0038145	551
1170	2L	13862250	13864711	1.848932266235	13863797	1.512718518575	FBgn0028532	14385	FBgn0051842	28759
1171	3L	4387662	4393706	1.847564697266	4391826	1.566087750828	FBgn0035542	2082	FBgn0035541	3257
1172	4	415790	422414	1.847161769867	418896	1.261306494474	FBgn0039905	5256	FBgn0026777	90549
1173	3R	15825919	15827917	1.845752716064	15826855	1.472774505615	FBgn0038755	7389	FBgn0038768	30687
1174	2R	12093814	12099964	1.845207214355	12095765	1.730229433845	FBgn0016131	1426	FBgn0003274	5192
1175	X	7393761	7396230	1.84433555603	7395125	1.48998066783	FBgn0052720	13000	FBgn0027553	178433
1176	2R	4164254	4171218	1.844099998474	4167645	1.768653392792	FBgn0050353	2374	FBgn0050353	2374
1177	3R	17479052	17481760	1.841424465179	17480157	1.418512428508	FBgn0011766	5970	FBgn0004493	17315
1178	3R	4030032	4033008	1.841408729553	4031864	1.823279212503	FBgn0053779	1320	FBgn0037554	27365
1179	2L	5798658	5803250	1.840491294861	5799839	1.436578094959	FBgn0031738	365	FBgn0031739	2130
1180	2R	4606488	4611338	1.840412855148	4607681	1.486478201548	FBgn0065074	64	FBgn0065074	64
1181	3R	17212608	17220297	1.839735031128	17219076	1.668906033039	FBgn0004862	4471	FBgn0043012	123277
1182	3L	6676427	6679047	1.838593006134	6677680	1.631384819746	FBgn0035710	214	FBgn0035713	48553
1183	3R	11488057	11500074	1.83747625351	11491990	1.642640888691	FBgn0053207	82	FBgn0053207	82
1184	3R	4340045	4342245	1.837198257446	4340920	1.562849267324	FBgn0037591	2176	FBgn0037602	135919
1185	3R	487266	490463	1.836737632751	488631	1.51912599802	FBgn0051531	3326	FBgn0037262	20935
1186	3R	15122959	15125149	1.834985733032	15124232	1.609915565042	FBgn0000463	27703	FBgn0000463	27703
1187	2L	7133076	7135817	1.834482192993	7134061	1.685185656828	FBgn0031889	378	FBgn0031886	68228
1188	2R	20085005	20089219	1.834381580353	20088281	1.474466890097	FBgn0020521	591	FBgn0035031	17314
1189	2L	1968777	1975434	1.834333896637	1970773	1.626985371113	FBgn0031376	3372	FBgn0031391	176514
1190	2L	5399218	5402252	1.834300994873	5401124	1.536334710963	FBgn0016660	3218	FBgn0005511	60517
1191	3L	21067844	21070809	1.834104537964	21069707	1.697124873891	FBgn0037051	175	FBgn0037051	175
1192	2L	7288855	7297830	1.833046913147	7291390	1.644430833704	FBgn0031901	8857	FBgn0004009	15771
1193	2L	18518110	18520711	1.832975387573	18519417	1.615236899432	FBgn0032685	5995	FBgn0032682	38001
1194	2L	18888380	18894842	1.832851886749	18890155	1.679705199073	FBgn0003896	12970	FBgn0032717	54559
1195	3R	4680193	4685930	1.832218170166	4683798	1.674415886402	FBgn0011966	3804	FBgn0011966	3804
1196	3L	19728859	19731645	1.831763267517	19730237	1.53268477496	FBgn0067683	1590	FBgn0014037	112989
1197	X	5538810	5544828	1.83148431778	5540490	1.549826201271	FBgn0027564	47	FBgn0029785	22811
1198	2L	12251598	12254355	1.829484939575	12252623	1.471297804515	FBgn0051759	44996	FBgn0032408	156113
1199	3R	12502478	12505004	1.829351902008	12503908	1.478286238278	FBgn0051498	13281	FBgn0015019	30579
1200	3R	27390424	27395071	1.828173160553	27392227	1.620704323053	FBgn0028968	5638	FBgn0039857	29740
1201	3R	7256240	7258707	1.827981948853	7257420	1.736018627882	FBgn0037899	23	FBgn0037899	23
1202	X	7470707	7473591	1.827741622925	7472483	1.804434140523	FBgn0004198	18099	FBgn0027553	101075
1203	2R	20725583	20728444	1.827726364136	20727103	1.610986541299	FBgn0001325	7112	FBgn0001325	7112
1204	3R	27514077	27517298	1.827244758606	27516396	1.711558117586	FBgn0039864	10794	FBgn0039867	46268
1205	3L	6152767	6155803	1.825517654419	6154524	1.651810824871	FBgn0035690	1206	FBgn0035688	6711
1206	2R	14950566	14953144	1.825246334076	14951785	1.306674702962	FBgn0020440	320	FBgn0013325	5427
1207	2L	7631417	7636354	1.823900222778	7633058	1.436803144567	FBgn0031927	12939	FBgn0053529	88635
1208	X	6962232	6964790	1.823424339294	6963064	1.624136098226	FBgn0027342	7536	FBgn0029933	19775
1209	2L	848674	851659	1.823086738586	849786	1.601794242859	FBgn0020304	1275	FBgn0020304	1275
1210	3L	1159465	1162769	1.823072433472	1160537	1.352734833956	FBgn0025525	269	FBgn0035194	70669
1211	2L	5738325	5741283	1.823002815247	5739292	1.456171091865	FBgn0031734	1952	FBgn0031739	62677
1212	3L	15293529	15298843	1.821934700012	15295046	1.704821306116	FBgn0036494	6913	FBgn0036494	6913
1213	2L	10248592	10250975	1.821197509766	10249835	1.610401153564	FBgn0000229	644	FBgn0004419	10509
1214	2R	6600441	6603171	1.818480968475	6601351	1.533090142643	FBgn0040766	4395	FBgn0033581	64612
1215	3L	1519262	1524041	1.818335056305	1522696	1.68745552169	FBgn0035229	2015	FBgn0035233	19071
1216	3L	768708	770604	1.815868377686	769620	1.515336990356	FBgn0052341	10830	FBgn0000575	36682
1217	3R	27570617	27575315	1.815285682678	27574055	1.569208920002	FBgn0011013	804	FBgn0011013	804
1218	X	14850506	14854714	1.814531326294	14853369	1.523261706034	FBgn0052594	5002	FBgn0030605	44480
1219	3L	1560210	1564077	1.814292907715	1562616	1.520882415771	FBgn0035236	9900	FBgn0035236	9900
1220	3R	12393716	12397540	1.813516616821	12396276	1.665716260672	FBgn0038445	962	FBgn0038453	73051
1221	3L	20102315	20108605	1.813168048859	20105458	1.448117524385	FBgn0036944	7447	FBgn0036959	69654
1222	4	371300	373124	1.812471389771	372222	1.383331691518	FBgn0025704	6700	FBgn0026777	43875
1223	2R	10562479	10566736	1.811970710754	10564550	1.458759244283	FBgn0053467	6554	FBgn0033989	57464
1224	2L	4332541	4338802	1.811254501343	4333813	1.712139606476	FBgn0020762	113	FBgn0026319	38177
1225	X	16254529	16263526	1.810635089874	16255817	1.628138273954	FBgn0030749	336	FBgn0026575	964
1226	X	1864511	1870252	1.810332298279	1866376	1.559819221497	FBgn0023545	877	FBgn0003964	31063
1227	3R	12275188	12280985	1.810264110565	12276628	1.491480946541	FBgn0044826	2922	FBgn0044826	2922
1228	3R	2781701	2783947	1.809933662415	2782691	1.674361838235	FBgn0051488	765	FBgn0001077	92645
1229	3R	6475515	6480607	1.808897018433	6476474	1.554186147802	FBgn0001235	12088	FBgn0001235	12088
1230	3L	9363384	9366456	1.808594226837	9364494	1.497808774312	FBgn0001226	6482	FBgn0011769	19510
1231	3R	25442995	25446881	1.808445453644	25444825	1.584034306662	FBgn0039674	69	FBgn0039678	52557
1232	3L	22199113	22200787	1.808356761932	22200293	1.428545534611	FBgn0037156	221	FBgn0037156	221
1233	3L	17766883	17768281	1.808288097382	17767006	1.640402447094	FBgn0052190	488	FBgn0036761	44753
1234	X	22037930	22041410	1.808151245117	22039925	1.494029998779	FBgn0000719	18658	FBgn0031186	381940
1235	3L	13040875	13045280	1.807229995728	13043999	1.701483041048	FBgn0036344	8173	FBgn0036342	23028
1236	3L	18270837	18273999	1.807015419006	18272201	1.606898188591	FBgn0015946	2528	FBgn0011706	91461
1237	X	22061605	22066095	1.806526184082	22062946	1.512783274931	FBgn0000719	4363	FBgn0031186	404961
1238	3R	2987437	2990123	1.806486129761	2988474	1.657046598547	FBgn0002306	77	FBgn0037481	7576
1239	3R	21419077	21423512	1.803736686707	21421546	1.77407651789	FBgn0039344	12860	FBgn0039345	13304
1240	2L	19070328	19072124	1.80329990387	19071352	1.516436189413	FBgn0053315	11	FBgn0000486	23593
1241	3L	19548207	19552237	1.803154945374	19549461	1.710270643234	FBgn0005564	378	FBgn0005386	14546
1242	2L	7524754	7535027	1.802492141724	7526235	1.530858881333	FBgn0053529	18188	FBgn0053529	18188
1243	X	11821611	11825758	1.802261352539	11822883	1.649808108807	FBgn0003865	33	FBgn0003865	33
1244	X	9597978	9604594	1.799792289734	9599989	1.366166921762	FBgn0020378	1809	FBgn0000233	60580
1245	3L	29325	34150	1.799632072449	31576	1.574435121873	FBgn0002564	18394	FBgn0035105	136378
1246	X	7735731	7739829	1.797411441803	7737970	1.653466364917	FBgn0029971	1062	FBgn0029971	1062
1247	3R	12454468	12459074	1.796454429626	12456770	1.730747938156	FBgn0000634	5822	FBgn0038453	12557
1248	2L	15033678	15040453	1.796352386475	15035668	1.561096509298	FBgn0004837	243	FBgn0010422	21014
1249	3L	8368863	8371353	1.795520782471	8370016	1.608983572792	FBgn0035888	1989	FBgn0035878	49739
1250	3R	25595964	25601218	1.7954454422	25597639	1.61013101129	FBgn0001297	4932	FBgn0020235	22781
1251	3L	3331511	3333794	1.794792175293	3332714	1.513187576743	FBgn0004167	2345	FBgn0035437	20311
1252	2R	3077181	3079858	1.794154644012	3078651	1.794173717499	FBgn0004132	103	FBgn0004132	103
1253	2R	1637740	1642969	1.79356098175	1641588	1.574655168197	FBgn0033063	3190	FBgn0033067	47426
1254	2L	20720761	20724250	1.792716026306	20723161	1.537575594584	FBgn0000986	653	FBgn0000986	653
1255	2L	13545974	13551438	1.792495727539	13548126	1.679539442062	FBgn0023407	1197	FBgn0028546	93145
1256	X	15986045	15989895	1.792227745056	15988855	1.584692388773	FBgn0042650	31724	FBgn0000459	61816
1257	3L	6468192	6476010	1.791627407074	6470030	1.588234228246	FBgn0020251	353	FBgn0020251	353
1258	2R	2754682	2758424	1.791594028473	2757023	1.548109952141	FBgn0026602	548	FBgn0033156	33257
1259	3R	16981405	16984635	1.791556835175	16982533	1.619296014309	FBgn0038865	4282	FBgn0010770	40575
1260	X	7033696	7036738	1.790821075439	7034964	1.511006327236	FBgn0029939	3348	FBgn0029933	91675
1261	X	6953571	6961746	1.790596008301	6958737	1.501870716319	FBgn0027342	3209	FBgn0029933	15448
1262	3L	22364135	22367126	1.790525913239	22365526	1.574577569962	FBgn0037161	7766	FBgn0004449	23798
1263	2R	2961475	2963587	1.79047203064	2962600	1.511694133282	FBgn0050502	764	FBgn0033179	15944
1264	3L	9108280	9109680	1.789584159851	9108355	1.743779182434	FBgn0035964	153	FBgn0028789	93031
1265	2L	13621970	13623978	1.78927230835	13623041	1.482123234693	FBgn0028546	18230	FBgn0028546	18230
1266	3L	22850981	22853684	1.788624763489	22852674	1.710295498371	FBgn0037206	8342	FBgn0037207	26381
1267	3R	2773499	2777711	1.787682056427	2775173	1.530408859253	FBgn0051488	8283	FBgn0001077	85127
1268	X	15457696	15462360	1.787281513214	15458794	1.458805211385	FBgn0003463	1683	FBgn0003463	1683
1269	X	2000878	2007192	1.787059307098	2002584	1.566183745861	FBgn0004654	1292	FBgn0025626	81292
1270	3R	26045216	26051863	1.786539554596	26047699	1.417662312003	FBgn0000279	5493	FBgn0039757	12957
1271	2L	13569030	13572387	1.786429166794	13570197	1.586004823446	FBgn0015954	20056	FBgn0028546	71074
1272	X	16074736	16077385	1.785573959351	16076143	1.647926539183	FBgn0003933	11911	FBgn0003933	11911
1273	2L	5092020	5095068	1.785385131836	5093163	1.342838823795	FBgn0031681	352	FBgn0028696	22160
1274	3R	16417066	16424995	1.784353256226	16420398	1.40233519498	FBgn0023097	1513	FBgn0023097	1513
1275	3R	25078112	25093449	1.782888412476	25085827	1.666517061346	FBgn0003525	4325	FBgn0003525	4325
1276	2L	18134878	18144789	1.782691955566	18141340	1.479589911068	FBgn0041184	6999	FBgn0041184	6999
1277	2L	14810505	14813235	1.781753063202	14811692	1.489792406559	FBgn0053309	4975	FBgn0028535	191641
1278	2R	13951938	13958805	1.781737327576	13956081	1.494080967373	FBgn0026173	261	FBgn0003067	95549
1279	3L	20192297	20193114	1.779560089111	20192501	1.545409202576	FBgn0004366	1207	FBgn0024814	16170
1280	3R	14738369	14742416	1.778235435486	14739718	1.557331309599	FBgn0038661	972	FBgn0038666	66972
1281	3L	3859848	3863600	1.775768280029	3862539	1.47734349966	FBgn0026592	13567	FBgn0035470	20149
1282	3L	18804076	18807786	1.773800373077	18805428	1.62371225918	FBgn0052027	1410	FBgn0036815	18996
1283	3L	19129342	19131462	1.772827148438	19130389	1.578866734224	FBgn0016797	5496	FBgn0016797	5496
1284	2R	4177028	4183921	1.77135181427	4179683	1.455941140652	FBgn0010609	2015	FBgn0050353	9664
1285	2R	12989768	12996675	1.771266937256	12991165	1.686130142212	FBgn0034224	241	FBgn0028953	18621
1286	3L	19113247	19115574	1.770732879639	19114452	1.637097526999	FBgn0052203	12702	FBgn0016797	21433
1287	2R	10383930	10386472	1.770276546478	10385564	1.57615339756	FBgn0022063	367	FBgn0022063	367
1288	3R	21290816	21299720	1.770025253296	21298406	1.695146814982	FBgn0004509	372	FBgn0039337	4319
1289	X	13236083	13240016	1.769873142242	13238097	1.405007807414	FBgn0030484	596	FBgn0030482	7267
1290	3R	10108583	10113128	1.769800186157	10110220	1.699682176113	FBgn0003862	2403	FBgn0003862	2403
1291	3R	13899826	13902230	1.769047737122	13901044	1.552024155855	FBgn0038566	5799	FBgn0038566	5799
1292	3L	18206343	18208849	1.769022464752	18207372	1.575961056878	FBgn0036783	9975	FBgn0020300	102709
1293	X	15315676	15322361	1.76880979538	15317508	1.277135252953	FBgn0030648	1204	FBgn0030659	99301
1294	3R	17685986	17691629	1.768714666367	17689042	1.539437383413	FBgn0038908	1880	FBgn0038925	164156
1295	2R	9190998	9193296	1.767440795898	9192333	1.386556111849	FBgn0033864	8690	FBgn0033859	82777
1296	2R	2260509	2263676	1.766289710999	2261677	1.508130802828	FBgn0027066	672	FBgn0033094	53239
1297	2R	3872082	3874251	1.766272544861	3873253	1.551056300893	FBgn0050365	250	FBgn0010109	129113
1298	2R	14827073	14829441	1.766013145447	14828179	1.42199566785	FBgn0034433	2624	FBgn0034430	21113
1299	2L	824231	827517	1.765980243683	826553	1.563871711493	FBgn0010583	589	FBgn0010583	589
1300	2R	15339383	15342628	1.763422012329	15340415	1.662912817562	FBgn0034476	1353	FBgn0011849	98021
1301	2R	13413442	13415929	1.762752532959	13414716	1.747678025564	FBgn0034284	4775	FBgn0034282	27843
1302	2L	12611486	12619543	1.762707710266	12616510	1.519065499306	FBgn0002970	1838	FBgn0002970	1838
1303	2R	20710404	20714982	1.762540817261	20713894	1.517008440835	FBgn0035094	17457	FBgn0001325	20321
1304	3L	11288549	11291767	1.762400627136	11290719	1.427098610822	FBgn0036154	4947	FBgn0041094	64463
1305	X	8378081	8380082	1.762316703796	8379108	1.439101439256	FBgn0024943	4347	FBgn0030054	72430
1306	3L	18185792	18188099	1.761756896973	18186680	1.210723536355	FBgn0036782	19582	FBgn0020300	82017
1307	2R	17376577	17382498	1.761590480804	17379370	1.491664290428	FBgn0034667	4929	FBgn0034657	151291
1308	3L	5925289	5928594	1.760437965393	5926212	1.592119497411	FBgn0053993	1610	FBgn0002638	19492
1309	4	187107	189276	1.760246276855	188260	1.509505112966	FBgn0053978	7969	FBgn0052005	76420
1310	2L	21829987	21832484	1.759159088135	21831317	1.649566113949	FBgn0003866	15129	FBgn0003866	15129
1311	3R	19139150	19142651	1.758850097656	19141082	1.584631353617	FBgn0039071	25171	FBgn0002622	43443
1312	2R	7919377	7921695	1.758289813995	7920426	1.377344299765	FBgn0033729	1486	FBgn0010238	48672
1313	2R	12539756	12544000	1.75803565979	12541300	1.693823933601	FBgn0023172	804	FBgn0034181	6909
1314	X	21884070	21885107	1.757784843445	21884823	1.524438460668	FBgn0052499	48715	FBgn0031186	226838
1315	3R	24424255	24427264	1.757778167725	24426082	1.485944197728	FBgn0001215	553	FBgn0001215	553
1316	3R	4739534	4742909	1.757079601288	4741831	1.484994292259	FBgn0003177	15147	FBgn0037644	28895
1317	2L	21295937	21299569	1.756847858429	21297183	1.45839621226	FBgn0032940	416	FBgn0021856	48431
1318	2R	13648068	13653320	1.756776332855	13652212	1.79270918229	FBgn0003044	1920	FBgn0003044	1920
1319	2L	19038421	19041975	1.75671672821	19039881	1.494510706733	FBgn0032744	1194	FBgn0032745	1409
1320	2R	11135994	11138041	1.756517887115	11136973	1.442311137915	FBgn0050465	15843	FBgn0010426	57970
1321	3L	2617785	2621061	1.75634098053	2619072	1.706633960499	FBgn0035357	3820	FBgn0035357	3820
1322	3R	14273538	14277873	1.756102561951	14274672	1.393252288594	FBgn0051122	36083	FBgn0038609	82294
1323	2L	13190068	13192932	1.755948066711	13191494	1.699088541667	FBgn0032479	455	FBgn0032476	14322
1324	3R	16008170	16011717	1.755032062531	16009183	1.469244620379	FBgn0051339	10888	FBgn0028386	109805
1325	2R	9688691	9692362	1.754700660706	9690941	1.453925832113	FBgn0000289	1356	FBgn0000289	1356
1326	3R	2224161	2226369	1.754607200623	2225466	1.47147756815	FBgn0037443	6147	FBgn0037443	6147
1327	X	9853543	9856061	1.753847122192	9854087	1.60425567627	FBgn0053557	369	FBgn0030177	74304
1328	3L	15085645	15091458	1.753036022186	15086925	1.55550712347	FBgn0052847	44	FBgn0025776	77589
1329	2L	3081805	3084781	1.751358509064	3083631	1.727329871234	FBgn0005779	26041	FBgn0003934	34930
1330	2L	1437756	1442465	1.751106262207	1440003	1.727805866915	FBgn0003926	7292	FBgn0002543	19554
1331	3L	20240127	20242452	1.750129699707	20241375	1.407510730955	FBgn0052225	1365	FBgn0003124	2471
1332	4	727800	730169	1.749979972839	728960	1.642113012426	FBgn0005558	11021	FBgn0039930	320649
1333	3L	1289518	1292189	1.749884128571	1290942	1.431144332886	FBgn0035204	7	FBgn0010333	4727
1334	3L	6951690	6957912	1.749598503113	6955594	1.627125835419	FBgn0001104	1594	FBgn0001104	1594
1335	X	7778283	7785563	1.749256134033	7783038	1.549671053886	FBgn0029983	833	FBgn0004404	2898
1336	X	16440292	16446245	1.748195171356	16443031	1.360350384432	FBgn0025743	1618	FBgn0015615	15665
1337	3R	17302332	17305326	1.748147964478	17303861	1.457717530868	FBgn0038889	4186	FBgn0013984	102390
1338	X	551279	553377	1.748126029968	552238	1.660303845125	FBgn0021764	8577	FBgn0025637	39345
1339	2R	2677249	2679403	1.74747467041	2678292	1.444338023663	FBgn0002930	8251	FBgn0033156	111988
1340	3R	20338007	20342595	1.746923446655	20340609	1.611122131348	FBgn0004118	214	FBgn0039205	15671
1341	X	12411816	12417994	1.745876312256	12414414	1.575275813832	FBgn0030400	2705	FBgn0015024	73306
1342	3R	7126795	7131736	1.745800971985	7128741	1.485514074564	FBgn0051386	2589	FBgn0026063	45422
1343	3R	8272842	8276376	1.745105743408	8275297	1.476334482431	FBgn0038053	279	FBgn0038046	20295
1344	3R	13541450	13544776	1.745099067688	13542943	1.481634616852	FBgn0003013	1116	FBgn0003013	1116
1345	X	5374656	5377479	1.743871450424	5376198	1.594518566132	FBgn0065061	6579	FBgn0029771	13700
1346	X	19619078	19624227	1.743352890015	19622668	1.65799258737	FBgn0031071	5803	FBgn0031071	5803
1347	X	9339618	9343880	1.743178367615	9341517	1.458502260844	FBgn0030133	3825	FBgn0030136	58323
1348	3R	7516598	7521244	1.743085861206	7520032	1.51303431193	FBgn0037937	33	FBgn0037921	68666
1349	2R	5939772	5945256	1.742737770081	5942140	1.394851244413	FBgn0033522	615	FBgn0033522	615
1350	2L	11444710	11449579	1.74022102356	11445805	1.673234812419	FBgn0004579	202	FBgn0004579	202
1351	3R	5318435	5324955	1.740055561066	5319808	1.703863203526	FBgn0043791	717	FBgn0043791	717
1352	3L	13108255	13110811	1.738619327545	13109565	1.557463786181	FBgn0053262	651	FBgn0010452	21345
1353	2L	11792765	11794807	1.737909317017	11793810	1.447879374027	FBgn0032377	273	FBgn0032377	273
1354	2L	18772535	18776235	1.737095832825	18775082	1.669007890365	FBgn0045852	3151	FBgn0032717	60514
1355	X	3680530	3685743	1.736755609512	3683223	1.625698538388	FBgn0000542	1890	FBgn0000542	1890
1356	X	2189419	2198091	1.735858440399	2190441	1.51671487093	FBgn0044047	2146	FBgn0003079	5841
1357	2R	10546146	10551945	1.735545635223	10548873	1.467049973352	FBgn0043530	9171	FBgn0033989	41787
1358	X	18779961	18782983	1.735241413116	18781021	1.380700349808	FBgn0052541	16725	FBgn0030974	53451
1359	3R	11676833	11679995	1.734589576721	11677745	1.609063989976	FBgn0051150	1556	FBgn0017567	14926
1360	3L	2179261	2183527	1.733055114746	2180830	1.550593137741	FBgn0035315	285	FBgn0035315	285
1361	3L	803635	806229	1.731600761414	805212	1.52756279707	FBgn0035162	11722	FBgn0035162	11722
1362	3R	9612547	9616493	1.73077583313	9614512	1.589465926675	FBgn0038185	2189	FBgn0053327	24329
1363	2R	6320329	6330519	1.730487823486	6329154	1.589056576	FBgn0033550	83	FBgn0033550	83
1364	X	7099622	7102002	1.729189872742	7101954	1.648821949959	FBgn0029940	10186	FBgn0025549	34586
1365	2R	6626127	6628060	1.727890014648	6627075	1.556640446186	FBgn0050490	8528	FBgn0033581	38888
1366	2R	3661207	3663426	1.72697019577	3662474	1.461870968342	FBgn0033269	4684	FBgn0050373	14005
1367	2R	1232626	1235527	1.726886749268	1234426	1.60054910183	FBgn0000099	208	FBgn0033035	29184
1368	X	17315724	17319751	1.725259304047	17316657	1.305239975452	FBgn0030842	6595	FBgn0030851	146756
1369	2L	5454646	5457730	1.724862575531	5455556	1.361370503902	FBgn0005511	6085	FBgn0005511	6085
1370	3L	1074959	1082533	1.724147796631	1081181	1.49597543478	FBgn0004870	3440	FBgn0035194	150025
1371	3R	22375099	22379596	1.723680973053	22378161	1.482890319824	FBgn0026178	16093	FBgn0039449	164946
1372	3L	14298966	14301395	1.7234416008	14300317	1.52381512698	FBgn0036419	5621	FBgn0003459	74865
1373	3R	13619064	13622255	1.72273349762	13620177	1.390884399414	FBgn0038545	642	FBgn0038545	642
1374	3R	12052058	12055804	1.722583770752	12054302	1.410959832809	FBgn0040071	2931	FBgn0011253	43874
1375	3L	9011370	9018657	1.722233772278	9015200	1.65143848868	FBgn0028789	124	FBgn0028789	124
1376	3R	4555022	4558718	1.721607208252	4556269	1.354564863093	FBgn0037620	887	FBgn0037621	1147
1377	2R	19679861	19684094	1.721052646637	19681931	1.64000415802	FBgn0034986	106	FBgn0034986	106
1378	X	2117145	2120116	1.721011161804	2118776	1.506375879049	FBgn0027296	93	FBgn0023527	222
1379	3R	10573813	10576482	1.720792770386	10575276	1.337031981524	FBgn0038257	2233	FBgn0038257	2233
1380	3L	15763452	15765523	1.720485687256	15764488	1.624383417765	FBgn0036531	9189	FBgn0036537	36157
1381	3R	253558	256663	1.720430850983	254480	1.500203749713	FBgn0037248	574	FBgn0037249	5172
1382	X	255421	257767	1.719806671143	256587	1.315381386701	FBgn0004170	3705	FBgn0004170	3705
1383	X	12538025	12543279	1.719333648682	12542130	1.261596043905	FBgn0030417	1995	FBgn0053963	48731
1384	2R	12013815	12016261	1.718829631805	12015022	1.692331701517	FBgn0011260	37	FBgn0034138	71078
1385	3L	3175396	3179124	1.718534946442	3177939	1.629053762981	FBgn0001233	1380	FBgn0001233	1380
1386	2R	9469165	9471128	1.718381881714	9469945	1.584710025787	FBgn0053155	161	FBgn0033886	6366
1387	2L	4220266	4223834	1.718040466309	4221346	1.441862242562	FBgn0001075	3494	FBgn0031590	5751
1388	3R	7366519	7370384	1.718008041382	7367577	1.472249143264	FBgn0053512	2608	FBgn0037920	78236
1389	3R	17986211	17991671	1.717769145966	17989738	1.708927690983	FBgn0053335	1002	FBgn0053335	1002
1390	3R	25122606	25125157	1.717741966248	25123811	1.609766343061	FBgn0039659	860	FBgn0003525	42309
1391	2L	1524453	1526808	1.717125892639	1525454	1.521466202206	FBgn0026397	2763	FBgn0001174	7270
1392	X	320065	324262	1.716908931732	322407	1.500499010086	FBgn0010019	3748	FBgn0002561	55862
1393	3R	12588235	12592721	1.71656370163	12589811	1.453052639961	FBgn0020556	9100	FBgn0020556	9100
1394	3R	13996926	13999941	1.715385437012	13998006	1.582740980036	FBgn0042693	4555	FBgn0038570	5039
1395	2L	14516366	14518444	1.714817523956	14517389	1.542540101444	FBgn0011862	702	FBgn0005771	26527
1396	3R	12773223	12775734	1.714635372162	12774632	1.355452481438	FBgn0000015	23326	FBgn0038471	91774
1397	2L	7636794	7642191	1.713731765747	7641202	1.591730207205	FBgn0031927	4795	FBgn0053529	96779
1398	3L	20426241	20428777	1.713676452637	20427537	1.464849233627	FBgn0037000	1088	FBgn0036998	19899
1399	3L	698135	703100	1.711971759796	701482	1.421613991261	FBgn0035159	6376	FBgn0035156	25035
1400	2L	2369642	2371726	1.711431980133	2370674	1.489856898785	FBgn0031417	850	FBgn0028485	5339
1401	4	723345	725979	1.709457397461	724644	1.416668050429	FBgn0005558	6705	FBgn0039930	324965
1402	2R	18576957	18583532	1.70822429657	18582259	1.28629013896	FBgn0003062	61	FBgn0003062	61
1403	X	983848	987900	1.707120418549	986825	1.505150430343	FBgn0040365	15674	FBgn0026875	106629
1404	3L	4149994	4153159	1.705972194672	4151294	1.593931108713	FBgn0011653	301	FBgn0004574	28561
1405	2L	2195780	2198113	1.705184936523	2197256	1.593951161702	FBgn0031395	4884	FBgn0031395	4884
1406	2L	7055096	7058052	1.704680919647	7056551	1.16098651886	FBgn0031885	245	FBgn0040954	7434
1407	X	17173604	17178182	1.704002380371	17174892	1.250046610832	FBgn0004854	26374	FBgn0000163	180016
1408	3R	2487666	2491132	1.703669548035	2488756	1.473011016846	FBgn0024912	2934	FBgn0026567	5152
1409	X	20461002	20466439	1.703653812408	20462195	1.514687150717	FBgn0031126	6265	FBgn0003300	42922
1410	2L	7385382	7389070	1.703639030457	7388174	1.309523709615	FBgn0031904	74	FBgn0004009	81013
1411	2R	9476191	9483463	1.703426361084	9482096	1.579693675041	FBgn0020766	2158	FBgn0033886	5785
1412	2R	7173963	7176010	1.703194141388	7174911	1.369624972343	FBgn0011916	1631	FBgn0033638	26434
1413	3L	111419	116560	1.702840805054	114648	1.370791980198	FBgn0020386	1664	FBgn0035105	53306
1414	2R	16466391	16471266	1.702651500702	16470199	1.476227171281	FBgn0008636	1708	FBgn0034565	15620
1415	3R	24149185	24154494	1.701589107513	24152742	1.538639098406	FBgn0040108	1263	FBgn0040108	1263
1416	3R	8835770	8840774	1.701148509979	8838437	1.493027182186	FBgn0020496	1049	FBgn0038109	2820
1417	3L	1015270	1019498	1.700899600983	1018053	1.675565846761	FBgn0035181	176	FBgn0035164	197007
1418	2R	4732609	4735561	1.700892925262	4734162	1.541545740763	FBgn0033394	3222	FBgn0033400	64280
1419	2R	1725495	1730733	1.700193881989	1728555	1.33261063695	FBgn0033074	4460	FBgn0033074	4460
1420	3L	14096066	14102210	1.69925236702	14101189	1.459383431603	FBgn0042630	4606	FBgn0000411	42690
1421	X	5349917	5352794	1.699206352234	5351915	1.296858012676	FBgn0029770	4846	FBgn0029771	10583
1422	3R	16885022	16887395	1.698573112488	16886242	1.623927901773	FBgn0011672	275	FBgn0010770	55716
1423	X	6719582	6725099	1.69829750061	6723553	1.400741040707	FBgn0064122	9809	FBgn0064122	9809
1424	3L	15915960	15923359	1.698273658752	15919575	1.509382247925	FBgn0000489	481	FBgn0000489	481
1425	3R	21019227	21023515	1.698139190674	21020951	1.705536056967	FBgn0039288	331	FBgn0039288	331
1426	3L	22021934	22025315	1.69800567627	22023266	1.47347340217	FBgn0004414	6617	FBgn0000100	13383
1427	X	16485758	16491384	1.697428703308	16490023	1.46003472805	FBgn0003189	707	FBgn0030766	15181
1428	3L	14373672	14376891	1.696183681488	14374998	1.395814836025	FBgn0003459	184	FBgn0003459	184
1429	X	5438537	5444249	1.695311546326	5442001	1.529741414388	FBgn0029775	2491	FBgn0029783	69205
1430	X	8086754	8090866	1.695005893707	8088863	1.567296028137	FBgn0030026	323	FBgn0030028	27777
1431	3L	3372584	3376762	1.694364070892	3373767	1.306572240942	FBgn0035445	11950	FBgn0027616	16069
1432	4	404223	408940	1.693932056427	405644	1.467617571354	FBgn0039905	7996	FBgn0026777	77297
1433	3L	15316653	15321730	1.69367980957	15320036	1.578290998936	FBgn0036494	18077	FBgn0036494	18077
1434	X	7803254	7805990	1.692328453064	7804355	1.539071973165	FBgn0029987	3055	FBgn0004404	24215
1435	3R	3549328	3552708	1.692191123962	3550492	1.359243593718	FBgn0037512	2353	FBgn0003885	194115
1436	3R	26246073	26254582	1.691984176636	26249508	1.613825052977	FBgn0039764	46	FBgn0039764	46
1437	3L	12423564	12425844	1.690948486328	12424716	1.544111728668	FBgn0000625	17252	FBgn0027936	53533
1438	2R	16159720	16162787	1.690914154053	16161090	1.632402229309	FBgn0034537	2189	FBgn0061362	2447
1439	2L	15326161	15331221	1.690577507019	15329629	1.577448487282	FBgn0001981	164	FBgn0001981	164
1440	3R	27687237	27690582	1.690518379211	27689264	1.489760271708	FBgn0039883	30665	FBgn0011013	116013
1441	X	9528301	9533008	1.690138816833	9531020	1.595527368433	FBgn0030150	2127	FBgn0030150	2127
1442	2L	3169426	3173758	1.689769744873	3170523	1.43554614572	FBgn0031510	428	FBgn0031511	2186
1443	2R	9738328	9740343	1.689615249634	9739182	1.430874943733	FBgn0033913	4399	FBgn0033912	7692
1444	3R	21835107	21838410	1.687756061554	21836204	1.359871506691	FBgn0002732	481	FBgn0002732	481
1445	3R	24893977	24896944	1.687427520752	24895097	1.394751906395	FBgn0039632	6216	FBgn0039633	27612
1446	X	21973210	21974909	1.687403678894	21974163	1.418900203705	FBgn0031201	41171	FBgn0031186	316178
1447	2R	2140546	2145512	1.687232017517	2141959	1.623488314012	FBgn0004145	2982	FBgn0040673	17133
1448	2R	18860393	18865647	1.68684387207	18862972	1.541964138255	FBgn0050410	143	FBgn0050410	143
1449	3R	21830610	21833135	1.686582565308	21831893	1.651453272502	FBgn0002733	148	FBgn0002733	148
1450	2R	17777216	17779737	1.686448097229	17778385	1.504798054695	FBgn0034717	22656	FBgn0013272	46859
1451	X	5933642	5937647	1.686208724976	5936641	1.435849931505	FBgn0026060	34	FBgn0029840	1699
1452	3L	677888	684531	1.685404777527	683200	1.530887884252	FBgn0035157	525	FBgn0035156	6753
1453	3L	8805556	8808180	1.685099124908	8806819	1.601817872789	FBgn0052026	3590	FBgn0020633	58738
1454	3L	20989218	20992088	1.684617519379	20990846	1.539341926575	FBgn0026179	22466	FBgn0037044	29110
1455	3R	7583934	7590942	1.684314727783	7585243	1.281922594706	FBgn0017581	4936	FBgn0037947	12029
1456	X	15492009	15496702	1.684009075165	15495623	1.451750979704	FBgn0030664	899	FBgn0003463	35146
1457	2R	8673496	8675667	1.683940887451	8674653	1.406054675579	FBgn0020370	344	FBgn0033802	27066
1458	2L	5942988	5945678	1.683068752289	5944251	1.410413086414	FBgn0001128	569	FBgn0000308	36774
1459	2L	6388218	6391785	1.682377338409	6390378	1.458412706852	FBgn0031809	5096	FBgn0043854	17963
1460	3L	15519240	15520220	1.682102203369	15519564	1.140074216402	FBgn0046812	188	FBgn0036516	33861
1461	3R	12246011	12250532	1.681716918945	12247446	1.196368189419	FBgn0051497	3336	FBgn0044826	32104
1462	2R	6699767	6701524	1.681537628174	6700685	1.262114465237	FBgn0003396	10958	FBgn0033581	34722
1463	2L	6203338	6206401	1.680675506592	6204677	1.590210676193	FBgn0051640	8234	FBgn0031782	76915
1464	3R	20083037	20087791	1.679901123047	20085586	1.386490106583	FBgn0051130	5395	FBgn0051130	5395
1465	2L	2256200	2259480	1.679866313934	2258500	1.312936369578	FBgn0031406	3450	FBgn0031395	66128
1466	3R	9932813	9935085	1.679134845734	9934224	1.290472198935	FBgn0038202	687	FBgn0038196	72337
1467	2R	12342848	12347249	1.677289962769	12343895	1.407522074382	FBgn0082172	2416	FBgn0025832	26306
1468	3L	3607596	3610651	1.67721247673	3609822	1.367109354805	FBgn0040694	5291	FBgn0053504	32467
1469	3L	22065751	22071218	1.67693567276	22066792	1.417997010549	FBgn0037153	3165	FBgn0000100	56909
1470	X	19377077	19381657	1.67674446106	19380258	1.394114653269	FBgn0052532	1161	FBgn0027291	24511
1471	3L	17820908	17823349	1.676220417023	17821865	1.504672020674	FBgn0036764	158	FBgn0036762	9690
1472	2L	4683252	4685436	1.674977302551	4684553	1.512344612795	FBgn0000227	94	FBgn0000227	94
1473	2R	10132208	10137628	1.674423217773	10135758	1.548834464129	FBgn0033948	417	FBgn0033948	417
1474	3L	22885562	22887633	1.673265457153	22886734	1.57892294491	FBgn0052461	2392	FBgn0037207	7679
1475	3L	10629530	10631766	1.673234939575	10630712	1.453127748826	FBgn0052066	4248	FBgn0052068	6624
1476	2R	5203233	5207884	1.673120975494	5206741	1.473949015141	FBgn0023143	1600	FBgn0023143	1600
1477	2R	3665436	3669160	1.672892570496	3666807	1.445916961221	FBgn0010504	1656	FBgn0050373	9672
1478	2L	8119309	8121747	1.671669483185	8120352	1.289701223373	FBgn0031985	3649	FBgn0051607	28598
1479	3L	22792759	22795226	1.67058801651	22793717	1.290284103817	FBgn0037197	911	FBgn0037200	12330
1480	2R	19570258	19572490	1.670310020447	19571361	1.225275853101	FBgn0025806	708	FBgn0025806	708
1481	2R	4951171	4955302	1.670119285583	4953772	1.37343899409	FBgn0029092	399	FBgn0053774	41675
1482	2L	3601547	3603975	1.668108463287	3602788	1.584449824165	FBgn0002985	3960	FBgn0002985	3960
1483	2R	20537030	20544008	1.667863368988	20538693	1.373446941376	FBgn0035092	1287	FBgn0005634	19620
1484	2L	4041716	4043949	1.667394638062	4043124	1.343028608958	FBgn0000547	11745	FBgn0000547	11745
1485	3L	18192754	18195488	1.66686463356	18193853	1.48598280549	FBgn0036783	23494	FBgn0020300	89190
1486	2L	5994613	6001131	1.666499137878	5997959	1.478548723109	FBgn0031759	1524	FBgn0001942	16200
1487	3L	3958961	3964687	1.666388511658	3962105	1.317168653011	FBgn0004880	5343	FBgn0035470	79417
1488	2L	14383015	14385024	1.666160583496	14383950	1.455377298243	FBgn0020258	2780	FBgn0028529	28870
1489	2R	18099143	18102110	1.665639877319	18101228	1.297006130219	FBgn0034738	678	FBgn0034743	12475
1490	3R	15184855	15188192	1.665442943573	15186670	1.46206221861	FBgn0038697	13801	FBgn0000463	34735
1491	3L	6762795	6766260	1.665174484253	6763916	1.497587708866	FBgn0003995	191	FBgn0035714	37056
1492	2R	10439644	10444838	1.665004253387	10441222	1.482892608643	FBgn0033983	6941	FBgn0033987	36955
1493	2L	21740511	21747396	1.664764404297	21742385	1.361907571554	FBgn0032960	2669	FBgn0032960	2669
1494	2L	17826135	17828256	1.664442062378	17827237	1.448043262257	FBgn0032655	18704	FBgn0041184	321102
1495	2L	19786131	19788611	1.663831710815	19787143	1.492450684309	FBgn0032821	686	FBgn0003931	19520
1496	2R	19209199	19216044	1.662588119507	19210300	1.499413546394	FBgn0013548	221	FBgn0013548	221
1497	2R	17197097	17201073	1.662077903748	17198547	1.450093605939	FBgn0027360	144	FBgn0027360	144
1498	3L	8983534	8995787	1.661705493927	8984620	1.655357080347	FBgn0035955	822	FBgn0035954	5475
1499	2L	18479246	18483748	1.661566734314	18480142	1.422150194645	FBgn0032681	298	FBgn0032682	1274
1500	3L	13180864	13192562	1.660138130188	13190080	1.358330951017	FBgn0052127	2024	FBgn0010452	101860
1501	3L	7407317	7412207	1.65983581543	7410978	1.461336584652	FBgn0035782	435	FBgn0014011	1852
1502	3L	11063322	11067663	1.659394741058	11066800	1.199338800767	FBgn0020412	286	FBgn0036135	28006
1503	3L	4804692	4807556	1.659126281738	4805662	1.331099033356	FBgn0010349	918	FBgn0035570	114959
1504	2L	3769117	3773577	1.656635284424	3771534	1.591216423932	FBgn0004893	172	FBgn0003430	54146
1505	3R	19820426	19822885	1.656283855438	19821510	1.421414643526	FBgn0053108	117	FBgn0053108	117
1506	2L	18812937	18814747	1.655990600586	18813960	1.304658532143	FBgn0027074	1313	FBgn0032717	21636
1507	X	491612	495167	1.653619289398	494008	1.619073447059	FBgn0003575	1300	FBgn0025634	7574
1508	3R	2204615	2206877	1.653529644012	2205720	1.483067063724	FBgn0027514	330	FBgn0027514	330
1509	3R	1545257	1550870	1.652662277222	1546778	1.56905002594	FBgn0004878	3756	FBgn0037372	33717
1510	2L	17559867	17562956	1.652473449707	17561836	1.394572538488	FBgn0067341	519	FBgn0032646	64798
1511	2R	15049575	15051613	1.652066230774	15050541	1.538705229759	FBgn0050130	20059	FBgn0034447	83169
1512	3L	13067967	13071317	1.651971817017	13069488	1.384415745735	FBgn0052118	2710	FBgn0010452	18732
1513	3R	12161983	12165198	1.651768684387	12164214	1.446019733653	FBgn0040284	3492	FBgn0040284	3492
1514	2L	8956323	8958710	1.650951385498	8957281	1.460762292147	FBgn0032079	825	FBgn0029123	131656
1515	X	9573429	9577828	1.650122642517	9576698	1.446152865887	FBgn0020378	21482	FBgn0000233	37289
1516	3R	17650392	17653928	1.64986038208	17651634	1.312141100566	FBgn0013759	3270	FBgn0004493	154162
1517	2R	18221298	18224386	1.649790287018	18222475	1.345247857711	FBgn0050268	2117	FBgn0020257	25920
1518	3L	15495368	15498570	1.649344921112	15496802	1.487441031138	FBgn0053982	2263	FBgn0036503	14517
1519	3R	7382758	7386232	1.647815227509	7385260	1.257078086629	FBgn0037911	1809	FBgn0037920	60553
1520	2R	8511209	8514056	1.646660804749	8512407	1.452819263234	FBgn0008654	623	FBgn0005624	15511
1521	2L	19175649	19178344	1.646336078644	19177330	1.357225328684	FBgn0032763	301	FBgn0032762	47975
1522	2L	15000733	15010646	1.646304130554	15009664	1.388938522339	FBgn0028924	3419	FBgn0028925	4138
1523	3L	13200647	13203540	1.645994663239	13202442	1.413714557886	FBgn0023095	194	FBgn0010452	114222
1524	2L	10988350	10991215	1.64534330368	10989452	1.378059218912	FBgn0026147	147	FBgn0032329	21633
1525	2R	6064053	6066378	1.644221305847	6064892	1.36394665458	FBgn0004399	4825	FBgn0004399	4825
1526	2R	11849846	11852573	1.643413543701	11851480	1.486675935633	FBgn0020611	20	FBgn0022070	10881
1527	X	12444291	12447950	1.643026351929	12445449	1.376214027405	FBgn0030406	87	FBgn0015024	42271
1528	2L	12456797	12462201	1.643017292023	12461225	1.136162393233	FBgn0032437	7543	FBgn0040286	26560
1529	3R	24155267	24162928	1.642882347107	24161806	1.55991416819	FBgn0039579	1566	FBgn0039580	3684
1530	X	10980619	10984356	1.641690254211	10981907	1.362047168944	FBgn0030268	334	FBgn0030272	7431
1531	3R	2174755	2179451	1.641400337219	2177459	1.563074841219	FBgn0014001	839	FBgn0053097	16551
1532	X	4522324	4525448	1.640830039978	4523767	1.412461280823	FBgn0003200	1056	FBgn0022768	8341
1533	2R	2697836	2700100	1.639555454254	2699232	1.281335413456	FBgn0050384	4422	FBgn0033156	91048
1534	3R	12540129	12549793	1.638948440552	12545828	1.443061113358	FBgn0003944	14520	FBgn0063261	31283
1535	2R	16455680	16463571	1.638464927673	16459154	1.500585734844	FBgn0053704	1470	FBgn0034565	26665
1536	2L	619652	622124	1.637938022614	620739	1.366251132068	FBgn0040106	801	FBgn0031267	46507
1537	3R	17324105	17326519	1.63787651062	17325268	1.555414140224	FBgn0051179	466	FBgn0013984	80983
1538	3R	17678841	17685774	1.63668012619	17684365	1.425069650014	FBgn0015229	2381	FBgn0038925	168833
1539	2R	8417033	8424385	1.635069847107	8420108	1.574458811018	FBgn0010488	11796	FBgn0010488	11796
1540	2R	19029644	19032599	1.63404750824	19031507	1.52547493577	FBgn0034873	49	FBgn0034873	49
1541	3L	15300599	15304272	1.633728027344	15301657	1.486179492053	FBgn0036494	302	FBgn0036494	302
1542	2R	15083585	15085932	1.633676052094	15084597	1.480102062225	FBgn0053535	4790	FBgn0034463	88049
1543	2R	11616562	11619644	1.633508205414	11617665	1.431387172026	FBgn0014020	116	FBgn0034073	199
1544	3L	21990609	21992521	1.632719993591	21991298	1.401814324515	FBgn0037149	8676	FBgn0037149	8676
1545	4	520738	524204	1.632425785065	522853	1.440763413906	FBgn0004607	1248	FBgn0026777	194506
1546	2R	6752411	6755738	1.631912708282	6753618	1.517332806307	FBgn0033590	1028	FBgn0033590	1028
1547	2L	7494602	7496778	1.631736278534	7495534	1.332340812683	FBgn0011283	1826	FBgn0053529	48889
1548	X	10996334	11002704	1.631272315979	11000208	1.42744281888	FBgn0030276	589	FBgn0030274	5541
1549	X	9091432	9096845	1.631107330322	9093022	1.228639238021	FBgn0010269	6	FBgn0000077	465
1550	2R	1591691	1593785	1.63086605072	1592785	1.384245753288	FBgn0033062	223	FBgn0033062	223
1551	3L	19219172	19221535	1.630351066589	19220442	1.367847751169	FBgn0036853	126	FBgn0036853	126
1552	2R	1289400	1290777	1.628659248352	1289949	1.556175119737	FBgn0025693	294	FBgn0033035	84707
1553	3R	21270956	21276391	1.627644538879	21271872	1.281912147999	FBgn0004509	26906	FBgn0039337	30853
1554	2R	19446243	19451814	1.627015829086	19447295	1.479816754659	FBgn0034933	56	FBgn0034938	14320
1555	3R	6378549	6381356	1.626952648163	6380055	1.29263395071	FBgn0051394	25177	FBgn0001235	84331
1556	3R	12228098	12231312	1.626364707947	12229527	1.487707474652	FBgn0003513	122	FBgn0038421	43753
1557	X	22035269	22036460	1.624992370605	22036424	1.527071105109	FBgn0031201	21090	FBgn0031186	378439
1558	2R	16000250	16002649	1.624696731567	16001191	1.400497943163	FBgn0050143	14787	FBgn0034513	50250
1559	X	756799	760212	1.623218536377	757964	1.355590311686	FBgn0029539	6661	FBgn0040339	26994
1560	3L	22306264	22308963	1.622975826263	22307573	1.346696790059	FBgn0004449	34155	FBgn0004449	34155
1561	2L	9520445	9524006	1.622766494751	9521482	1.355662663778	FBgn0032123	267	FBgn0002973	83969
1562	X	17566040	17583065	1.622029542923	17580123	1.414200007915	FBgn0030866	6912	FBgn0030866	6912
1563	X	15565139	15569301	1.621011734009	15567935	1.414932447321	FBgn0026666	282	FBgn0030676	505
1564	3R	17010798	17015514	1.620646953583	17014510	1.480108946562	FBgn0038867	20660	FBgn0038870	30291
1565	2R	7248060	7250311	1.620626926422	7249051	1.362001419067	FBgn0033649	9221	FBgn0033652	57225
1566	2R	3578899	3581855	1.619860649109	3580443	1.567513858571	FBgn0020279	649	FBgn0021814	11405
1567	3L	21543298	21546589	1.619587898254	21544506	1.410412758589	FBgn0037105	6699	FBgn0028663	70803
1568	2R	6738178	6740380	1.618062973022	6739154	1.262961387634	FBgn0033584	376	FBgn0033590	13436
1569	3L	18265526	18268159	1.617862701416	18267327	1.37073987325	FBgn0036785	808	FBgn0011706	96335
1570	X	16799127	16803931	1.617607116699	16801766	1.446683343252	FBgn0030809	820	FBgn0030806	24967
1571	2L	21038119	21043555	1.617587089539	21040888	1.539748023538	FBgn0010395	463	FBgn0023388	89057
1572	X	15510869	15519619	1.616770267487	15513957	1.378733277321	FBgn0030666	4519	FBgn0030671	24105
1573	3L	20441219	20444419	1.616006374359	20442421	1.561622530222	FBgn0037005	2422	FBgn0037007	10852
1574	3R	4817562	4820503	1.615985870361	4819051	1.478149217718	FBgn0037648	72	FBgn0022347	384
1575	2L	3537437	3544343	1.615711688995	3542067	1.374328076839	FBgn0024244	2816	FBgn0031549	11781
1576	3L	13885344	13889112	1.614528179169	13888182	1.271114489611	FBgn0026376	2325	FBgn0036386	6074
1577	X	20999304	21001931	1.61023235321	21001883	1.586675749885	FBgn0031163	2091	FBgn0020369	124853
1578	3R	26240907	26243187	1.610095024109	26242030	1.290010368123	FBgn0027544	6663	FBgn0039764	7524
1579	X	10316975	10326785	1.609818935394	10324442	1.492419020335	FBgn0030208	391	FBgn0052680	14513
1580	2L	18364223	18367716	1.609117507935	18365379	1.3928373456	FBgn0011559	10424	FBgn0004413	73787
1581	2R	1304399	1306258	1.609066486359	1305127	1.370096027851	FBgn0033043	773	FBgn0033035	99885
1582	2R	16753757	16760428	1.60720205307	16758514	1.48161538442	FBgn0034606	21	FBgn0034606	21
1583	2L	5967027	5970293	1.606571674347	5969250	1.487555223353	FBgn0031758	633	FBgn0000308	11775
1584	X	10610553	10614462	1.606022834778	10612718	1.358708560467	FBgn0052672	835	FBgn0052672	835
1585	3L	1627449	1632396	1.60597038269	1631235	1.379115497365	FBgn0013755	166	FBgn0035249	239
1586	3L	4204865	4207078	1.605852127075	4205916	1.489706099033	FBgn0052252	350	FBgn0011692	20352
1587	X	2308512	2311331	1.605311870575	2310192	1.426608626048	FBgn0004050	6267	FBgn0004050	6267
1588	3R	26742762	26749419	1.604942321777	26748423	1.394584451403	FBgn0020912	9813	FBgn0003720	70386
1589	3L	17372065	17374340	1.604892730713	17373040	1.493838893043	FBgn0026197	6323	FBgn0026197	6323
1590	X	10209841	10214060	1.603981494904	10211261	1.326305894291	FBgn0028331	273	FBgn0065046	17870
1591	3L	9476132	9480664	1.602767467499	9478803	1.257368803024	FBgn0036007	473	FBgn0036007	473
1592	3R	17859058	17863147	1.602687835693	17861563	1.427957478692	FBgn0038928	1359	FBgn0038928	1359
1593	2R	2116669	2120787	1.602590084076	2119439	1.408316443948	FBgn0041145	2879	FBgn0041145	2879
1594	X	1475256	1482413	1.602063179016	1481135	1.467309892178	FBgn0000210	14467	FBgn0023530	44300
1595	3L	16039081	16041372	1.601975440979	16040088	1.318653643131	FBgn0053258	7763	FBgn0036564	12681
1596	X	4104816	4109052	1.601667404175	4105857	1.245070874691	FBgn0029701	5540	FBgn0026080	143178
1597	3R	14743578	14745263	1.601508617401	14743800	1.293515477862	FBgn0038661	3110	FBgn0038666	62890
1598	3L	21423619	21425702	1.601091384888	21424482	1.373703199274	FBgn0037085	640	FBgn0037085	640
1599	2R	2967970	2972203	1.601072311401	2970694	1.123960375786	FBgn0025885	18	FBgn0033179	7850
1600	2R	3315178	3319663	1.60097360611	3318174	1.403649610632	FBgn0033224	38	FBgn0033210	130009
1601	3L	18404001	18406235	1.599424362183	18405167	1.42106107076	FBgn0036786	29	FBgn0011706	41505
1602	2L	16715463	16718362	1.598882675171	16716442	1.272169786341	FBgn0000409	639	FBgn0032596	11616
1603	3L	3852220	3855624	1.598425865173	3853933	1.477871704102	FBgn0026592	22173	FBgn0035470	28755
1604	2R	8996960	9002509	1.598390579224	8998064	1.387186818653	FBgn0000119	1061	FBgn0000119	1061
1605	3R	14917594	14921292	1.597969055176	14918646	1.338951447431	FBgn0004876	1430	FBgn0038678	1973
1606	X	20533117	20538535	1.596865653992	20534994	1.382650311788	FBgn0031129	11642	FBgn0003300	29877
1607	3R	135367	138341	1.596617698669	137597	1.001427862379	FBgn0037232	339	FBgn0001204	34775
1608	3R	26732828	26736043	1.596031188965	26735057	1.33632572492	FBgn0020912	3553	FBgn0003720	57020
1609	3R	10101061	10106043	1.595556259155	10104889	1.612714971815	FBgn0003862	7734	FBgn0003862	7734
1610	X	5261253	5272684	1.594301700592	5265214	1.502595265706	FBgn0029764	886	FBgn0029764	886
1611	2R	2795527	2797440	1.594229698181	2796448	1.296740419724	FBgn0033156	6168	FBgn0033156	6168
1612	3R	20379925	20382910	1.593638420105	20381534	1.32664373517	FBgn0004188	276	FBgn0039205	25254
1613	3L	17977385	17983129	1.593527793884	17978337	1.472336959839	FBgn0052192	27239	FBgn0020300	126326
1614	X	19385567	19387688	1.592730045319	19386860	1.084114909172	FBgn0052532	5441	FBgn0031032	30719
1615	2L	9087435	9090367	1.592668533325	9088454	1.426098644733	FBgn0032095	4347	FBgn0052982	37297
1616	X	9138551	9141334	1.592641830444	9139658	1.329025357962	FBgn0002576	9788	FBgn0030122	21020
1617	2L	11967298	11974166	1.591933727264	11969126	1.426226559807	FBgn0041606	1968	FBgn0032390	20838
1618	2R	19163168	19168456	1.591927528381	19164842	1.488572597504	FBgn0034886	334	FBgn0016762	36756
1619	3L	3053405	3059151	1.591101646423	3055335	1.492213129997	FBgn0035397	675	FBgn0003938	18998
1620	3R	7034468	7038193	1.590743541718	7037008	1.308104374829	FBgn0037874	1033	FBgn0037874	1033
1621	2R	14804182	14812156	1.590179443359	14807957	1.439758618673	FBgn0034431	526	FBgn0034430	891
1622	3R	7444046	7450603	1.58987903595	7445056	1.281600534916	FBgn0051363	600	FBgn0037920	757
1623	2L	3301133	3304479	1.589328289032	3303322	1.373437722524	FBgn0031516	193	FBgn0031511	130613
1624	2L	20739192	20741151	1.588624000549	20740260	1.422672407968	FBgn0032882	267	FBgn0000986	17752
1625	2L	16261723	16268998	1.588368415833	16264137	1.391873478889	FBgn0028897	6085	FBgn0028897	6085
1626	2R	2252877	2255274	1.588265419006	2254249	1.398724555969	FBgn0028579	569	FBgn0033094	45811
1627	3L	10814312	10819701	1.588206768036	10816857	1.438864034765	FBgn0026160	14982	FBgn0026160	14982
1628	2L	13877531	13880131	1.587247848511	13879021	1.386015583487	FBgn0019890	25638	FBgn0019890	25638
1629	3R	10240658	10242828	1.587005615234	10241904	1.305047988892	FBgn0038228	1286	FBgn0038224	89158
1630	3R	20988597	20991601	1.58543586731	20989629	1.349789555868	FBgn0039284	3002	FBgn0039286	21106
1631	2L	20975355	20977984	1.584512710571	20976313	1.305607378483	FBgn0032909	19777	FBgn0032906	62576
1632	3L	21538659	21540733	1.584198236465	21539653	1.297152883866	FBgn0023417	6954	FBgn0028663	65950
1633	2R	9098770	9102105	1.584078788757	9100260	1.532842131222	FBgn0027581	8983	FBgn0033859	9296
1634	X	2397441	2399566	1.584027290344	2398674	1.22784692049	FBgn0001402	2872	FBgn0011606	61534
1635	X	13480231	13484192	1.583814620972	13481169	1.455672432395	FBgn0030506	20576	FBgn0030507	20791
1636	2L	11342932	11344874	1.583643913269	11343973	1.389948368073	FBgn0032360	710	FBgn0004579	101630
1637	3L	15553607	15556758	1.580721855164	15554860	1.558396756649	FBgn0036518	721	FBgn0036518	721
1638	3L	22388530	22395795	1.580432891846	22394832	1.402854412794	FBgn0037163	192	FBgn0004449	53104
1639	3L	17721572	17724981	1.580418586731	17722809	1.547685593367	FBgn0043025	614	FBgn0036761	88950
1640	3R	23096855	23103122	1.580387115479	23098808	1.380608783049	FBgn0002441	187	FBgn0039505	618
1641	3R	9508132	9512104	1.579191684723	9510371	1.403865533717	FBgn0024555	691	FBgn0024555	691
1642	2R	8399161	8401651	1.57897233963	8400372	1.505688540141	FBgn0003975	176	FBgn0000181	14228
1643	2R	2104978	2110615	1.57887840271	2106495	1.448612325332	FBgn0033076	6296	FBgn0041145	15823
1644	X	2444610	2448053	1.578694343567	2445841	1.28506380717	FBgn0001404	1184	FBgn0011606	14367
1645	2R	6125323	6127424	1.578384399414	6126567	1.261097609997	FBgn0033538	2910	FBgn0004399	56850
1646	2L	4377060	4380480	1.578344345093	4378425	1.380817693823	FBgn0031597	4294	FBgn0031597	4294
1647	3L	9340860	9344370	1.57687664032	9342759	1.43377570545	FBgn0035981	1486	FBgn0035981	1486
1648	3R	27229229	27234047	1.576292037964	27232969	1.344228982925	FBgn0039846	1795	FBgn0039831	186543
1649	X	5532855	5538301	1.575768470764	5535497	1.393508877073	FBgn0000394	264	FBgn0029785	17818
1650	3L	14141132	14144286	1.574778079987	14143142	1.454040779787	FBgn0000411	737	FBgn0000411	737
1651	2L	14575985	14578460	1.574487686157	14577393	1.441259026527	FBgn0028913	13667	FBgn0005771	86531
1652	2L	9385906	9390646	1.574365615845	9388315	1.480667731341	FBgn0012036	926	FBgn0002973	49198
1653	3L	22519676	22523924	1.574065208435	22520800	1.41005560931	FBgn0037171	3306	FBgn0004449	179072
1654	3R	13943376	13948403	1.574033737183	13944619	1.232654539744	FBgn0051518	9904	FBgn0038566	37776
1655	X	19185898	19189912	1.573674201965	19187485	1.45389932394	FBgn0031016	363	FBgn0031008	84664
1656	3L	1843755	1846264	1.573318958282	1844693	1.364005537594	FBgn0004636	1073	FBgn0004636	1073
1657	3R	18450558	18454625	1.573168754578	18452695	1.162733130985	FBgn0038996	8490	FBgn0014949	38577
1658	3R	6108994	6111505	1.572375297546	6110471	1.181585424087	FBgn0011970	6614	FBgn0037802	23009
1659	3L	1529017	1537178	1.572206497192	1532851	1.515302265392	FBgn0041342	3238	FBgn0035233	8916
1660	2R	18809898	18812115	1.572027206421	18811064	1.213819948832	FBgn0034842	6352	FBgn0034846	43171
1661	X	14459494	14465264	1.571322441101	14461446	1.294018685818	FBgn0030574	24929	FBgn0015773	26322
1662	2R	2381082	2385664	1.571146011353	2383964	1.449468994141	FBgn0033109	618	FBgn0033107	57091
1663	3R	2640238	2645809	1.570829391479	2644216	1.375905424356	FBgn0051485	844	FBgn0046833	8920
1664	3R	26574426	26578671	1.570462703705	26575876	1.391756310182	FBgn0039801	3866	FBgn0003720	102161
1665	3L	19925088	19927227	1.570199966431	19926002	1.364466935396	FBgn0013303	238	FBgn0036918	68468
1666	2L	2177729	2184099	1.569862365723	2182196	1.376233994961	FBgn0031394	2776	FBgn0000097	3447
1667	2L	5402988	5404750	1.569732189178	5403857	1.443500876427	FBgn0016660	485	FBgn0005511	57784
1668	X	8999941	9006025	1.569368362427	9001078	1.419557869434	FBgn0004828	831	FBgn0004828	831
1669	3L	4264520	4268192	1.569209098816	4266900	1.637621234445	FBgn0035525	50	FBgn0035525	50
1670	3L	10063620	10068109	1.56849861145	10066532	1.200655039619	FBgn0052053	246	FBgn0015618	253935
1671	X	6889156	6895948	1.568306922913	6894192	1.361482788535	FBgn0004143	465	FBgn0029931	8348
1672	3L	4822579	4824989	1.568260192871	4823578	1.237349510193	FBgn0035578	3989	FBgn0035570	132875
1673	2R	8857600	8861185	1.567995071411	8858749	1.408523797989	FBgn0033828	11491	FBgn0011882	88142
1674	2L	16229613	16231881	1.56715965271	16231192	1.381877459013	FBgn0028859	1096	FBgn0028897	26860
1675	3R	1088158	1093628	1.567155838013	1090328	1.441039534176	FBgn0037309	4475	FBgn0051538	13229
1676	X	16459272	16462620	1.56655216217	16460560	1.193466074326	FBgn0030763	5037	FBgn0010412	11256
1677	3L	19582731	19585161	1.566299915314	19583811	1.340068280697	FBgn0036894	56	FBgn0029094	340
1678	3R	15621402	15629081	1.56548500061	15625444	1.305419504642	FBgn0051471	2968	FBgn0038741	77695
1679	3R	2728382	2730565	1.565170288086	2729613	1.453890968772	FBgn0001077	39567	FBgn0001077	39567
1680	X	14917899	14920886	1.564491271973	14919917	1.170967833201	FBgn0030612	158	FBgn0030611	173
1681	3R	10139650	10143178	1.563834667206	10142195	1.297648850609	FBgn0011474	485	FBgn0011474	485
1682	2L	12846152	12848292	1.563571453094	12847212	1.252078505123	FBgn0015399	24425	FBgn0032445	154189
1683	2R	11261879	11263983	1.563495159149	11263049	1.455517397987	FBgn0050089	20788	FBgn0050089	20788
1684	X	11466969	11471120	1.5626745224	11469285	1.542103458853	FBgn0004370	9505	FBgn0030322	15693
1685	2R	2917998	2920200	1.561906814575	2918849	1.320322692394	FBgn0033166	785	FBgn0033159	25167
1686	3R	24371222	24376080	1.56148481369	24373163	1.386060923338	FBgn0039588	2639	FBgn0000659	37642
1687	3L	11669448	11671820	1.561131000519	11670840	1.427448183298	FBgn0036194	93	FBgn0036194	93
1688	2L	3578212	3582303	1.559326171875	3581040	1.267112339244	FBgn0004892	274	FBgn0002985	25708
1689	2L	18688633	18692513	1.558839797974	18691436	1.411289989948	FBgn0032699	85	FBgn0032698	5926
1690	3L	5775823	5778690	1.558445930481	5777288	1.148204270531	FBgn0052416	200	FBgn0035639	7632
1691	3R	20892191	20897096	1.557976722717	20893115	1.444213839138	FBgn0039270	1589	FBgn0039270	1589
1692	2R	11400616	11402927	1.557684898376	11401755	1.41961218329	FBgn0003425	3962	FBgn0003425	3962
1693	2L	19678499	19681658	1.557439804077	19680180	1.262461942785	FBgn0005590	16784	FBgn0005590	16784
1694	3L	16383499	16385550	1.556855678558	16384566	1.41021787419	FBgn0027080	12	FBgn0014163	7468
1695	3L	21740824	21743460	1.556349277496	21742414	1.305300199069	FBgn0000560	130	FBgn0037134	14892
1696	2L	11964637	11966845	1.554251670837	11965695	1.261625258128	FBgn0032386	914	FBgn0032390	24269
1697	2L	21085965	21087921	1.552228450775	21086820	1.270199214711	FBgn0032915	3165	FBgn0023388	43125
1698	4	430453	433000	1.55158996582	431870	1.301037247976	FBgn0039905	18230	FBgn0026777	103523
1699	X	15703569	15705831	1.550946712494	15704742	1.278330802917	FBgn0030701	620	FBgn0002914	12984
1700	3R	943279	949830	1.550677776337	947496	1.439604871413	FBgn0037293	6314	FBgn0010313	35088
1701	2L	6018870	6020896	1.550192832947	6020011	1.247931867838	FBgn0001170	613	FBgn0031764	4524
1702	2L	9124327	9132813	1.549709320068	9128812	1.318419400383	FBgn0051887	1031	FBgn0051887	1031
1703	X	16582434	16586786	1.549319267273	16584463	1.324378939236	FBgn0027528	1384	FBgn0030786	33428
1704	3R	2717877	2720415	1.549314498901	2719406	1.483607348274	FBgn0001077	29360	FBgn0001077	29360
1705	3L	14745321	14753131	1.549208641052	14751012	1.368893174564	FBgn0036449	670	FBgn0036449	670
1706	3L	2459511	2462132	1.548781394958	2460531	1.250750541687	FBgn0035343	1405	FBgn0035347	10096
1707	X	21683720	21687023	1.548460483551	21685423	1.289462594425	FBgn0031190	63	FBgn0031186	27438
1708	2L	15073945	15076216	1.547170639038	15075067	1.330949110143	FBgn0028879	3493	FBgn0024183	8822
1709	2R	7315150	7317202	1.546516418457	7316231	1.377936810255	FBgn0033652	9955	FBgn0033652	9955
1710	3R	658734	662545	1.546252250671	661389	1.477277934551	FBgn0037284	4404	FBgn0003002	17146
1711	3L	6310736	6314653	1.546040534973	6313135	1.392658889294	FBgn0052399	5850	FBgn0035692	146002
1712	X	9605376	9610477	1.545220375061	9609288	1.170630335808	FBgn0020378	11108	FBgn0000233	69879
1713	3R	13965608	13967594	1.545091629028	13966617	1.22398223877	FBgn0038567	11225	FBgn0022943	23768
1714	X	7150553	7155543	1.543897628784	7151709	1.25378254056	FBgn0024250	1468	FBgn0024250	1468
1715	2R	5635005	5637596	1.542899131775	5636533	1.426791131496	FBgn0050011	626	FBgn0033486	7027
1716	X	18606978	18610004	1.54238986969	18609050	1.229402990902	FBgn0030955	117	FBgn0004462	13353
1717	2R	7721659	7727789	1.542103767395	7726897	1.228464667002	FBgn0020377	235	FBgn0020377	235
1718	2R	7968588	7978549	1.541449069977	7971004	1.416758865118	FBgn0010238	1906	FBgn0010238	1906
1719	2R	2022349	2024465	1.54131937027	2023394	1.324422107023	FBgn0010347	9322	FBgn0041145	98924
1720	3L	11463109	11469186	1.540479660034	11466036	1.228091776371	FBgn0036165	4529	FBgn0036165	4529
1721	X	20549330	20552873	1.539833068848	20550502	1.298405478982	FBgn0031129	3866	FBgn0003300	45385
1722	2L	15103641	15106264	1.539804458618	15104732	1.366980159984	FBgn0028878	782	FBgn0024183	38487
1723	3R	9856323	9858493	1.53936290741	9857407	1.288978640238	FBgn0038192	370	FBgn0038196	4480
1724	3L	2613866	2617327	1.538956642151	2615558	1.299522668123	FBgn0035357	306	FBgn0035357	306
1725	X	7289465	7291772	1.537983417511	7290407	1.452431261539	FBgn0040923	7037	FBgn0026144	107801
1726	3R	5054394	5056589	1.537957191467	5055320	1.233764760634	FBgn0003165	8084	FBgn0000412	11056
1727	3L	12624733	12628266	1.537908554077	12627152	1.502070146448	FBgn0052111	25269	FBgn0036306	101552
1728	2R	14141720	14143931	1.536789894104	14142955	1.398067810956	FBgn0000566	198	FBgn0050227	11465
1729	X	9087479	9090520	1.536513328552	9088846	1.295997053385	FBgn0005639	200	FBgn0000077	3711
1730	2R	10488918	10491971	1.536279201508	10490705	1.218248647802	FBgn0033988	5453	FBgn0033988	5453
1731	2R	7105855	7115280	1.536240100861	7114004	1.506257979075	FBgn0065063	6714	FBgn0065063	6714
1732	3R	24385185	24388980	1.536104679108	24387725	1.401805102825	FBgn0040618	7640	FBgn0000659	23080
1733	2R	15359555	15362836	1.535796165466	15361742	1.400011926889	FBgn0034476	19974	FBgn0011849	119348
1734	3R	22429566	22432741	1.535717010498	22431391	1.12986934185	FBgn0039433	7997	FBgn0039449	111716
1735	2R	11264861	11267104	1.535485982895	11266156	1.307620693656	FBgn0050089	23895	FBgn0050089	23895
1736	X	541569	545696	1.53537940979	544056	1.516842275858	FBgn0021764	395	FBgn0025637	31163
1737	3L	19838752	19844881	1.534615516663	19842326	1.488893866539	FBgn0014037	900	FBgn0014037	900
1738	2R	18366475	18371582	1.534238815308	18368080	1.145558357239	FBgn0001263	1686	FBgn0010078	6102
1739	X	17682795	17685563	1.534209728241	17684160	1.394810816821	FBgn0030873	140	FBgn0030871	5553
1740	4	645325	646528	1.533808708191	646492	1.523388266563	FBgn0039914	212	FBgn0026777	318145
1741	X	6811939	6814580	1.532985687256	6812766	1.258716225624	FBgn0052732	1183	FBgn0029925	5880
1742	2L	16409384	16412331	1.532963752747	16411185	1.286175370216	FBgn0020416	30024	FBgn0025678	58495
1743	3R	5932427	5939048	1.532870292664	5938078	1.419134289026	FBgn0037788	190	FBgn0037777	66833
1744	2L	10235046	10237080	1.532696247101	10236039	1.278874397278	FBgn0051720	1806	FBgn0004419	3287
1745	X	12828699	12831360	1.532586097717	12829907	1.312274519602	FBgn0030440	8774	FBgn0030434	86372
1746	2L	20926756	20928921	1.532571792603	20928012	1.205528371474	FBgn0032908	6719	FBgn0032906	14275
1747	3R	11853687	11856195	1.532512664795	11854714	1.328811252818	FBgn0003117	2895	FBgn0038396	20679
1748	X	19265475	19268969	1.531848907471	19267887	1.367606471567	FBgn0052827	21365	FBgn0044030	45926
1749	2R	5063206	5065775	1.530853748322	5064377	1.171268519233	FBgn0046827	1238	FBgn0025286	34619
1750	2R	7863737	7865902	1.530495166779	7864823	1.412774324417	FBgn0050047	2925	FBgn0010238	104275
1751	3R	21713685	21715868	1.530311584473	21714678	1.198423862457	FBgn0028717	413	FBgn0002735	110902
1752	X	17250038	17252007	1.5299243927	17251014	1.27395132184	FBgn0027602	5078	FBgn0030851	212399
1753	3R	4969238	4973495	1.529388427734	4972532	1.362726604237	FBgn0037662	30752	FBgn0037660	81713
1754	2R	13852226	13857248	1.528888702393	13855071	1.474848535326	FBgn0040737	28386	FBgn0034326	40750
1755	3R	27865198	27870338	1.528418779373	27866374	1.259698643404	FBgn0039887	2279	FBgn0002780	11420
1756	3R	12466908	12470337	1.528251647949	12468530	1.261967658997	FBgn0038453	797	FBgn0038453	797
1757	2L	3163633	3164594	1.528156757355	3163756	1.362617059187	FBgn0014906	109	FBgn0031506	3800
1758	3L	20848280	20857410	1.526669502258	20852733	1.091561108828	FBgn0037035	8934	FBgn0003415	108532
1759	3L	21797224	21802243	1.525722503662	21801326	1.337941765785	FBgn0014362	12144	FBgn0046301	35280
1760	2L	4458042	4460926	1.524832248688	4459712	1.204562813044	FBgn0031608	123	FBgn0053002	180
1761	3R	10462542	10464494	1.524272441864	10463450	1.242560982704	FBgn0038247	2975	FBgn0013981	11989
1762	2L	7618955	7621933	1.524081230164	7620876	1.402978748083	FBgn0031926	12486	FBgn0053529	76453
1763	2L	11250781	11252839	1.52401304245	11251967	1.268397510052	FBgn0052830	2607	FBgn0028700	121322
1764	3R	14989703	14993372	1.523994445801	14991483	1.277131199837	FBgn0010768	1540	FBgn0038678	70864
1765	2R	16008229	16010233	1.523281097412	16009092	1.214981359594	FBgn0034509	9327	FBgn0034513	42349
1766	3R	16428820	16430773	1.523038625717	16429712	1.145460632112	FBgn0051506	842	FBgn0051506	842
1767	2R	6352994	6355733	1.520948410034	6354503	1.111745178699	FBgn0027525	130	FBgn0027525	130
1768	3R	8840958	8844912	1.520942687988	8842286	1.190019607544	FBgn0020496	4898	FBgn0038109	6669
1769	3L	13928993	13931945	1.51971244812	13930916	1.52093149821	FBgn0036389	452	FBgn0036397	36223
1770	3L	6460392	6462599	1.519578456879	6461486	1.374261912178	FBgn0035702	802	FBgn0020251	8191
1771	2L	11417347	11419920	1.519379615784	11418804	1.402924818151	FBgn0004579	26799	FBgn0004579	26799
1772	3L	12694783	12701920	1.519227981567	12699234	1.290008741267	FBgn0016940	9321	FBgn0036306	29470
1773	X	1670193	1672860	1.519014358521	1671163	1.065657973289	FBgn0029589	5334	FBgn0029591	10653
1774	2R	7632518	7637866	1.518543243408	7635449	1.268950970968	FBgn0033681	670	FBgn0027504	31515
1775	3R	6492865	6494841	1.517599105835	6493815	1.350926876068	FBgn0037818	9077	FBgn0001235	29429
1776	2R	13818112	13823493	1.51647567749	13821084	1.275357812643	FBgn0034327	2244	FBgn0034326	6763
1777	4	76349	77892	1.516070365906	77005	1.109192276001	FBgn0004859	662	FBgn0004859	662
1778	3L	5951504	5961575	1.515720844269	5953021	1.401625315348	FBgn0035656	3069	FBgn0035656	3069
1779	3R	14305455	14307772	1.51558637619	14306457	1.103967094421	FBgn0053541	17254	FBgn0038609	114079
1780	3R	11634513	11637401	1.514739513397	11636222	1.325940465927	FBgn0026616	6248	FBgn0038364	16704
1781	X	8400825	8408015	1.513957023621	8406969	1.458847151862	FBgn0030049	1072	FBgn0030054	44569
1782	3L	12238467	12241408	1.513937473297	12239616	1.355331420898	FBgn0036268	1120	FBgn0052100	1883
1783	3R	24389966	24392811	1.512481689453	24391679	1.347220494197	FBgn0040618	11594	FBgn0000659	19126
1784	3L	4955944	4958554	1.511901855469	4957087	1.435575344983	FBgn0005775	68	FBgn0035570	266384
1785	2R	3591034	3596426	1.511617660522	3595271	1.471485137939	FBgn0028563	480	FBgn0021814	3423
1786	X	8519109	8523473	1.509818077087	8520252	1.231038630009	FBgn0030055	2047	FBgn0004102	24366
1787	2R	14082274	14085641	1.509798049927	14083574	1.376310460708	FBgn0050115	7076	FBgn0050119	29126
1788	3L	14951578	14954456	1.509776115417	14952674	1.239269524813	FBgn0002778	2300	FBgn0036462	12249
1789	3R	5549891	5552006	1.509544372559	5550897	1.388634176815	FBgn0002431	436	FBgn0002431	436
1790	2R	4534360	4537154	1.509540557861	4536082	1.171121835709	FBgn0033364	6414	FBgn0065074	71535
1791	2L	9225185	9227581	1.50952911377	9226479	1.263009309769	FBgn0051885	10115	FBgn0032105	26637
1792	3L	13047199	13049523	1.509471893311	13048545	1.381661190706	FBgn0036345	12691	FBgn0036342	27574
1793	2R	5210083	5215657	1.508254051208	5214070	1.252264359418	FBgn0050002	2126	FBgn0023143	8929
1794	2L	12895787	12901876	1.50802230835	12899520	1.321038097143	FBgn0040508	13010	FBgn0028965	121787
1795	2R	17749045	17753366	1.507627487183	17751738	1.449095338583	FBgn0020307	193	FBgn0034704	69250
1796	X	19151997	19153959	1.507255554199	19153106	1.178986353033	FBgn0028469	2896	FBgn0031008	50285
1797	2L	5366053	5368981	1.507117271423	5367081	1.391537498025	FBgn0016920	20844	FBgn0031700	38211
1798	3R	19837084	19839218	1.507113933563	19838005	1.247896390803	FBgn0051184	15864	FBgn0051184	15864
1799	2R	5824580	5829148	1.506480693817	5827998	1.259631830103	FBgn0026403	2267	FBgn0033522	113527
1800	3L	4589669	4592793	1.505197525024	4591528	1.191545654746	FBgn0052247	8655	FBgn0015805	16036
1801	2R	15323398	15328853	1.504594802856	15327937	1.217880445368	FBgn0034475	2503	FBgn0011849	85543
1802	3R	6200068	6204774	1.503960132599	6201193	1.187141776085	FBgn0020379	2597	FBgn0015396	25287
1803	3R	7494082	7496245	1.503870010376	7495213	1.371345071232	FBgn0037928	1886	FBgn0037921	43847
1804	2R	20516867	20521140	1.503310203552	20518194	1.467542367823	FBgn0005634	879	FBgn0005634	879
1805	2L	6955633	6957888	1.503101825714	6956916	1.292753079358	FBgn0031874	44	FBgn0031875	94
1806	X	235967	241008	1.50294303894	237428	1.402927907308	FBgn0000022	10575	FBgn0000022	10575
1807	2L	18326745	18333799	1.502714157104	18329840	1.244093132019	FBgn0000636	13810	FBgn0004413	109326
1808	3L	9859339	9864727	1.501642227173	9863433	1.283786710103	FBgn0025866	673	FBgn0015618	50836
1809	3R	25522514	25525234	1.501278877258	25523512	1.29495491701	FBgn0039683	4983	FBgn0039680	22114
1810	2R	18431415	18434822	1.500097751617	18432860	1.24125402114	FBgn0050193	170	FBgn0034802	11670
1811	3L	16269230	16271109	1.499357700348	16270029	1.171444193522	FBgn0036600	1096	FBgn0052357	45147
1812	3R	4094630	4096607	1.499181747437	4095486	1.362667392282	FBgn0037561	118	FBgn0037561	118
1813	2L	18770099	18772321	1.498643875122	18771113	1.234103775024	FBgn0045852	7120	FBgn0032717	64483
1814	X	19090380	19099621	1.498587608337	19093026	1.303871210884	FBgn0031006	2137	FBgn0031008	9795
1815	3R	11625380	11629116	1.498406410217	11627876	1.489717062782	FBgn0038365	10	FBgn0038364	8358
1816	2R	8044276	8049943	1.498340606689	8048054	1.286082983017	FBgn0011592	3091	FBgn0011592	3091
1817	3L	8648358	8652948	1.498195648193	8649679	1.360074742635	FBgn0001168	27	FBgn0001168	27
1818	3L	15754861	15758638	1.497794628143	15756530	1.173898865195	FBgn0036531	17147	FBgn0036537	44115
1819	X	18099990	18102037	1.497029781342	18101115	1.146084606647	FBgn0030907	119	FBgn0004956	40647
1820	4	737226	739480	1.496943950653	738056	1.302312135696	FBgn0005666	6598	FBgn0039930	311553
1821	2R	11331135	11332992	1.496729850769	11331998	1.226244056926	FBgn0050084	326	FBgn0050085	52010
1822	2R	9995517	9998331	1.496370315552	9997233	1.315481242012	FBgn0001332	1167	FBgn0013725	50035
1823	2L	7825735	7829856	1.49636220932	7828330	1.273483949549	FBgn0004177	587	FBgn0020618	1078
1824	2R	8275406	8277505	1.495685577393	8276351	1.320534348488	FBgn0017565	428	FBgn0017565	428
1825	2R	5610394	5614035	1.495494842529	5611609	1.341455571792	FBgn0004907	117	FBgn0033485	210
1826	X	9533667	9542066	1.495458126068	9535603	1.365316510201	FBgn0000233	3806	FBgn0000233	3806
1827	3L	2440206	2443727	1.495441913605	2441653	1.525814712048	FBgn0053231	7035	FBgn0053231	7035
1828	2L	4557163	4560813	1.493970870972	4558081	1.440765268662	FBgn0031613	20022	FBgn0031609	94644
1829	3R	12758423	12764005	1.493767261505	12762050	1.3207376424	FBgn0051270	12543	FBgn0082171	80013
1830	2R	20551931	20553906	1.492945194244	20552963	1.318306922913	FBgn0001147	6964	FBgn0001148	16617
1831	3L	14511139	14514979	1.492833614349	14513551	1.419094324112	FBgn0036428	2679	FBgn0028418	12472
1832	3L	4737280	4739440	1.492750167847	4738450	1.336592018604	FBgn0035572	426	FBgn0035570	47747
1833	2R	2037996	2040925	1.492479324341	2040041	1.275006799137	FBgn0010347	25969	FBgn0041145	82277
1834	3L	4793681	4796892	1.490998744965	4795739	1.1442527771	FBgn0042131	7486	FBgn0035570	105036
1835	X	15644932	15649203	1.488562583923	15647102	1.242590315202	FBgn0003345	837	FBgn0025809	27586
1836	3R	27786060	27792440	1.487638950348	27787103	1.223390261332	FBgn0039886	16749	FBgn0002780	90691
1837	3R	17538885	17541029	1.487232208252	17539983	1.169850879245	FBgn0051176	5397	FBgn0004493	42511
1838	2L	7810831	7813983	1.487212181091	7813015	1.228291809559	FBgn0002527	1575	FBgn0020618	14237
1839	2R	16137326	16139099	1.487195014954	16138360	1.074928283691	FBgn0034529	119	FBgn0046816	17416
1840	3R	4015681	4019955	1.487081050873	4018906	1.093773589415	FBgn0053779	11638	FBgn0037554	40323
1841	2L	14477186	14479902	1.486145019531	14478135	1.132051150004	FBgn0005771	12727	FBgn0005771	12727
1842	2L	5323577	5327082	1.485302448273	5325304	1.290208087248	FBgn0031698	377	FBgn0015031	1937
1843	3R	1075290	1077952	1.484975814819	1077222	1.275449097157	FBgn0037303	246	FBgn0051538	26335
1844	2R	15006130	15009093	1.48390007019	15007585	1.502029061317	FBgn0026378	631	FBgn0034447	40213
1845	X	11650218	11655964	1.48388004303	11652110	1.26469579339	FBgn0030336	1642	FBgn0030350	69107
1846	2L	4809813	4813989	1.483719825745	4811579	1.335053253174	FBgn0031630	1446	FBgn0031632	10197
1847	2R	4566557	4568946	1.483632087708	4567657	1.240963300069	FBgn0033368	4062	FBgn0065074	39960
1848	2L	13884529	13889776	1.483216285706	13887238	1.380150604248	FBgn0019890	17421	FBgn0019890	17421
1849	3R	457404	461254	1.482822418213	460389	1.352366387844	FBgn0037261	6884	FBgn0037261	6884
1850	2L	20981103	20984596	1.482279777527	20982890	1.222312646754	FBgn0032909	26354	FBgn0032906	69153
1851	X	15364574	15367202	1.481688499451	15365644	1.215989144643	FBgn0022710	9544	FBgn0030659	51165
1852	3L	19792763	19795703	1.481273651123	19795625	1.105000495911	FBgn0015796	9273	FBgn0014037	47601
1853	X	13266615	13272063	1.478371620178	13269578	1.16397635142	FBgn0052635	10265	FBgn0030482	38748
1854	2L	20336488	20338538	1.478052616119	20337431	1.411447861615	FBgn0011638	490	FBgn0011638	490
1855	3L	10281433	10284476	1.477212667465	10282245	1.091630041599	FBgn0036081	4415	FBgn0000629	329832
1856	2L	11122346	11124499	1.476942062378	11123379	1.161677658558	FBgn0032347	400	FBgn0028700	7266
1857	X	885075	888695	1.476838111877	887300	1.215316716362	FBgn0026143	94	FBgn0040345	99626
1858	X	19680818	19688964	1.476359367371	19686100	1.371579170227	FBgn0031078	53	FBgn0031079	112
1859	3L	9330502	9335248	1.475951194763	9334443	1.192740215975	FBgn0035979	184	FBgn0035980	3863
1860	X	13467395	13469810	1.475332260132	13468659	1.324188232422	FBgn0030505	9965	FBgn0030507	33301
1861	3L	22810982	22814991	1.475301742554	22813935	1.401485611411	FBgn0037203	952	FBgn0037202	1005
1862	2R	11857800	11860028	1.474936008453	11858692	1.01674119164	FBgn0034117	350	FBgn0022070	3669
1863	2R	8554179	8559531	1.473587036133	8558390	1.159450138316	FBgn0033788	4805	FBgn0005624	61494
1864	2R	9196559	9198555	1.473515033722	9197535	1.236801203559	FBgn0033865	11741	FBgn0033859	87979
1865	3R	25110252	25121004	1.472599983215	25117925	1.293680527631	FBgn0039659	5026	FBgn0003525	36423
1866	3L	3601633	3603395	1.471994400024	3602432	1.165891703437	FBgn0040694	2099	FBgn0053504	25077
1867	2L	8624009	8626776	1.471625328064	8625567	1.364924430847	FBgn0051602	5539	FBgn0032059	60387
1868	2R	2929492	2932117	1.471534729004	2930525	1.207800592695	FBgn0003460	320	FBgn0033159	36843
1869	3L	9222498	9225931	1.470967292786	9224046	1.332442003138	FBgn0035971	126	FBgn0035980	114260
1870	3L	10286170	10291161	1.470890045166	10287306	1.233566761017	FBgn0036081	646	FBgn0000629	324771
1871	X	4891171	4894049	1.4703540802	4892406	1.273734480143	FBgn0003028	1128	FBgn0004368	108037
1872	2R	15554945	15557693	1.470185279846	15556202	1.312618196011	FBgn0034480	36352	FBgn0004364	70172
1873	X	17601101	17603329	1.469902992249	17602373	1.152550633748	FBgn0024184	947	FBgn0030866	29162
1874	3R	776882	778753	1.469585895538	777757	1.232141435146	FBgn0047299	44	FBgn0004183	3871
1875	2R	10329044	10333238	1.469564914703	10332091	1.38880443573	FBgn0033969	2759	FBgn0050478	46248
1876	3R	25589418	25592727	1.469111919403	25591679	1.282706618309	FBgn0001297	1028	FBgn0020235	16821
1877	3R	2788049	2789885	1.468991756439	2788991	1.310239255428	FBgn0051488	5535	FBgn0001077	98945
1878	3L	15342714	15344431	1.468817710876	15343506	1.013127633504	FBgn0036495	29602	FBgn0036494	41547
1879	2L	12342203	12346809	1.468743801117	12343396	1.208437740803	FBgn0043904	985	FBgn0032431	87497
1880	X	4220959	4224647	1.468554019928	4222420	1.158897578716	FBgn0029707	4289	FBgn0029714	174784
1881	2R	20572252	20574235	1.468433856964	20573292	1.428615152836	FBgn0001148	3712	FBgn0001148	3712
1882	3L	16279789	16282175	1.468424797058	16280958	1.22253370285	FBgn0036603	1523	FBgn0052357	34218
1883	3L	11534057	11537878	1.46821975708	11536176	1.135747730732	FBgn0036172	4	FBgn0036180	47211
1884	3L	10982110	10985738	1.467818260193	10984729	1.30968281802	FBgn0013469	1958	FBgn0036118	50857
1885	3L	4116374	4118629	1.467471122742	4117771	1.109090268612	FBgn0035500	311	FBgn0004574	4962
1886	3R	12105021	12109357	1.467212677002	12107958	1.320925776164	FBgn0051283	401	FBgn0051283	401
1887	3R	12097152	12103190	1.46706867218	12102122	1.275144128238	FBgn0011253	3946	FBgn0011253	3946
1888	2R	1648176	1656342	1.466548919678	1653238	1.30585788091	FBgn0011891	3406	FBgn0033067	35776
1889	2L	10840165	10843609	1.466474533081	10841974	1.402600844701	FBgn0032305	629	FBgn0032305	629
1890	3L	6700778	6706136	1.465158939362	6702227	1.322178777059	FBgn0005626	8756	FBgn0035713	24006
1891	3R	26098059	26104097	1.464645385742	26102129	1.130784399369	FBgn0010113	1527	FBgn0039757	67387
1892	2R	17397456	17400001	1.463898181915	17398651	1.268935114145	FBgn0025573	8536	FBgn0034657	170572
1893	2R	15670994	15673308	1.463370323181	15672066	1.415924191475	FBgn0034481	11056	FBgn0004364	45692
1894	2R	12941112	12944075	1.463346481323	12942108	1.122875467936	FBgn0034214	234	FBgn0034214	234
1895	X	2458559	2462901	1.463203430176	2460327	1.360322054695	FBgn0004643	20	FBgn0004643	20
1896	3L	23396953	23398088	1.462915420532	23396997	1.383702172173	FBgn0052230	123830	FBgn0024733	367682
1897	2L	14354161	14356268	1.462111949921	14354937	1.233731746674	FBgn0028529	143	FBgn0028529	143
1898	3R	7014159	7018036	1.462035179138	7016733	1.105302304029	FBgn0037870	5095	FBgn0037873	18838
1899	3R	3373992	3376021	1.461106777191	3375007	1.244951963425	FBgn0015568	163	FBgn0003885	18630
1900	4	786514	788447	1.460779190063	787502	1.319040971644	FBgn0039923	21726	FBgn0039930	262107
1901	3R	20158004	20160703	1.460704803467	20158959	1.198631823063	FBgn0039182	77	FBgn0028471	14817
1902	X	19154335	19159015	1.4604845047	19155959	1.336955575382	FBgn0028469	43	FBgn0031008	53138
1903	2L	7035303	7040435	1.460398674011	7038350	1.380990346273	FBgn0022201	352	FBgn0022201	352
1904	X	10168421	10172172	1.460215091705	10171183	1.346324700576	FBgn0010338	5	FBgn0030189	509
1905	3R	2634981	2639493	1.459559440613	2636411	1.396671235561	FBgn0046833	1115	FBgn0046833	1115
1906	3R	21230375	21233829	1.458947658539	21231443	1.235782712698	FBgn0051439	5103	FBgn0039337	71282
1907	X	4517636	4519517	1.458877086639	4518632	1.121836304665	FBgn0003200	6191	FBgn0022768	13476
1908	3R	3708935	3713704	1.458736896515	3710345	1.224891006947	FBgn0037525	2109	FBgn0037550	241710
1909	2R	18144441	18150214	1.457806587219	18145329	1.114923298359	FBgn0019949	24	FBgn0026261	25
1910	3R	24456562	24458511	1.457642555237	24457500	1.286255051108	FBgn0039590	3285	FBgn0001215	31971
1911	3R	17967244	17969835	1.457276821136	17968386	1.186664015055	FBgn0051163	8806	FBgn0053335	22354
1912	3L	18319817	18323653	1.456278800964	18321920	1.375441253185	FBgn0011706	41742	FBgn0011706	41742
1913	2R	9721832	9724224	1.455509185791	9722854	1.322538793087	FBgn0050071	3334	FBgn0067696	7832
1914	3L	14548973	14551675	1.455403804779	14550390	1.315238237381	FBgn0040318	14437	FBgn0028418	24367
1915	X	3863137	3867221	1.455337524414	3865988	1.236979782581	FBgn0029690	49403	FBgn0000221	83593
1916	3L	21627756	21630859	1.454893112183	21629388	1.182546222911	FBgn0052447	10800	FBgn0037134	127918
1917	3L	10647137	10654285	1.454751968384	10651431	1.256441312678	FBgn0010762	12741	FBgn0010762	12741
1918	2L	15494356	15496659	1.453705310822	15495796	1.31187069416	FBgn0002524	757	FBgn0003448	21598
1919	X	20201222	20204665	1.453616142273	20202265	1.198580920696	FBgn0027334	138	FBgn0027334	138
1920	3L	14000184	14005772	1.453459739685	14003625	1.288340314229	FBgn0026418	1342	FBgn0036405	12863
1921	X	619649	623977	1.45329618454	620528	1.372910022736	FBgn0065054	367	FBgn0065054	367
1922	3L	3290531	3292800	1.45325088501	3291428	1.21050268809	FBgn0035432	4174	FBgn0035436	11661
1923	X	5842479	5848128	1.450735092163	5846426	1.266179498037	FBgn0027546	393	FBgn0029840	88516
1924	3R	26137876	26140645	1.450706958771	26139486	1.188846945763	FBgn0010113	35830	FBgn0039757	104744
1925	3R	9717260	9722468	1.450191497803	9720674	1.396248877048	FBgn0000576	6907	FBgn0000576	6907
1926	2L	12002454	12005203	1.45015668869	12003816	1.351716423035	FBgn0032394	1540	FBgn0032390	13852
1927	3L	19236107	19238064	1.449962615967	19237175	1.183423547184	FBgn0036858	1274	FBgn0036853	16859
1928	X	8953996	8957901	1.449545860291	8955664	1.341313743591	FBgn0030089	1750	FBgn0046828	19168
1929	2L	9600592	9603219	1.449363231659	9602284	1.188848346472	FBgn0032132	1392	FBgn0015393	97550
1930	2R	13336087	13339705	1.449138641357	13338519	1.286139678955	FBgn0050111	9311	FBgn0050111	9311
1931	3R	24911399	24916313	1.448985099792	24912770	1.242974505705	FBgn0039633	9939	FBgn0039633	9939
1932	2L	6471164	6477496	1.448133945465	6473812	1.214484251462	FBgn0027501	107	FBgn0026571	6677
1933	X	5585701	5594052	1.448007583618	5593140	1.167253553867	FBgn0029798	155	FBgn0029799	4620
1934	3L	753835	760769	1.447821617126	756803	1.249378919601	FBgn0052481	2908	FBgn0000575	23865
1935	2L	5458135	5462449	1.446727275848	5460105	1.111542561475	FBgn0005511	1536	FBgn0005511	1536
1936	2R	1631667	1635963	1.44668006897	1633081	1.054849828993	FBgn0033063	11697	FBgn0033062	40073
1937	3L	12822591	12825445	1.44637298584	12823543	1.035119673785	FBgn0036317	518	FBgn0036314	35593
1938	3R	9373718	9377813	1.446297645569	9376400	1.234236997717	FBgn0051337	5294	FBgn0053328	89790
1939	3R	18719357	18726236	1.446202754974	18722784	0.933806300163	FBgn0017590	2240	FBgn0039013	170162
1940	2L	2998749	3001814	1.445753574371	3000725	1.338908307693	FBgn0025681	7761	FBgn0002989	7964
1941	3R	14059862	14064906	1.445529937744	14060710	1.113972102895	FBgn0011701	1206	FBgn0020238	7543
1942	X	14728825	14733389	1.445135116577	14731756	1.055159372442	FBgn0030592	931	FBgn0052590	58784
1943	X	17185535	17187931	1.444764137268	17187062	1.312353074551	FBgn0004854	38544	FBgn0000163	192186
1944	3L	14169449	14173114	1.444406032562	14171390	1.257665753365	FBgn0052141	2697	FBgn0036415	11778
1945	3L	13331880	13334420	1.443806648254	13332778	1.212809115648	FBgn0040813	2298	FBgn0036349	19754
1946	3R	27760819	27766490	1.443709373474	27763406	1.278534799814	FBgn0039886	40446	FBgn0002780	114388
1947	3L	20243257	20245206	1.443235397339	20244294	1.151558160782	FBgn0003124	448	FBgn0003124	448
1948	X	8251419	8260752	1.442565917969	8257900	1.149711579084	FBgn0052711	2569	FBgn0052711	2569
1949	2R	15825351	15828180	1.442337989807	15826816	1.378969013691	FBgn0034500	3288	FBgn0034503	14853
1950	2L	19470678	19473314	1.442102432251	19471581	1.199025771197	FBgn0032787	9050	FBgn0003732	22145
1951	3L	8144609	8146667	1.442073822021	8145767	1.25500275107	FBgn0040290	4078	FBgn0035850	15181
1952	3L	854629	857290	1.441926956177	855899	1.395823895931	FBgn0052479	464	FBgn0035164	34853
1953	X	12961314	12965680	1.440310955048	12962465	1.212106447953	FBgn0065101	102	FBgn0025463	31050
1954	3R	1482954	1487831	1.440212726593	1484799	1.32664598359	FBgn0037360	832	FBgn0037360	832
1955	3R	10194090	10197076	1.440031528473	10195417	1.426529661814	FBgn0024321	3256	FBgn0038224	42671
1956	2R	19413368	19416990	1.43981552124	19414584	1.264221251011	FBgn0015268	330	FBgn0015268	330
1957	3R	784841	786753	1.439099788666	785690	1.208893120289	FBgn0037289	1380	FBgn0004183	11804
1958	X	12623610	12626529	1.438854217529	12624446	0.997091225215	FBgn0052647	5551	FBgn0030433	116597
1959	2L	8299164	8301643	1.438099861145	8300824	1.078517818451	FBgn0003502	248	FBgn0032015	7364
1960	2L	4123005	4124893	1.437628269196	4123883	1.239384651184	FBgn0014033	2162	FBgn0000547	92504
1961	X	15677097	15680155	1.437389850616	15678211	1.334900070639	FBgn0027093	138	FBgn0014391	4966
1962	2R	16829643	16833089	1.436350822449	16831239	1.460632492514	FBgn0050394	106	FBgn0020306	213
1963	3R	3466276	3466838	1.43621301651	3466325	1.545380804274	FBgn0051146	17646	FBgn0003885	109948
1964	2L	7997867	8002715	1.435948371887	7998903	0.935999810696	FBgn0031971	31	FBgn0031977	30561
1965	3L	18590416	18596052	1.433786392212	18594836	1.199901328367	FBgn0036801	3616	FBgn0036800	6883
1966	3L	1282289	1284792	1.433262348175	1283516	1.267420053482	FBgn0025682	1366	FBgn0010333	2699
1967	2L	12593127	12595214	1.433219432831	12593989	1.23219593366	FBgn0032438	201	FBgn0002970	24359
1968	X	11685471	11694565	1.432648658752	11688998	1.142249643803	FBgn0030343	65	FBgn0030350	32219
1969	3R	17317946	17321036	1.432062149048	17320059	1.172641012404	FBgn0051179	4743	FBgn0013984	86192
1970	2L	3844601	3847808	1.431392669678	3845492	1.118972077089	FBgn0004567	8650	FBgn0004567	8650
1971	2L	2855335	2858555	1.430788993835	2856223	1.228485393524	FBgn0015521	111	FBgn0031459	86086
1972	2L	8028856	8032599	1.430545330048	8031159	1.247784446268	FBgn0044323	436	FBgn0031977	1695
1973	3L	11096566	11101037	1.430253505707	11098098	1.106271631577	FBgn0052078	790	FBgn0036136	950
1974	X	4433719	4436408	1.429388046265	4435572	1.223240920476	FBgn0029717	18454	FBgn0029715	35990
1975	3R	1437065	1439887	1.429172039032	1438551	1.299018478394	FBgn0017550	279	FBgn0037351	11635
1976	2R	5749325	5754409	1.42911195755	5750856	1.204652428627	FBgn0005619	1826	FBgn0033486	121350
1977	3R	21314171	21317480	1.42892742157	21316438	1.206312596798	FBgn0039341	774	FBgn0039338	7889
1978	2R	19552175	19555196	1.428914546967	19553126	1.341678649187	FBgn0011726	1310	FBgn0011726	1310
1979	2L	5614304	5619500	1.428628444672	5617142	1.363359619589	FBgn0031725	4119	FBgn0031718	66116
1980	2L	20634376	20638691	1.428590774536	20637763	1.144904304953	FBgn0032871	24	FBgn0000986	84745
1981	X	21172994	21174877	1.428153038025	21173822	1.173982844633	FBgn0024251	118	FBgn0015527	13307
1982	3L	3405622	3407936	1.428005218506	3406696	1.316778882345	FBgn0014388	1771	FBgn0027616	48998
1983	3L	15544777	15546969	1.427856445312	15546070	1.181500464678	FBgn0036514	31	FBgn0036516	7355
1984	3R	1192731	1194800	1.427705287933	1193602	1.284577846527	FBgn0037315	425	FBgn0003275	3918
1985	4	679228	681793	1.42769575119	680442	1.200627411113	FBgn0051992	1573	FBgn0026777	352095
1986	3R	15287510	15292195	1.427596092224	15290097	1.24958079656	FBgn0024242	842	FBgn0000463	138162
1987	2L	12669737	12673767	1.427567005157	12670658	1.170648574829	FBgn0032442	1489	FBgn0032445	22365
1988	3L	18197030	18199541	1.42723941803	18198072	1.215662181377	FBgn0036783	19275	FBgn0020300	93409
1989	3L	2449695	2455054	1.427000045776	2451036	1.261575371027	FBgn0035347	601	FBgn0035347	601
1990	2R	13654866	13658091	1.426961421967	13656967	1.41263961792	FBgn0065075	1169	FBgn0065075	1169
1991	3L	6445368	6448170	1.426792144775	6446427	1.043747965495	FBgn0035700	10814	FBgn0020251	23250
1992	2L	21796411	21799352	1.426298141479	21798104	1.363398776335	FBgn0051612	15066	FBgn0003866	18084
1993	2R	17141167	17143753	1.426173210144	17142954	1.036945511313	FBgn0034643	704	FBgn0034643	704
1994	3R	27677234	27679077	1.42564201355	27678269	1.241177110111	FBgn0039883	19670	FBgn0011013	105018
1995	3R	22626052	22628734	1.425065994263	22627206	1.251206994057	FBgn0003717	2441	FBgn0027889	65323
1996	X	3369003	3375424	1.424823760986	3374121	1.174163401127	FBgn0029669	3649	FBgn0029665	32591
1997	2L	11104989	11107454	1.424689292908	11106605	1.046268522739	FBgn0032341	33	FBgn0028700	24040
1998	X	10608030	10610317	1.423501968384	10609411	1.114789803823	FBgn0052675	43	FBgn0052672	4142
1999	3R	4408881	4411941	1.423000812531	4410758	1.298013305664	FBgn0037599	6452	FBgn0037602	66081
[truncated: 15,487 more rows]
