# Supplementary material for: Developmental roles of 21 Drosophila transcription factors are determined by quantitative differences in binding to an overlapping set of thousands of genomic regions
Source: Genome Biol. 2009 Jul 23;10(7):R80. doi: 10.1186/gb-2009-10-7-r80 (PMC2728534; doi:10.1186/gb-2009-10-7-r80)
Supplement: Additional data file 7 — Genomic coordinates of regions bound by each factor for the 25% FDR data set, locations and scores of peak windows, and the closest gene and closest transcribed gene for each peak. [file gb-2009-10-7-r80-S7.zip › Additional Data File 4 25% FDR bound regions/twi_2_081506-sym-25_table.txt]

Interval	Chr	Bound_Region_Start	Bound_Region_Stop	Bound_Region_Score	Peak_start	Peak_score	Closest_gene	Closest_gene_dist	Closest_transcribed_gene	Closest_transcribed_gene_dist
1	2L	15470398	15484912	4.936806678772	15482374	4.736828916213	FBgn0020371	1677	FBgn0003448	8176
2	X	438837	454474	4.435773849487	449622	4.10170656092	FBgn0003986	1759	FBgn0003986	1759
3	2L	20462219	20477811	4.413589000702	20473909	4.204319566488	FBgn0046834	1180	FBgn0046834	1180
4	2R	9069584	9088301	4.395263195038	9085815	4.274616970735	FBgn0033857	4321	FBgn0033856	11363
5	X	15477791	15482584	4.26863193512	15481152	4.128610908985	FBgn0030663	2924	FBgn0003463	20675
6	3L	1442011	1448665	4.26741361618	1445592	3.987003386021	FBgn0004635	1732	FBgn0004635	1732
7	X	7163138	7171411	4.260699748993	7165950	3.913549868266	FBgn0029943	3026	FBgn0024250	12773
8	3R	15163669	15179743	4.247010231018	15176242	4.071022678824	FBgn0038697	24229	FBgn0000463	24307
9	2R	16553353	16557732	4.188101291656	16556121	3.787083233104	FBgn0003391	8620	FBgn0003391	8620
10	2L	86067	95416	4.184234619141	90240	3.928836990805	FBgn0002931	2858	FBgn0002931	2858
11	2L	19150346	19162800	4.105909347534	19150915	3.866501191083	FBgn0010300	21180	FBgn0032762	21560
12	3R	25126391	25137207	4.074968338013	25134678	3.688813712862	FBgn0015622	10688	FBgn0003525	53176
13	2L	9986539	9995031	4.020725727081	9988419	3.738245066474	FBgn0040965	3762	FBgn0040965	3762
14	3L	20329922	20341876	4.009965419769	20339390	3.666163556716	FBgn0028978	3941	FBgn0028978	3941
15	3R	4854498	4867194	4.005449295044	4863476	3.730200234581	FBgn0002932	1713	FBgn0002932	1713
16	2L	9452202	9456538	4.000707626343	9454532	3.709932535887	FBgn0053723	13792	FBgn0002973	17019
17	3L	21075437	21081824	3.996377944946	21080000	3.585550869212	FBgn0037051	10118	FBgn0037051	10118
18	2L	5866647	5873118	3.963508605957	5871202	3.753875115338	FBgn0031745	8279	FBgn0031740	68947
19	3R	8892503	8901463	3.950037002563	8896087	3.742310075199	FBgn0004666	12606	FBgn0003308	37828
20	2L	17741427	17754194	3.931221485138	17744865	3.547279626131	FBgn0015609	9415	FBgn0032646	247827
21	2R	19144253	19157133	3.899723052979	19153296	3.508484447704	FBgn0034886	11880	FBgn0016762	48302
22	2R	2082787	2091627	3.891582965851	2085496	3.803800526787	FBgn0033076	27295	FBgn0041145	36822
23	3R	13872926	13877703	3.888878822327	13875948	3.595877366907	FBgn0010389	2758	FBgn0010389	2758
24	X	13511632	13514747	3.879692077637	13514297	3.338470776876	FBgn0030510	36	FBgn0030510	36
25	3R	17866805	17878917	3.860403060913	17870635	3.41328348833	FBgn0017397	2721	FBgn0017397	2721
26	3L	14111547	14121631	3.841972351074	14119100	3.578422939076	FBgn0042630	22517	FBgn0000411	24779
27	2L	4888203	4894971	3.820433616638	4889540	3.375402196248	FBgn0031644	455	FBgn0031645	2575
28	X	22164328	22169366	3.81750202179	22168555	3.487332400154	FBgn0000719	109972	FBgn0031186	510570
29	3L	715386	741234	3.816868782043	723593	3.695424497128	FBgn0035160	941	FBgn0000575	9345
30	2R	6912525	6917959	3.808418750763	6916420	3.718244373798	FBgn0050506	672	FBgn0082585	3083
31	2R	11302649	11307821	3.786326885223	11305703	3.641123435077	FBgn0050321	2484	FBgn0050089	63442
32	2L	1515904	1519952	3.782124996185	1518210	3.401271104813	FBgn0001174	26	FBgn0001174	26
33	2L	13223629	13231019	3.765071868896	13227321	3.449057691238	FBgn0032490	532	FBgn0032489	2115
34	2R	17050177	17055151	3.761849403381	17053198	3.642005780164	FBgn0050283	5043	FBgn0010415	64448
35	2R	18693544	18702873	3.761383056641	18695530	3.453280508518	FBgn0034833	3522	FBgn0003062	113210
36	3L	20997904	21003140	3.758359909058	21001126	3.500587996315	FBgn0053285	21717	FBgn0037044	39390
37	2L	9143779	9147876	3.757610797882	9145857	3.466658502817	FBgn0051887	16014	FBgn0051887	16014
38	X	18514290	18522553	3.739443778992	18519201	3.587201992671	FBgn0004959	505	FBgn0004959	505
39	2R	17904489	17917392	3.738022327423	17916140	3.648889362812	FBgn0053200	93	FBgn0053200	93
40	2L	4365711	4376026	3.717214584351	4370334	3.469070063697	FBgn0026319	1656	FBgn0026319	1656
41	2R	2884717	2894531	3.706552505493	2892505	3.386274695396	FBgn0033159	1177	FBgn0033159	1177
42	3R	7596291	7607386	3.70384979248	7602333	3.528440594673	FBgn0011471	2493	FBgn0011471	2493
43	3R	10538736	10550576	3.684866428375	10543144	3.130003958941	FBgn0053967	6834	FBgn0051314	20087
44	2L	18646865	18651312	3.666825294495	18648568	3.473012089729	FBgn0032693	345	FBgn0032693	345
45	3L	18995831	19002561	3.659091949463	18998962	3.19118103385	FBgn0002945	11628	FBgn0002945	11628
46	2R	8290582	8297900	3.652804374695	8296011	3.498901367188	FBgn0003326	440	FBgn0003326	440
47	3R	4630395	4640762	3.64364862442	4634076	3.220136950998	FBgn0037635	1457	FBgn0037633	2724
48	3L	13317532	13325477	3.637223243713	13321525	3.229900181293	FBgn0036348	1648	FBgn0036349	31007
49	3L	16728805	16742243	3.628450870514	16738510	3.071077346802	FBgn0036660	6464	FBgn0036660	6464
50	2L	4279742	4288424	3.622943401337	4282154	3.481807172298	FBgn0010473	997	FBgn0003941	54512
51	3L	14936332	14945646	3.603790283203	14941298	3.292476149166	FBgn0040296	1398	FBgn0040296	1398
52	3L	10497300	10501196	3.596643924713	10499675	3.136369368609	FBgn0052062	9723	FBgn0000629	112402
53	3R	1494099	1502377	3.595537662506	1497897	3.406058549881	FBgn0037363	2462	FBgn0037363	2462
54	3R	11471615	11477783	3.591471672058	11475637	3.358427047729	FBgn0053207	16271	FBgn0053207	16271
55	3L	3390906	3396147	3.584014892578	3393655	3.416876733303	FBgn0014388	14812	FBgn0027616	35957
56	2R	19078738	19095808	3.577290534973	19081274	3.166537642479	FBgn0015903	8777	FBgn0015903	8777
57	X	3016596	3022733	3.562567234039	3019210	3.09050655365	FBgn0028746	10068	FBgn0028746	10068
58	3R	933783	937099	3.562503814697	935658	3.316678285599	FBgn0037293	18152	FBgn0010313	23250
59	X	7135999	7143932	3.552025318146	7142483	3.283496912788	FBgn0025549	5943	FBgn0025549	5943
60	3R	24682521	24688300	3.54937171936	24685191	3.406466325124	FBgn0028373	276	FBgn0028373	276
61	2R	9942884	9949435	3.537011146545	9945981	3.300110280514	FBgn0013725	1217	FBgn0013725	1217
62	2R	7308416	7313132	3.534357070923	7310307	3.277485454784	FBgn0033652	4031	FBgn0033652	4031
63	3L	4525418	4533310	3.530253887177	4527701	3.234733048607	FBgn0035558	4725	FBgn0015805	79863
64	3L	12649649	12653044	3.529337882996	12651649	3.161620289087	FBgn0014343	16046	FBgn0036306	77055
65	2R	7146758	7157103	3.527715206146	7152185	3.213305741549	FBgn0033638	3708	FBgn0033638	3708
66	2R	5994430	6002945	3.52068901062	5998432	3.311995618484	FBgn0033529	6459	FBgn0033529	6459
67	3L	7491309	7497548	3.516836166382	7493173	3.227126561678	FBgn0052372	262	FBgn0014011	84047
68	X	1989751	1996221	3.510266304016	1993344	3.436476389567	FBgn0004861	643	FBgn0025626	72052
69	2R	9059386	9066746	3.48561668396	9061853	3.006251699784	FBgn0033853	1042	FBgn0014877	8136
70	3R	8468707	8476492	3.478649139404	8475030	2.96522143152	FBgn0038071	1248	FBgn0038071	1248
71	2R	6091524	6097340	3.477818965912	6093467	3.165752696991	FBgn0004399	23750	FBgn0004399	23750
72	2L	2748398	2761319	3.470372200012	2750621	3.148466640049	FBgn0003075	2099	FBgn0003075	2099
73	3R	4664542	4678118	3.469569206238	4667627	3.223270808949	FBgn0037638	17495	FBgn0011966	19975
74	2L	1401132	1412932	3.463293075562	1410990	3.205696761608	FBgn0002543	9459	FBgn0002543	9459
75	2L	19332361	19339266	3.461709022522	19334201	3.353913187981	FBgn0024245	24952	FBgn0024245	24952
76	2R	1441536	1448183	3.452164173126	1445850	3.087428850286	FBgn0033046	13605	FBgn0033059	137915
77	3R	2926760	2938810	3.446574211121	2931389	3.188544609967	FBgn0040670	11543	FBgn0003884	19129
78	2L	17730413	17740964	3.440740585327	17736706	3.113484522876	FBgn0015609	1256	FBgn0032646	239668
79	2R	8702286	8715644	3.439826488495	8711023	3.258678793907	FBgn0053182	3160	FBgn0028991	5042
80	2L	14438971	14462563	3.437018156052	14445811	3.345648884773	FBgn0028844	5005	FBgn0005771	45051
81	2L	19695507	19699516	3.435056686401	19699426	3.320207214355	FBgn0005590	2462	FBgn0005590	2462
82	3R	22706650	22715760	3.427941799164	22708712	2.890934018528	FBgn0004359	1256	FBgn0002838	7034
83	X	16605479	16612763	3.427395343781	16608945	3.062472432852	FBgn0001250	8426	FBgn0030786	8946
84	3R	7196987	7204990	3.427331447601	7204535	3.2875649333	FBgn0004595	6025	FBgn0026064	28168
85	3L	15947084	15954439	3.419047355652	15951617	3.258931440466	FBgn0012066	1453	FBgn0012066	1453
86	2R	15586754	15590476	3.417338848114	15587489	3.085598665125	FBgn0004364	38885	FBgn0004364	38885
87	3R	14805856	14821946	3.416646957397	14813496	3.174943415324	FBgn0026239	3749	FBgn0026239	3749
88	X	19604877	19618586	3.413170814514	19609120	3.238983154297	FBgn0031071	7745	FBgn0031071	7745
89	3L	12538783	12541797	3.40950345993	12540295	3.249972820282	FBgn0036302	6174	FBgn0004926	39611
90	X	6825854	6836259	3.40754032135	6834190	3.08527172313	FBgn0029927	2464	FBgn0029927	2464
91	3R	19553267	19557276	3.406952381134	19554802	3.128628618577	FBgn0065098	1210	FBgn0028691	4382
92	3L	22332690	22338650	3.403958320618	22336920	3.147323429585	FBgn0004449	4808	FBgn0004449	4808
93	2L	17216434	17221169	3.402597427368	17218422	3.145604554345	FBgn0051745	23057	FBgn0032633	161654
94	2L	14260204	14266937	3.397015571594	14262065	3.158196841969	FBgn0004002	1457	FBgn0028529	93015
95	2R	18550357	18563415	3.39621925354	18557574	3.157357552472	FBgn0003900	3866	FBgn0003900	3866
96	2R	14655987	14660424	3.385743618011	14658954	3.256308106815	FBgn0034418	50	FBgn0000578	2456
97	2L	9148114	9152432	3.382393836975	9150956	3.057334871853	FBgn0032100	13279	FBgn0051887	21113
98	2R	10476521	10482678	3.381799697876	10479009	2.916334211826	FBgn0033987	832	FBgn0033987	832
99	3L	15479248	15484292	3.377257347107	15482227	2.971468342675	FBgn0036503	58	FBgn0036503	58
100	2R	13813560	13817079	3.374720573425	13814854	3.258503324845	FBgn0034326	533	FBgn0034326	533
101	3L	16371611	16378934	3.370129585266	16373179	3.00201523304	FBgn0014163	3919	FBgn0014163	3919
102	3L	2420238	2424373	3.369250774384	2422246	3.180170118809	FBgn0052306	24716	FBgn0053231	26442
103	3R	26578997	26584912	3.368112564087	26580747	2.981129944324	FBgn0039801	8737	FBgn0003720	97290
104	X	14859989	14866476	3.353695869446	14862293	3.000388874727	FBgn0052594	3922	FBgn0030605	35556
105	2L	3601547	3619552	3.340718746185	3609042	3.064199388027	FBgn0002985	2294	FBgn0002985	2294
106	2R	6043911	6055754	3.332036972046	6047885	3.084484736125	FBgn0005630	7190	FBgn0004399	21832
107	2R	12298153	12302087	3.331052303314	12300038	3.168698507197	FBgn0034158	1484	FBgn0025832	70163
108	2R	3469827	3475655	3.330908298492	3473528	3.177756758297	FBgn0026361	207	FBgn0026361	207
109	3L	2560944	2568523	3.330902099609	2566457	2.904371065252	FBgn0010909	3615	FBgn0024939	4525
110	3L	17518991	17523760	3.322503566742	17521135	3.17929837283	FBgn0025455	1912	FBgn0025455	1912
111	X	1977367	1983490	3.321633338928	1979724	2.920375017019	FBgn0004860	1844	FBgn0025626	58432
112	3R	19123122	19128607	3.317852973938	19126323	3.083689004183	FBgn0039071	10412	FBgn0039067	42544
113	2L	6371914	6377583	3.317535877228	6373382	3.120196610689	FBgn0043854	967	FBgn0043854	967
114	3L	4674639	4679487	3.31653213501	4677535	3.01200356203	FBgn0042199	991	FBgn0042199	991
115	2L	4362530	4365504	3.310444355011	4363814	3.108664929867	FBgn0026319	8176	FBgn0026319	8176
116	3L	5951504	5971940	3.307472229004	5967678	2.996225413154	FBgn0052406	3483	FBgn0035656	17726
117	2R	4648825	4652288	3.306472301483	4650490	2.901336580515	FBgn0028955	203	FBgn0033380	24414
118	3R	27017458	27020583	3.305785179138	27018829	2.955135064967	FBgn0004389	117	FBgn0004389	117
119	2R	16109399	16120609	3.300844192505	16115740	3.10684781916	FBgn0050153	4028	FBgn0046816	5204
120	3L	11209971	11214497	3.299140930176	11212223	2.978869527578	FBgn0036150	2338	FBgn0041094	14033
121	3L	3825791	3833645	3.294058322906	3829662	3.001642405987	FBgn0013751	23	FBgn0035464	34861
122	2L	16270778	16276222	3.286604881287	16276174	3.015541129642	FBgn0001994	7483	FBgn0001994	7483
123	3L	301873	306547	3.285913467407	304407	2.898228675127	FBgn0004373	995	FBgn0004373	995
124	2R	14313495	14319532	3.282912254333	14317472	2.956225999196	FBgn0010651	1118	FBgn0010651	1118
125	2L	14019814	14030076	3.280363082886	14026493	3.118919968605	FBgn0028519	517	FBgn0028519	517
126	2L	13595410	13599209	3.276380062103	13597534	3.214520692825	FBgn0028513	348	FBgn0028546	43737
127	2R	18191308	18200851	3.275058269501	18198315	3.041186213493	FBgn0020257	1760	FBgn0020257	1760
128	3R	4113398	4116261	3.27463054657	4114736	3.096184624566	FBgn0037562	1075	FBgn0037568	16244
129	3L	7881887	7887310	3.272934913635	7884358	2.949367859784	FBgn0003041	1540	FBgn0003041	1540
130	2R	18303990	18315062	3.269192218781	18310193	3.140483289957	FBgn0011211	3557	FBgn0011211	3557
131	X	6876226	6887736	3.266956329346	6882459	2.935413062572	FBgn0029931	3385	FBgn0029931	3385
132	3R	10410496	10418955	3.264073848724	10412913	3.089920156142	FBgn0020299	5272	FBgn0020299	5272
133	3R	8860121	8863510	3.263461589813	8862031	2.823845640818	FBgn0038113	2104	FBgn0003308	3772
134	2R	19493694	19497220	3.261083602905	19495586	2.918389292324	FBgn0019948	481	FBgn0034948	10708
135	3L	16439639	16443527	3.260185241699	16441048	2.871403694153	FBgn0004569	7912	FBgn0014163	63950
136	2L	8207978	8215247	3.246239185333	8209462	2.752795051126	FBgn0003607	1671	FBgn0003607	1671
137	3R	6451060	6455874	3.245980262756	6452645	2.924046725035	FBgn0001235	11741	FBgn0001235	11741
138	3L	20561796	20565693	3.237524986267	20563444	3.05225686466	FBgn0037014	7627	FBgn0001320	65760
139	3L	15225598	15229143	3.235523223877	15227734	2.955172146068	FBgn0029114	26834	FBgn0029114	26834
140	3L	8479709	8484120	3.231346130371	8480830	2.894176065922	FBgn0035900	2864	FBgn0035900	2864
141	X	4054517	4059589	3.230717182159	4056528	3.025162696838	FBgn0000635	5201	FBgn0026080	93849
142	2R	15173218	15179768	3.228718757629	15176837	2.478911293877	FBgn0067695	243	FBgn0067695	243
143	3L	2862175	2869276	3.227478027344	2865351	3.102992884318	FBgn0035378	10109	FBgn0035370	114823
144	3R	18963177	18973407	3.224050521851	18967826	2.941471874714	FBgn0004644	55	FBgn0051457	14120
145	2R	19780335	19789519	3.223492145538	19783736	2.873861200669	FBgn0005636	399	FBgn0034987	87779
146	3L	15979963	15993540	3.221926689148	15983021	2.917361577352	FBgn0044028	5718	FBgn0044028	5718
147	3L	9826489	9832018	3.220965862274	9829960	2.872433746562	FBgn0004390	734	FBgn0015618	17363
148	3L	17613575	17620182	3.216870307922	17615585	2.833273887634	FBgn0052179	3950	FBgn0052179	3950
149	2L	1060725	1070164	3.21183681488	1068764	2.995970308781	FBgn0003310	9047	FBgn0003310	9047
150	2L	19317482	19331944	3.210638999939	19318905	3.039166674894	FBgn0032769	22670	FBgn0024245	40248
151	3R	2911652	2916323	3.208769798279	2915244	2.98502813975	FBgn0003884	2984	FBgn0003884	2984
152	3R	6418982	6432307	3.208106040955	6425902	2.806285142899	FBgn0001235	38484	FBgn0001235	38484
153	3R	849981	852730	3.205421447754	851955	2.975825246175	FBgn0037292	37481	FBgn0010313	60453
154	3L	1147474	1152778	3.20334482193	1151009	2.742284744978	FBgn0025525	9797	FBgn0035194	80197
155	2L	4818708	4825223	3.189885139465	4823903	2.621810239904	FBgn0031632	2127	FBgn0031632	2127
156	2R	5440321	5451010	3.186714172363	5443780	2.976182111104	FBgn0033465	21074	FBgn0033466	27582
157	2R	11404408	11409732	3.186210632324	11406110	2.781516467824	FBgn0003425	393	FBgn0003425	393
158	X	17651606	17655027	3.18496799469	17653893	2.936483242932	FBgn0030868	341	FBgn0030870	10884
159	3L	21404611	21417065	3.184339523315	21414305	2.972332954407	FBgn0014143	3908	FBgn0014143	3908
160	3R	12293278	12296599	3.183681488037	12294450	3.003512102015	FBgn0038434	900	FBgn0038434	900
161	3R	11744482	11749353	3.181864261627	11747586	2.874792155098	FBgn0038385	951	FBgn0038385	951
162	3R	10393234	10397849	3.174523353577	10396492	3.045941352844	FBgn0004629	1129	FBgn0004629	1129
163	2L	8379805	8388762	3.171839237213	8387298	2.885867848116	FBgn0041717	2426	FBgn0032036	2831
164	2R	16604186	16611045	3.171213626862	16609266	3.035068303347	FBgn0015721	246	FBgn0011824	4381
165	X	3712754	3715951	3.170361995697	3714643	2.940279231352	FBgn0015565	1080	FBgn0019661	6719
166	3L	9463840	9466918	3.164278030396	9465731	2.724185095893	FBgn0052037	410	FBgn0036005	4017
167	2R	5469838	5473802	3.154809951782	5472277	2.772021489985	FBgn0033467	789	FBgn0033467	789
168	2R	8851370	8855724	3.154142379761	8853646	2.976801872253	FBgn0067725	8259	FBgn0011882	93245
169	X	4613911	4619646	3.152196407318	4617062	2.875610239366	FBgn0025679	308	FBgn0022768	84954
170	3L	11663985	11668462	3.15040397644	11666675	2.988396672642	FBgn0036193	628	FBgn0036193	628
171	2R	6702665	6717037	3.144860744476	6715611	2.751159101725	FBgn0033582	19509	FBgn0033590	36979
172	2R	11623485	11627197	3.138768196106	11625887	2.963350594044	FBgn0034075	539	FBgn0034073	8421
173	3L	15672822	15681530	3.133445739746	15677393	3.011473655701	FBgn0041160	12285	FBgn0041160	12285
174	2R	12970668	12978821	3.129779815674	12973379	2.974050760269	FBgn0028953	835	FBgn0028953	835
175	X	18628086	18636527	3.12420463562	18633577	2.714077276342	FBgn0001090	1961	FBgn0001090	1961
176	3R	2856434	2864477	3.122132778168	2863289	2.841304835151	FBgn0024289	14768	FBgn0010774	42837
177	3R	15755446	15765401	3.114656448364	15756935	2.987423924839	FBgn0038753	2618	FBgn0021776	3907
178	2L	16313434	16318128	3.111688613892	16315806	2.825730770826	FBgn0000250	6224	FBgn0000250	6224
179	3L	13350898	13355330	3.10554599762	13352211	2.94284175424	FBgn0036349	321	FBgn0036349	321
180	3R	11087377	11090566	3.098823070526	11088772	2.7411236763	FBgn0003600	424	FBgn0003600	424
181	3R	937808	949916	3.093551874161	939325	2.839640825987	FBgn0037293	14485	FBgn0010313	26917
182	2R	11213371	11218285	3.090955257416	11214780	2.860855728388	FBgn0050080	1777	FBgn0010426	19837
183	3R	859660	866306	3.068583488464	864905	2.775077311198	FBgn0010313	47503	FBgn0010313	47503
184	3R	18497598	18504474	3.067587852478	18499440	2.707430481911	FBgn0039000	451	FBgn0039000	451
185	3R	26390850	26395892	3.063103675842	26394235	2.80351526597	FBgn0039787	10919	FBgn0039767	140237
186	3L	15187929	15191065	3.060572624207	15189160	2.593345820904	FBgn0029114	11740	FBgn0029114	11740
187	3L	18552551	18554386	3.057570934296	18553974	2.787673513095	FBgn0036791	48	FBgn0036800	33979
188	2R	14183231	14194417	3.056534767151	14192525	2.680643844604	FBgn0023214	4130	FBgn0023214	4130
189	2L	5787859	5790909	3.05624294281	5789266	2.902197276845	FBgn0051913	5235	FBgn0031739	12703
190	3R	19167186	19174570	3.055588245392	19169590	2.746575636022	FBgn0003118	2294	FBgn0002622	14935
191	2R	15545315	15553263	3.050172328949	15550346	2.987932541791	FBgn0034480	30496	FBgn0004364	76028
192	2L	2157538	2167583	3.049877166748	2165061	2.673971400541	FBgn0031393	9301	FBgn0031393	9301
193	3R	6175540	6183923	3.048628807068	6178822	2.866287035101	FBgn0015396	2916	FBgn0015396	2916
194	3L	886895	894486	3.048594474792	892114	2.746430575848	FBgn0028999	557	FBgn0035164	71068
195	3R	12902867	12912935	3.048083782196	12908059	2.855533319361	FBgn0038476	2108	FBgn0038476	2108
196	2R	8499362	8502709	3.045789718628	8500798	2.739790153503	FBgn0005624	3902	FBgn0005624	3902
197	3R	16653011	16657031	3.044277667999	16655857	2.68635598351	FBgn0027493	480	FBgn0038830	5906
198	2L	7041217	7058052	3.039887428284	7043465	2.851713657379	FBgn0051630	998	FBgn0051630	998
199	2L	15486227	15491122	3.039539337158	15488233	2.842194706202	FBgn0002524	6806	FBgn0003448	14035
200	3R	5697029	5701660	3.039282798767	5699824	2.760044771082	FBgn0040536	1039	FBgn0065050	95618
201	3L	21230070	21235553	3.035432815552	21232673	2.853752867381	FBgn0000551	1029	FBgn0037066	12769
202	3R	2572036	2583682	3.034797668457	2581404	2.794852495193	FBgn0026564	723	FBgn0026564	723
203	3R	15683496	15688597	3.034776687622	15684843	2.90287104249	FBgn0038736	1327	FBgn0038741	18296
204	2R	18595420	18599242	3.033047199249	18597768	2.581179350615	FBgn0034820	2906	FBgn0003062	15448
205	2L	16277346	16284397	3.032615184784	16277435	3.06580953598	FBgn0001994	6222	FBgn0001994	6222
206	3R	10473050	10482953	3.029743671417	10478339	2.922170330496	FBgn0026578	3084	FBgn0026578	3084
207	2L	8840630	8853295	3.018361091614	8841999	2.938509071574	FBgn0029123	16374	FBgn0029123	16374
208	3L	5899411	5908776	3.009740829468	5903460	2.622836240133	FBgn0002638	3260	FBgn0002638	3260
209	2L	15733704	15745443	3.002265453339	15739257	2.674444170559	FBgn0010382	4827	FBgn0003936	8354
210	X	3199850	3209471	3.001028060913	3207968	2.694111347198	FBgn0000472	21371	FBgn0000472	21371
211	2R	13669657	13673821	2.997745513916	13671509	2.662141547484	FBgn0022238	1546	FBgn0022238	1546
212	2L	14428887	14437540	2.988869190216	14436186	2.712757503285	FBgn0028871	11055	FBgn0005771	54676
213	2R	8470617	8477059	2.987392425537	8475792	2.45764786005	FBgn0033787	6329	FBgn0004512	13541
214	2R	2322210	2328527	2.984642982483	2326017	2.709924361285	FBgn0033107	856	FBgn0033107	856
215	3L	10302622	10307601	2.979419708252	10304785	2.94412702322	FBgn0067716	10992	FBgn0000629	307292
216	X	14571032	14579717	2.973299980164	14577396	2.825203955173	FBgn0015774	5815	FBgn0015773	89628
217	3L	118519	124424	2.972791194916	121698	2.651276812834	FBgn0035099	8287	FBgn0035105	46256
218	3R	22615030	22628851	2.972454071045	22622976	2.677272544188	FBgn0003717	1789	FBgn0027889	69553
219	3L	22657525	22659773	2.970255851746	22658489	2.734297247494	FBgn0016034	414	FBgn0037200	147558
220	2R	2024754	2030202	2.96813583374	2026515	2.678070741541	FBgn0010347	12443	FBgn0041145	95803
221	3L	13054143	13061008	2.964166641235	13058686	2.917648633321	FBgn0036345	2550	FBgn0010452	29534
222	2R	14784248	14797020	2.963226318359	14788215	2.676502466202	FBgn0003254	2374	FBgn0003254	2374
223	X	7009951	7016193	2.95939540863	7014753	2.434054402744	FBgn0047092	19667	FBgn0029933	71464
224	3R	9794710	9800002	2.959066390991	9797601	2.638892873128	FBgn0015270	6962	FBgn0038196	64286
225	2L	14481024	14493544	2.952121734619	14486319	2.704033907722	FBgn0005771	4543	FBgn0005771	4543
226	3L	2847169	2854791	2.951431274414	2852349	2.811275341932	FBgn0035378	2893	FBgn0035370	101821
227	X	5360157	5364451	2.951018810272	5362725	2.597138881683	FBgn0029771	227	FBgn0029771	227
228	2R	8962718	8967249	2.950199127197	8963886	2.590737679425	FBgn0050062	1641	FBgn0050062	1641
229	3L	14416072	14421678	2.949424743652	14420157	2.74693390727	FBgn0036424	37566	FBgn0036424	37566
230	3R	27096666	27104628	2.947657585144	27098975	2.636691510677	FBgn0039839	7523	FBgn0039831	52549
231	2R	16972965	16976343	2.947385311127	16974076	2.170969458187	FBgn0010415	14674	FBgn0010415	14674
232	2R	10864135	10869635	2.945921421051	10867467	2.777360691744	FBgn0034013	2450	FBgn0000996	28356
233	3R	20992198	21013549	2.944681167603	20999003	2.741889056037	FBgn0039285	620	FBgn0039286	11732
234	2R	19949216	19954310	2.938330173492	19951728	2.665197796292	FBgn0035005	1372	FBgn0019886	71162
235	3L	9001849	9005149	2.937846660614	9003267	2.866636149089	FBgn0035956	8911	FBgn0028789	12057
236	3L	5807826	5811740	2.9375	5809985	2.549316237955	FBgn0003984	9576	FBgn0035640	22955
237	3R	5372008	5379604	2.936128139496	5378170	2.473341941833	FBgn0037707	405	FBgn0037707	405
238	3L	19520853	19529319	2.936060905457	19522086	2.556126201854	FBgn0036886	4405	FBgn0036886	4405
239	3R	17201187	17208604	2.934858322144	17205972	2.587449252605	FBgn0004110	1271	FBgn0043012	110173
240	2R	2992595	3005859	2.930692195892	2998328	2.783802866936	FBgn0015930	3348	FBgn0015930	3348
241	3L	19120343	19125239	2.930294036865	19122297	2.81231969595	FBgn0016797	13588	FBgn0016797	13588
242	3L	13801664	13803885	2.929107666016	13802893	2.539703114827	FBgn0036380	4606	FBgn0036386	91363
243	3L	10820383	10838018	2.928472518921	10825375	2.409777323405	FBgn0026160	6464	FBgn0026160	6464
244	3R	17450998	17472973	2.926644802094	17470054	2.47560784396	FBgn0011766	16073	FBgn0046832	21808
245	2L	5236448	5241760	2.923893928528	5239949	2.772523487315	FBgn0051971	817	FBgn0000228	38609
246	3R	12663451	12668600	2.914366722107	12665389	2.733392238617	FBgn0000014	9620	FBgn0020546	10337
247	3R	18612614	18616510	2.910584926605	18614818	2.558197975159	FBgn0039026	4612	FBgn0039013	62196
248	3R	17977178	17981688	2.90431022644	17979085	2.390264987946	FBgn0053335	11655	FBgn0053335	11655
249	3R	463107	469383	2.903336048126	466341	2.692192077637	FBgn0037261	932	FBgn0037261	932
250	3R	12716024	12720308	2.899236679077	12718166	2.8717138627	FBgn0015350	12716	FBgn0082171	36129
251	3L	17379938	17382972	2.898451328278	17381388	2.583520710468	FBgn0027660	5383	FBgn0027660	5383
252	2L	14550091	14556533	2.898432731628	14554981	2.6764447848	FBgn0028881	5906	FBgn0005771	64119
253	2L	17374010	17381623	2.897404670715	17378560	2.612665484933	FBgn0032633	1516	FBgn0032633	1516
254	3L	21998826	22006456	2.89412689209	22000875	2.733477760764	FBgn0037149	901	FBgn0037149	901
255	2R	15562920	15568335	2.893872261047	15564823	2.705685456594	FBgn0034480	44973	FBgn0004364	61551
256	X	16955958	16960174	2.891925811768	16958703	2.778979441699	FBgn0030820	17129	FBgn0065049	20098
257	X	17336385	17339714	2.891583442688	17338658	2.38439771533	FBgn0030842	15406	FBgn0030851	124755
258	2R	11668407	11671902	2.891506671906	11670382	2.745276037852	FBgn0034082	3275	FBgn0034082	3275
259	2L	19708598	19709903	2.890524864197	19708730	2.594921285456	FBgn0005590	11766	FBgn0005590	11766
260	2L	8141159	8150542	2.885499954224	8145414	2.79488542676	FBgn0051606	2216	FBgn0051607	3536
261	2L	3630686	3634548	2.882617950439	3632869	2.609988521127	FBgn0031554	11188	FBgn0002985	26121
262	3L	14911121	14919679	2.882073402405	14918664	2.541683197021	FBgn0040487	7293	FBgn0040487	7293
263	3L	16008100	16019388	2.876223087311	16014707	2.657707971685	FBgn0003691	1207	FBgn0003691	1207
264	2R	11411349	11420641	2.875577449799	11418785	2.389736771584	FBgn0053463	7495	FBgn0003425	13068
265	3R	670553	685952	2.873238563538	675229	2.656666278839	FBgn0003002	3306	FBgn0003002	3306
266	3L	9775484	9784218	2.872188568115	9778398	2.50221568346	FBgn0044328	9	FBgn0044049	173
267	2R	20170739	20174890	2.870387077332	20173768	2.613629228929	FBgn0035046	1743	FBgn0035046	1743
268	2R	6358544	6361804	2.870164394379	6360356	2.784313762889	FBgn0027525	5723	FBgn0027525	5723
269	2L	8286022	8291389	2.86824464798	8290152	2.569709609537	FBgn0011902	575	FBgn0011902	575
270	3R	9117550	9122244	2.865871429443	9119501	2.894616351408	FBgn0038134	581	FBgn0038134	581
271	3R	5163847	5176720	2.864090919495	5170212	2.623708500582	FBgn0053936	2620	FBgn0053936	2620
272	3L	21531151	21533690	2.862367153168	21532344	2.493185933431	FBgn0023417	355	FBgn0028663	58641
273	3R	23259443	23273061	2.860144615173	23267280	2.375745177269	FBgn0039518	22631	FBgn0039509	153063
274	2R	10484022	10488846	2.859854221344	10486543	2.660216808319	FBgn0033987	8366	FBgn0033987	8366
275	X	8970959	8981179	2.854064941406	8974841	2.713765352964	FBgn0030090	5398	FBgn0030092	19439
276	X	5739126	5748219	2.848960876465	5745495	2.585228555343	FBgn0000042	605	FBgn0000042	605
277	3L	20625952	20635083	2.848313331604	20633563	2.709759095136	FBgn0001320	4359	FBgn0001320	4359
278	X	10337837	10341741	2.845713615417	10339413	2.736231831943	FBgn0052680	458	FBgn0052680	458
279	2R	16873617	16877672	2.842918395996	16875005	2.530425913194	FBgn0000395	482	FBgn0000395	482
280	X	12575699	12590118	2.842761993408	12585880	2.510795801878	FBgn0030418	7477	FBgn0053963	92481
281	2L	5273897	5279771	2.840909957886	5277607	2.487486334408	FBgn0000228	951	FBgn0000228	951
282	2L	4348292	4353374	2.840771198273	4351366	2.537013642928	FBgn0031596	1609	FBgn0026319	20624
283	3L	7961667	7963754	2.840151786804	7962487	2.599177466498	FBgn0011817	9491	FBgn0011817	9491
284	3L	19828613	19835105	2.839995384216	19833279	2.608985245228	FBgn0014037	9947	FBgn0014037	9947
285	3L	20501746	20506594	2.839338779449	20503249	2.694133122762	FBgn0037012	28994	FBgn0037009	48399
286	3L	6235654	6239328	2.838870048523	6237468	2.732966009776	FBgn0001258	828	FBgn0035692	70335
287	2L	22138209	22141638	2.836592674255	22139288	2.660470664501	FBgn0032978	9605	FBgn0032979	17466
288	3R	2585979	2590754	2.835788726807	2587962	2.620032191277	FBgn0000071	353	FBgn0000071	353
289	3L	189363	194912	2.834495067596	192147	2.604923528783	FBgn0035109	2423	FBgn0035110	4072
290	3R	424093	430612	2.83363866806	429153	2.622595650809	FBgn0040685	8729	FBgn0037261	38120
291	2L	19638486	19641105	2.833516120911	19639598	2.595058665556	FBgn0000464	32259	FBgn0005590	57366
292	2L	13864899	13872196	2.830931186676	13867854	2.391021043062	FBgn0028532	18442	FBgn0051842	32816
293	2R	13192912	13196831	2.825340270996	13194994	2.649235861642	FBgn0016059	3364	FBgn0016059	3364
294	2R	5225041	5227719	2.824681758881	5226330	2.779885482788	FBgn0010316	2194	FBgn0023143	21189
295	2R	13264129	13275928	2.823211669922	13268506	2.50591283686	FBgn0034276	2775	FBgn0003545	5532
296	3L	11215427	11223682	2.821976661682	11217252	2.584013602313	FBgn0036150	7367	FBgn0041094	9004
297	3R	20120001	20124948	2.820708274841	20123373	2.757168412209	FBgn0000368	2235	FBgn0000368	2235
298	3R	2709837	2713021	2.819431781769	2711206	2.6995677948	FBgn0001077	21160	FBgn0001077	21160
299	3R	8070906	8079762	2.818468093872	8078640	2.67112681071	FBgn0038008	1269	FBgn0037992	124721
300	2L	9136751	9139825	2.816553115845	9138320	2.713992960313	FBgn0051887	8477	FBgn0051887	8477
301	3L	21658337	21663344	2.816077232361	21661440	2.593418343862	FBgn0037120	1071	FBgn0037134	95866
302	3L	13646474	13650616	2.813614368439	13648949	2.624774203581	FBgn0036379	8253	FBgn0036386	245307
303	2L	12006289	12013225	2.812511920929	12010705	2.55287846397	FBgn0014019	2329	FBgn0032390	20741
304	2R	11246782	11256498	2.810956954956	11250352	2.708587850843	FBgn0050089	8091	FBgn0050089	8091
305	3R	1034519	1039564	2.810341835022	1038001	2.525842517614	FBgn0000340	5146	FBgn0000340	5146
306	3R	20542689	20547721	2.810319900513	20546425	2.260171413422	FBgn0004885	1006	FBgn0003719	29031
307	3R	10499211	10502150	2.806262969971	10500845	2.630833625793	FBgn0038252	11680	FBgn0026578	19422
308	2L	17261423	17266403	2.804021835327	17262785	2.555843919516	FBgn0032629	6124	FBgn0032633	117291
309	X	16474347	16482549	2.800812721252	16478505	2.559203624725	FBgn0030766	3663	FBgn0030766	3663
310	2L	6227482	6230842	2.800622463226	6229388	2.337084686055	FBgn0026755	4338	FBgn0031782	101626
311	3R	817278	823845	2.796974182129	820144	2.476109897389	FBgn0037292	5670	FBgn0004183	46258
312	2R	7061303	7065660	2.79515838623	7062731	2.472204335531	FBgn0000577	18614	FBgn0000577	18614
313	3L	2459573	2468217	2.788108825684	2466682	2.661013154423	FBgn0035344	4657	FBgn0035346	5669
314	2R	17208922	17216934	2.787701129913	17215207	2.611387550831	FBgn0010228	3137	FBgn0010228	3137
315	2R	8737162	8742902	2.787014961243	8740099	2.408824265003	FBgn0043010	1733	FBgn0043010	1733
316	2R	13406464	13416295	2.786449432373	13407726	2.741594707265	FBgn0034283	1479	FBgn0034282	20853
317	3L	7956843	7959368	2.783933162689	7958887	2.479403836387	FBgn0011817	5891	FBgn0011817	5891
318	X	10666748	10671424	2.780764579773	10668456	2.575529322905	FBgn0030235	456	FBgn0030235	456
319	2L	8357715	8368784	2.780412197113	8359424	2.50999045372	FBgn0032026	1774	FBgn0010265	5185
320	3R	11478396	11482768	2.778473377228	11479674	2.586893439293	FBgn0053207	12234	FBgn0053207	12234
321	3L	6793977	6798205	2.776569843292	6795375	2.406765797559	FBgn0003995	31268	FBgn0035714	68515
322	X	11166527	11171742	2.76949596405	11168048	2.270859453413	FBgn0003411	484	FBgn0003411	484
323	X	3006156	3010065	2.768848657608	3008462	2.677210471209	FBgn0004647	17434	FBgn0004647	17434
324	3R	13218582	13221662	2.766652584076	13220322	2.42531487521	FBgn0025456	17	FBgn0025456	17
325	3R	11067599	11072344	2.7630610466	11069468	2.281037863563	FBgn0001219	1101	FBgn0001219	1101
326	3R	24897340	24901147	2.759411334991	24898948	2.426595295177	FBgn0039632	10067	FBgn0039633	23761
327	2L	10056097	10060441	2.758179664612	10058955	2.554650574923	FBgn0032178	1942	FBgn0011823	2049
328	2L	12477265	12480129	2.755419254303	12478705	2.281982243061	FBgn0051858	18590	FBgn0040286	44040
329	3L	15284754	15289430	2.749186515808	15286519	2.488585752599	FBgn0036494	15440	FBgn0036494	15440
330	2L	21604333	21606761	2.748712539673	21606680	2.621428108215	FBgn0032955	4512	FBgn0022893	10841
331	3R	11809838	11816611	2.748617172241	11815111	2.563084546257	FBgn0003507	3188	FBgn0003507	3188
332	3R	433846	435323	2.74809885025	434577	2.465866148472	FBgn0013743	4020	FBgn0037261	32696
333	3L	274782	283972	2.747498512268	280810	2.592760324478	FBgn0035128	544	FBgn0035128	544
334	3L	14158632	14163453	2.746984958649	14161784	2.498037179311	FBgn0013718	5648	FBgn0013718	5648
335	X	9930782	9938814	2.745847702026	9933521	2.155587832133	FBgn0030179	1767	FBgn0030179	1767
336	X	10650781	10657464	2.740304946899	10654046	2.523924631231	FBgn0030235	13954	FBgn0030235	13954
337	2L	355385	358495	2.739166259766	356482	2.514656305313	FBgn0031250	1386	FBgn0031250	1386
338	X	19053675	19056353	2.738259315491	19054920	2.416381895542	FBgn0031001	359	FBgn0031001	359
339	2L	2012800	2015364	2.737175941467	2014058	2.36787406136	FBgn0051669	808	FBgn0031391	133229
340	2R	15573595	15584156	2.735290527344	15581588	2.407813633189	FBgn0004364	44786	FBgn0004364	44786
341	2L	16738349	16743384	2.73420381546	16742444	2.344055139101	FBgn0032600	3111	FBgn0032600	3111
342	2L	11484517	11487518	2.733672618866	11486040	2.16000067393	FBgn0003313	149	FBgn0003313	149
343	3R	23752365	23758983	2.730742454529	23757201	2.451059937477	FBgn0051053	3323	FBgn0027579	6286
344	X	13053556	13065124	2.729573726654	13064009	2.549302493825	FBgn0052639	6451	FBgn0052639	6451
345	3R	21859819	21863849	2.728147506714	21861908	2.71813140196	FBgn0002633	852	FBgn0002633	852
346	3R	9538177	9546518	2.726615428925	9544857	2.514571358176	FBgn0038175	969	FBgn0038175	969
347	3L	20213863	20217724	2.723785877228	20215267	2.633359730244	FBgn0036962	6091	FBgn0003124	28579
348	3R	19710753	19713803	2.718520641327	19712171	2.527204275131	FBgn0025574	3626	FBgn0025574	3626
349	3R	9264986	9268008	2.718194961548	9266038	2.451339609483	FBgn0004049	5334	FBgn0000046	14331
350	2L	10606451	10612818	2.71614408493	10608972	2.568696916103	FBgn0032271	22081	FBgn0032269	31180
351	X	6123925	6126405	2.715084791183	6124882	2.366367424236	FBgn0052744	375	FBgn0029857	8508
352	3R	12524938	12530420	2.713765144348	12526859	2.29518955946	FBgn0003944	33489	FBgn0063261	50252
353	3R	6505118	6510869	2.711956501007	6507316	2.156917151283	FBgn0037819	2417	FBgn0001235	42930
354	2R	9824482	9828911	2.710922241211	9827460	2.402167956034	FBgn0033921	10244	FBgn0033922	13229
355	3L	21382177	21385379	2.710460662842	21383343	2.572307642768	FBgn0033583	3680	FBgn0014143	27054
356	2L	6917285	6923271	2.704146385193	6921871	2.50457500009	FBgn0004838	1161	FBgn0004838	1161
357	X	2264353	2267559	2.703480243683	2264789	2.419684802785	FBgn0040385	2266	FBgn0001150	20330
358	X	14477973	14490472	2.70246887207	14483599	2.52643597126	FBgn0015773	4169	FBgn0015773	4169
359	3L	11804114	11807943	2.700535774231	11805536	2.3468207752	FBgn0000404	1988	FBgn0000404	1988
360	3R	3937831	3942980	2.6994099617	3939590	2.452072790691	FBgn0004210	8533	FBgn0037550	12465
361	3L	18558480	18559257	2.698628902435	18558854	2.528426742554	FBgn0003683	170	FBgn0036800	29099
362	3R	9495556	9500152	2.694417953491	9496957	2.235829914317	FBgn0038165	866	FBgn0004587	9935
363	3L	15662271	15671264	2.689447402954	15665449	2.369266331196	FBgn0041160	341	FBgn0041160	341
364	2L	1459136	1465072	2.6877784729	1462443	2.490185101827	FBgn0051925	11600	FBgn0002543	41994
365	3R	13903246	13908703	2.685997486115	13906558	2.548336148262	FBgn0038566	285	FBgn0038566	285
366	3L	19045476	19052303	2.685849666595	19048509	2.401305377483	FBgn0036844	3172	FBgn0036844	3172
367	2R	10642678	10649108	2.684254646301	10647542	2.424588371726	FBgn0033993	15076	FBgn0033989	140456
368	2R	2096677	2099160	2.680002212524	2097952	2.671014249325	FBgn0033076	14839	FBgn0041145	24366
369	2R	7531300	7536356	2.674022674561	7534316	2.147472858429	FBgn0004839	1415	FBgn0011704	32966
370	X	7064750	7077105	2.673661231995	7066833	2.666496038437	FBgn0029939	28521	FBgn0025549	69707
371	3L	12071659	12074394	2.673315525055	12073238	2.172629863024	FBgn0036246	10648	FBgn0036248	18952
372	3R	12595762	12600844	2.669871807098	12599017	2.564377167646	FBgn0020556	106	FBgn0020556	106
373	3L	468037	475779	2.669560909271	471033	2.535665154457	FBgn0065092	52583	FBgn0035140	53350
374	2L	2446920	2459100	2.667811393738	2456899	2.57784050703	FBgn0012017	3145	FBgn0015816	35767
375	3R	19018031	19023660	2.667107105255	19019328	2.320242464542	FBgn0011596	10428	FBgn0039066	57938
376	2L	21019920	21024792	2.666967868805	21021930	2.549735844135	FBgn0010395	18495	FBgn0023388	108015
377	2R	3539959	3545520	2.666790008545	3542936	2.361670282152	FBgn0025360	510	FBgn0021814	48912
378	3L	594887	606717	2.66654586792	597326	2.33430037779	FBgn0016715	7236	FBgn0064191	28465
379	3R	16919749	16924189	2.665731430054	16922474	2.433630243937	FBgn0038853	1053	FBgn0010770	19484
380	2R	16413692	16417162	2.664149284363	16415160	2.522901535034	FBgn0034560	2126	FBgn0034565	70659
381	2R	5586511	5591440	2.660186767578	5589466	1.99413652981	FBgn0033483	712	FBgn0033483	712
382	2L	6211175	6217805	2.656484603882	6213697	2.369052045486	FBgn0026755	11353	FBgn0031782	85935
383	X	2146472	2164989	2.655953407288	2164907	2.533968067169	FBgn0054052	13513	FBgn0023526	16005
384	2R	19693164	19700457	2.652048110962	19698333	2.221800972434	FBgn0034987	2376	FBgn0034987	2376
385	3R	169227	176793	2.649368286133	174456	2.607120541965	FBgn0001204	2084	FBgn0001204	2084
386	X	18142220	18149417	2.649033069611	18145067	2.673866776859	FBgn0004956	3305	FBgn0004956	3305
387	2L	18770020	18780379	2.645793914795	18779017	2.34230299557	FBgn0045852	784	FBgn0032717	56579
388	3R	18862228	18871647	2.645657062531	18865556	2.552666832419	FBgn0039041	2407	FBgn0051457	88150
389	3L	12055552	12058435	2.644117355347	12057339	2.464046478271	FBgn0028679	1607	FBgn0036248	34851
390	X	6934372	6943633	2.643909454346	6941773	2.441507220268	FBgn0029933	1516	FBgn0029933	1516
391	3R	11407183	11415076	2.64098238945	11410441	2.378537598778	FBgn0038350	31947	FBgn0053207	81467
392	X	4790329	4793703	2.640659332275	4792017	2.507550060749	FBgn0004368	7648	FBgn0004368	7648
393	3R	627366	634546	2.636021614075	629257	2.334341890672	FBgn0037278	1812	FBgn0037278	1812
394	X	8673655	8679199	2.631816387177	8676454	2.315611124039	FBgn0052710	11996	FBgn0030061	116267
395	2R	16980911	16986178	2.631415843964	16984982	2.356651599591	FBgn0010415	3768	FBgn0010415	3768
396	2L	16400796	16403686	2.630222797394	16401813	2.241424441338	FBgn0020416	39396	FBgn0025678	49123
397	2R	16352551	16356182	2.626890182495	16353836	2.433808207512	FBgn0034552	3665	FBgn0016984	13840
398	2R	14074043	14081432	2.626843452454	14079488	2.487985938787	FBgn0050115	2990	FBgn0050119	25040
399	3R	15154417	15159750	2.626420497894	15158259	2.25280213356	FBgn0000463	6324	FBgn0000463	6324
400	X	2283451	2300453	2.625955581665	2293440	2.243278503418	FBgn0003714	6692	FBgn0001150	8321
401	2L	7210649	7214082	2.620927333832	7212601	2.404919028282	FBgn0031897	7428	FBgn0031897	7428
402	2L	1483347	1487550	2.619953632355	1486122	2.509073650136	FBgn0051928	6192	FBgn0031345	31316
403	2R	4147135	4156783	2.619390487671	4155461	2.451437950134	FBgn0003892	5987	FBgn0003892	5987
404	3R	10503772	10510575	2.619287014008	10505382	2.53892808802	FBgn0038252	16217	FBgn0051314	17675
405	2L	2870959	2876241	2.617391586304	2873803	2.382228093989	FBgn0051694	715	FBgn0004584	98873
406	2L	5776839	5783144	2.616635322571	5781115	2.369184195995	FBgn0051913	2916	FBgn0031739	20854
407	3L	4091136	4094548	2.615283966064	4092596	2.339232412974	FBgn0028484	859	FBgn0028484	859
408	X	15933238	15937152	2.614239215851	15934704	2.371004422506	FBgn0030726	4145	FBgn0030718	114009
409	3L	9352620	9358898	2.613701343536	9354116	2.213344722986	FBgn0001227	730	FBgn0011769	9132
410	X	3704966	3710673	2.611221313477	3707432	2.332781881094	FBgn0019661	492	FBgn0019661	492
411	2R	8458165	8465508	2.610407829285	8463801	2.467814810136	FBgn0004512	1550	FBgn0004512	1550
412	3R	12626604	12632505	2.606719970703	12628992	2.520741518806	FBgn0015230	14959	FBgn0020556	30081
413	3R	15816357	15824744	2.602660179138	15821315	2.425872045405	FBgn0038755	12929	FBgn0038768	36227
414	3L	411285	414961	2.602633476257	413766	2.125093488132	FBgn0035139	3657	FBgn0035136	68851
415	3L	6740033	6742388	2.601857185364	6741248	2.097061802359	FBgn0052392	4055	FBgn0035714	14388
416	3R	20043770	20048394	2.600489616394	20045805	2.433695729574	FBgn0026257	1059	FBgn0026257	1059
417	3R	12551235	12561202	2.599831581116	12560294	2.337605921427	FBgn0003944	54	FBgn0063261	16817
418	2L	21089078	21094039	2.591304302216	21092903	2.445861562093	FBgn0040297	711	FBgn0023388	37042
419	2R	8494478	8498134	2.589688777924	8496930	2.138933967142	FBgn0005624	34	FBgn0005624	34
420	X	573071	577311	2.588663578033	575948	2.403433391026	FBgn0029531	32170	FBgn0065054	44947
421	2L	18875933	18879834	2.58848285675	18877298	2.10171845754	FBgn0003896	113	FBgn0032717	41702
422	3R	10286639	10296879	2.588177680969	10287956	2.402789354324	FBgn0051330	29054	FBgn0038234	49634
423	2L	7308679	7313076	2.585573196411	7310329	2.354747603921	FBgn0004009	3168	FBgn0004009	3168
424	3R	25864757	25870544	2.583723068237	25866969	2.351719295277	FBgn0003510	32	FBgn0003510	32
425	2L	16318332	16322942	2.579068183899	16319693	2.409186279072	FBgn0000250	2337	FBgn0000250	2337
426	2R	1700397	1705798	2.578995704651	1703842	2.48223477602	FBgn0033068	447	FBgn0033068	447
427	X	2837325	2846889	2.578661680222	2838783	2.256021946669	FBgn0003285	8795	FBgn0004647	152245
428	2R	8100998	8110528	2.578451156616	8105371	2.300929814577	FBgn0050055	161	FBgn0050055	161
429	3R	9248970	9252669	2.577969551086	9251496	1.952444911003	FBgn0000046	211	FBgn0000046	211
430	2R	8050444	8052862	2.577509403229	8051696	2.287219405174	FBgn0011592	6733	FBgn0011592	6733
431	3L	13380000	13384352	2.573726654053	13383007	2.53366085887	FBgn0036356	3393	FBgn0036351	27717
432	2L	7008384	7011838	2.572925567627	7010411	2.272807233474	FBgn0031880	3085	FBgn0051908	16884
433	2L	21838218	21844412	2.570977687836	21841209	2.074923908009	FBgn0003866	25021	FBgn0003866	25021
434	3L	1555195	1558581	2.567858695984	1557186	2.419509781731	FBgn0035236	4470	FBgn0035236	4470
435	3L	19006244	19011217	2.566871643066	19009073	2.213552802801	FBgn0002945	1517	FBgn0002945	1517
436	2L	6609738	6613861	2.566711425781	6611727	2.062250077724	FBgn0031836	704	FBgn0031836	704
437	2R	7407225	7410795	2.566186904907	7408723	2.338065412309	FBgn0015543	307	FBgn0015543	307
438	2L	8550104	8554066	2.565822601318	8551239	2.329531585469	FBgn0011259	7906	FBgn0029004	22621
439	2L	7518343	7521759	2.557393550873	7520055	2.328121840954	FBgn0011283	22695	FBgn0053529	24368
440	3R	15	3283	2.557353019714	198	2.527880375202	FBgn0037213	182	FBgn0037213	182
441	3L	6800228	6806991	2.557069778442	6802792	2.082555413246	FBgn0003995	38685	FBgn0035714	75932
442	3R	7707614	7714967	2.557061672211	7712276	2.446605457979	FBgn0037960	611	FBgn0037955	64066
443	2L	7242320	7250472	2.554890632629	7247634	1.989919802722	FBgn0031900	5138	FBgn0031898	24555
444	2R	16365699	16368506	2.554266929626	16367021	2.415410161018	FBgn0034554	6662	FBgn0016984	27025
445	3L	15196839	15202663	2.554172515869	15200666	2.303407371044	FBgn0029114	234	FBgn0029114	234
446	2L	20951635	20958175	2.553556442261	20956732	2.313745677471	FBgn0032909	196	FBgn0032906	42995
447	3R	17437361	17443377	2.548664093018	17442045	2.237108170986	FBgn0046832	6201	FBgn0046832	6201
448	2R	7256934	7259500	2.548001289368	7258250	2.213438097636	FBgn0033649	18420	FBgn0033652	48026
449	X	16164864	16172271	2.546460151672	16167340	2.308634638786	FBgn0011764	209	FBgn0011764	209
450	3L	12655474	12659600	2.545835494995	12657380	2.305231690407	FBgn0014343	10315	FBgn0036306	71324
451	X	1086299	1094249	2.545780181885	1089775	2.413613263298	FBgn0026875	3679	FBgn0026875	3679
452	3R	6439124	6446450	2.544751644135	6444509	2.371422971998	FBgn0001235	19877	FBgn0001235	19877
453	3R	21864429	21870322	2.544473171234	21865657	2.31761354208	FBgn0000591	389	FBgn0000591	389
454	3R	13650564	13653221	2.543856143951	13652086	2.251854111167	FBgn0051246	14820	FBgn0051246	14820
455	3R	397866	401639	2.543751716614	400092	2.095667123795	FBgn0052945	4223	FBgn0037261	67181
456	X	10883742	10885698	2.541970252991	10885228	2.399890359243	FBgn0040851	2295	FBgn0028686	85178
457	3L	9086260	9088878	2.541611194611	9087860	2.399581262044	FBgn0011206	16439	FBgn0028789	72536
458	2L	19213282	19219810	2.539876461029	19215741	2.38395948971	FBgn0015380	29466	FBgn0032762	86386
459	3R	11896147	11899495	2.538097381592	11897933	2.195483446121	FBgn0038397	4699	FBgn0038396	22540
460	3R	4800500	4804382	2.537430286407	4801857	2.486407339573	FBgn0037646	4786	FBgn0022347	16810
461	X	8279961	8285171	2.535075187683	8283268	2.207550665912	FBgn0030038	952	FBgn0030038	952
462	3R	14895521	14899720	2.534543991089	14897569	2.277081608772	FBgn0004876	22507	FBgn0038678	23050
463	3R	26211428	26221520	2.533253669739	26214388	2.567083639257	FBgn0015222	537	FBgn0039764	35166
464	2R	1718850	1724829	2.532988548279	1721536	2.383724975586	FBgn0021847	30	FBgn0033073	425
465	2L	21862353	21865177	2.532778739929	21864689	2.493896365166	FBgn0032965	21165	FBgn0003866	48501
466	3L	7341524	7346943	2.531022071838	7344403	2.236672984229	FBgn0082598	657	FBgn0082598	657
467	2R	4914591	4920432	2.530369758606	4918479	2.216273128986	FBgn0053774	6382	FBgn0053774	6382
468	2R	7496761	7502493	2.530060768127	7498319	2.342949509621	FBgn0053145	540	FBgn0011704	3031
469	3R	12743429	12750500	2.528652667999	12746451	2.191631168127	FBgn0051270	3056	FBgn0082171	64414
470	3R	44080	47568	2.528324604034	45709	2.477060139179	FBgn0051516	143	FBgn0037220	12368
471	3R	4292408	4296466	2.528177261353	4295112	2.410285711288	FBgn0051369	25565	FBgn0040529	128349
472	2L	19860546	19866094	2.526175498962	19862862	2.470646232367	FBgn0032826	476	FBgn0043021	50519
473	3R	9626694	9640111	2.525996208191	9638541	2.13976260594	FBgn0053327	300	FBgn0053327	300
474	X	8046850	8062834	2.525602340698	8056382	2.228203564882	FBgn0030025	29538	FBgn0030028	60258
475	2R	13383342	13387760	2.517093658447	13385745	2.29863677706	FBgn0034282	1128	FBgn0034282	1128
476	3L	4234617	4239220	2.516736507416	4236820	2.110159993172	FBgn0041171	1021	FBgn0041171	1021
477	3R	4571327	4575457	2.5165143013	4574522	2.119900941849	FBgn0037624	994	FBgn0037621	17106
478	3R	7174950	7182285	2.516035079956	7177898	2.172629475594	FBgn0026064	1531	FBgn0026064	1531
479	3L	4212673	4218405	2.515344619751	4214354	2.431334853172	FBgn0001257	5325	FBgn0011692	11914
480	3L	8498653	8502443	2.515203475952	8501055	2.37235814333	FBgn0024236	1864	FBgn0024236	1864
481	3L	20940560	20946528	2.514005661011	20942802	2.119771450758	FBgn0037042	17245	FBgn0003415	18463
482	X	11550380	11561049	2.510757446289	11553776	2.498259735107	FBgn0030329	963	FBgn0030328	975
483	2L	9420621	9424000	2.509672641754	9421493	2.195569737752	FBgn0032116	4900	FBgn0002973	16020
484	3L	1903017	1909027	2.508051872253	1904939	1.788951635361	FBgn0035291	8	FBgn0002183	45071
485	3R	18880407	18884025	2.50519657135	18881744	2.285649636213	FBgn0039045	1524	FBgn0051457	71962
486	2R	11268369	11272644	2.5040102005	11270465	2.385293185711	FBgn0050089	28204	FBgn0050089	28204
487	X	548931	550952	2.502970695496	550539	2.487150600978	FBgn0021764	6878	FBgn0025637	37646
488	2L	10294390	10296735	2.502752780914	10295374	2.427901043611	FBgn0032209	75	FBgn0032203	30036
489	4	526026	530950	2.501493930817	530398	2.038688629866	FBgn0004607	6297	FBgn0026777	202051
490	X	2240972	2245959	2.501158237457	2244606	2.307001815123	FBgn0040387	786	FBgn0001150	40513
491	X	2990365	2999928	2.501128196716	2995860	2.376512639663	FBgn0004647	4832	FBgn0004647	4832
492	X	15152706	15157981	2.500638961792	15154118	2.158273398876	FBgn0004924	689	FBgn0004924	689
493	3L	11329363	11332676	2.498695373535	11331115	2.276509433985	FBgn0036155	7717	FBgn0041094	104859
494	X	20526875	20529811	2.497302055359	20528174	2.037537715014	FBgn0031129	18462	FBgn0003300	23057
495	2L	13850019	13852520	2.495715141296	13851093	2.25677549839	FBgn0028532	1681	FBgn0051842	16055
496	2L	5549431	5552797	2.494817018509	5550868	2.159781147452	FBgn0031718	158	FBgn0031718	158
497	3R	4846825	4853052	2.491720676422	4850190	2.461582422256	FBgn0015014	4451	FBgn0015014	4451
498	3L	12562435	12567042	2.491490840912	12565742	2.213156836373	FBgn0015904	11121	FBgn0004926	65058
499	2L	9580804	9589162	2.491428852081	9583467	2.413196283228	FBgn0014179	1725	FBgn0015393	116367
500	2L	15724317	15733516	2.49005317688	15729252	2.245153230779	FBgn0010382	14832	FBgn0003936	18359
501	2L	8808618	8812588	2.488528251648	8809954	2.21194042879	FBgn0029123	15671	FBgn0029123	15671
502	3L	14923155	14935977	2.48601770401	14933498	2.17956904804	FBgn0026320	1108	FBgn0026320	1108
503	3L	21399826	21402737	2.485093593597	21401706	2.227356592814	FBgn0014143	8691	FBgn0014143	8691
504	3R	1832066	1834825	2.484247207642	1833426	2.25349112118	FBgn0003261	875	FBgn0003261	875
505	3L	11405639	11415702	2.484194755554	11408272	2.197640362908	FBgn0036158	6045	FBgn0036165	53235
506	2R	15841457	15844405	2.483988761902	15842899	2.177056312561	FBgn0034504	769	FBgn0034504	769
507	2L	21827531	21837762	2.482328414917	21835300	2.219807793112	FBgn0003866	19112	FBgn0003866	19112
508	3R	162738	167918	2.482137680054	166337	2.266195689931	FBgn0037236	1050	FBgn0001204	6035
509	X	9110453	9118072	2.481933832169	9113744	2.193234473467	FBgn0052703	904	FBgn0030121	4366
510	2L	14584105	14587041	2.480965137482	14585329	2.230765581131	FBgn0028912	13530	FBgn0005771	94467
511	3R	878666	883745	2.478096961975	882030	2.266272366047	FBgn0010313	30378	FBgn0010313	30378
512	X	16035541	16040928	2.477109909058	16037509	2.205003529787	FBgn0000459	13162	FBgn0000459	13162
513	2R	19048694	19064485	2.473747968674	19050810	2.085686117411	FBgn0041234	700	FBgn0050185	831
514	2L	21614853	21623128	2.473591327667	21620797	2.319816335042	FBgn0023416	605	FBgn0022893	3276
515	2L	12064588	12067206	2.473462104797	12066309	2.067422193639	FBgn0032405	464	FBgn0032404	9985
516	3L	8643163	8647314	2.473030090332	8645157	2.271312300364	FBgn0001168	4549	FBgn0001168	4549
517	3L	11897317	11902361	2.472160339355	11899332	2.231069340425	FBgn0036222	628	FBgn0000404	91808
518	3L	17340484	17345765	2.470496177673	17343646	2.087361514568	FBgn0036715	1142	FBgn0026197	23071
519	3R	25281518	25288232	2.467263221741	25286875	2.236320845286	FBgn0004369	3584	FBgn0039664	28341
520	2R	7628673	7631675	2.465786457062	7630401	2.108663260937	FBgn0033681	4378	FBgn0027504	36563
521	3R	21280554	21283997	2.465391159058	21282636	2.412758439779	FBgn0004509	16142	FBgn0039337	20089
522	3L	12456765	12462640	2.464319705963	12459013	2.191792297363	FBgn0053725	624	FBgn0027936	19236
523	2L	3463113	3467686	2.462670326233	3466436	2.166193765752	FBgn0021967	274	FBgn0021967	274
524	3R	20452761	20457292	2.461285591125	20456161	1.99308795929	FBgn0046685	351	FBgn0039212	4859
525	3R	2687108	2692759	2.461202144623	2691645	2.119006830103	FBgn0001077	1599	FBgn0001077	1599
526	2R	15568529	15573326	2.460923194885	15571730	2.207179153667	FBgn0034480	51880	FBgn0004364	54644
527	2R	20223794	20234157	2.460868358612	20230198	2.137676239014	FBgn0053988	14055	FBgn0053228	53056
528	3L	1437748	1441433	2.459926366806	1440123	2.016772180796	FBgn0004635	7201	FBgn0004635	7201
529	3R	12074518	12083012	2.457974433899	12081133	2.152304172516	FBgn0040237	8677	FBgn0011253	17043
530	3L	19938517	19941872	2.455887794495	19940669	2.089635344113	FBgn0036930	2007	FBgn0036918	83135
531	X	17660065	17667266	2.455398082733	17664216	2.281643082114	FBgn0030870	561	FBgn0030870	561
532	3L	5593767	5600337	2.45517873764	5595273	2.232307630427	FBgn0035625	9657	FBgn0035625	9657
533	3L	8625895	8628929	2.455124855042	8627392	2.339182236615	FBgn0035922	3921	FBgn0001168	22314
534	2L	4998185	5001892	2.454894065857	5000458	2.171261843513	FBgn0053113	9286	FBgn0010607	29005
535	3L	10637878	10641044	2.454354763031	10639597	2.056929644416	FBgn0010762	907	FBgn0010762	907
536	2L	3812523	3831059	2.452102661133	3822797	2.357252015008	FBgn0003430	2883	FBgn0003430	2883
537	2L	21734660	21737927	2.451315879822	21736743	2.277467787266	FBgn0032960	8311	FBgn0032960	8311
538	2R	17029787	17039230	2.450156211853	17032751	2.356430649757	FBgn0003731	2164	FBgn0010415	44001
539	X	3684537	3694965	2.448833465576	3690546	2.222767978907	FBgn0000542	9213	FBgn0000542	9213
540	2R	6605172	6607848	2.448728561401	6606640	2.35512752533	FBgn0040765	9270	FBgn0033581	59323
541	2L	12432338	12438034	2.448404312134	12435661	2.168608833762	FBgn0040286	996	FBgn0040286	996
542	2R	3743244	3763456	2.442828178406	3758367	2.235120436724	FBgn0033277	7702	FBgn0010109	14227
543	3L	21820685	21823902	2.441595077515	21822383	2.276877530416	FBgn0014362	8913	FBgn0046301	56337
544	2L	2574240	2581825	2.4407787323	2577631	2.335652435527	FBgn0031435	40	FBgn0031435	40
545	3L	8526887	8529408	2.439057826996	8528055	2.28091469933	FBgn0020254	7149	FBgn0024236	28864
546	X	765323	768279	2.436628341675	766728	2.11792755127	FBgn0029539	15425	FBgn0040339	18230
547	3R	735691	744130	2.43609046936	740197	2.014853589675	FBgn0051536	3919	FBgn0004183	33689
548	3R	10642089	10646601	2.43344783783	10643820	2.285251393038	FBgn0038262	16293	FBgn0038258	55062
549	3L	18324952	18330351	2.432287216187	18326943	2.268773920396	FBgn0011706	36719	FBgn0011706	36719
550	3L	775051	779784	2.431356430054	777594	2.237006636227	FBgn0052341	2856	FBgn0035162	39340
551	3R	10861274	10866583	2.428597450256	10864936	2.103045435513	FBgn0038281	1848	FBgn0028662	135140
552	2L	21964297	21967290	2.428024291992	21965958	2.341551087119	FBgn0032969	14568	FBgn0003866	149770
553	2L	7298478	7302016	2.427705049515	7299935	2.270899232229	FBgn0004009	7226	FBgn0004009	7226
554	3L	9433990	9439560	2.426369667053	9435684	2.288758605719	FBgn0052043	660	FBgn0052043	660
555	X	3230718	3238786	2.423732757568	3236626	2.095342904329	FBgn0000472	7287	FBgn0000472	7287
556	3L	140449	142837	2.423104286194	141506	2.177231729031	FBgn0035101	2836	FBgn0035105	26448
557	3L	19131917	19138280	2.422979354858	19136940	2.247727274895	FBgn0016797	1055	FBgn0016797	1055
558	3R	5702573	5709335	2.416516304016	5705549	2.401133835316	FBgn0037767	4152	FBgn0065050	101343
559	3L	5850255	5857335	2.416110515594	5856043	2.252533548019	FBgn0035643	311	FBgn0052409	17446
560	3R	12646487	12653780	2.416097164154	12652211	2.213382440455	FBgn0000014	3558	FBgn0020546	23515
561	2R	16053067	16055128	2.411952018738	16054230	2.182076734655	FBgn0034514	102	FBgn0034514	102
562	3R	20093166	20100950	2.409618377686	20098887	2.023966172162	FBgn0029146	134	FBgn0051130	7906
563	2R	12028524	12037509	2.406896591187	12032085	2.053140521049	FBgn0011260	17026	FBgn0034138	54015
564	2L	2884140	2890481	2.40684223175	2889224	1.984476987053	FBgn0041111	3272	FBgn0004584	83452
565	2R	1692277	1695007	2.406831264496	1693954	2.093984379488	FBgn0011935	3636	FBgn0011935	3636
566	2L	20753483	20761657	2.406054496765	20756491	2.260742485523	FBgn0000251	1837	FBgn0000986	33983
567	3R	16396541	16404052	2.402774333954	16399683	2.349289333119	FBgn0038806	3047	FBgn0038805	3058
568	3R	26674106	26688339	2.402558326721	26675501	2.300509144278	FBgn0003720	2536	FBgn0003720	2536
569	2L	158177	164053	2.402205467224	162013	1.993741095066	FBgn0016977	2979	FBgn0016977	2979
570	2L	12649363	12651850	2.402105808258	12650579	1.852465349085	FBgn0004394	7250	FBgn0002970	32231
571	2L	1117373	1123044	2.40149974823	1119649	2.322282218933	FBgn0031302	6661	FBgn0031302	6661
572	3L	14719405	14728418	2.400810241699	14723702	2.186194165548	FBgn0013263	2606	FBgn0036449	27980
573	2L	105820	110428	2.400789737701	109328	2.327730298042	FBgn0005278	2425	FBgn0002931	21946
574	X	18129721	18141902	2.400574684143	18131869	2.236058998108	FBgn0030911	5353	FBgn0004956	9893
575	2R	10892365	10897667	2.400090694427	10893863	2.228988051414	FBgn0026370	1718	FBgn0000996	1960
576	X	19720249	19725426	2.394159317017	19722961	2.197661195483	FBgn0000076	1036	FBgn0031079	36973
577	3R	17958079	17961777	2.3941218853	17960225	2.212852337781	FBgn0051163	645	FBgn0053335	30515
578	3R	8268720	8271249	2.393873214722	8270117	2.229074646445	FBgn0038052	3258	FBgn0038046	15115
579	2L	15318505	15324916	2.393537998199	15320587	2.172587675207	FBgn0041103	4752	FBgn0001981	9206
580	3R	2824220	2827959	2.39271068573	2826628	1.989284451803	FBgn0000095	1678	FBgn0010774	79498
581	2R	7038184	7046772	2.392479896545	7045525	2.012486906613	FBgn0000577	1408	FBgn0000577	1408
582	X	8064286	8067562	2.391859054565	8065707	2.068239941316	FBgn0030025	20213	FBgn0030028	50933
583	3L	3019456	3022941	2.390419960022	3021314	2.243618547916	FBgn0035388	2584	FBgn0035388	2584
584	3R	4524126	4529591	2.388723373413	4526649	2.233879986931	FBgn0037612	55	FBgn0001180	3109
585	2L	3069551	3073070	2.386062145233	3072095	2.303007125854	FBgn0027571	15480	FBgn0003934	23394
586	2R	18440222	18445216	2.385527610779	18441931	2.279747068882	FBgn0034800	808	FBgn0034802	2599
587	3L	19724072	19726952	2.384335517883	19725491	2.134884536266	FBgn0013974	1915	FBgn0014037	117735
588	3L	21276551	21284349	2.383664608002	21280630	2.204967916012	FBgn0037076	35	FBgn0037066	60726
589	X	8497897	8500970	2.382667541504	8499913	2.311612213359	FBgn0004102	4027	FBgn0004102	4027
590	2R	17828665	17832592	2.38050031662	17830497	2.19380645191	FBgn0013272	5253	FBgn0013272	5253
591	2L	3832280	3839052	2.374581336975	3834092	2.110517670127	FBgn0004567	2750	FBgn0004567	2750
592	X	1678902	1681937	2.373692512512	1680241	2.152324080467	FBgn0029591	1575	FBgn0029591	1575
593	X	19546092	19553500	2.373089790344	19550514	1.916378189536	FBgn0040089	3536	FBgn0031066	27761
594	3R	25980250	25984564	2.370880126953	25983220	2.008872705347	FBgn0039749	489	FBgn0065067	50314
595	2L	1072367	1078689	2.365822315216	1076631	2.36497146943	FBgn0003310	1180	FBgn0003310	1180
596	3L	4589810	4596577	2.365235805511	4594787	2.00403696696	FBgn0052247	5396	FBgn0015805	12777
597	3L	4657034	4661447	2.363805770874	4658210	2.183771413915	FBgn0026729	1456	FBgn0035569	17376
598	3L	15557645	15562454	2.363269805908	15558694	2.164056479931	FBgn0036518	4555	FBgn0036518	4555
599	2L	18145107	18148992	2.363240242004	18147402	1.916145913741	FBgn0041184	937	FBgn0041184	937
600	3R	4158835	4167696	2.361732244492	4162525	2.265063313877	FBgn0040529	4238	FBgn0040529	4238
601	2L	19566465	19575102	2.360956192017	19572298	2.20545989275	FBgn0005672	955	FBgn0005672	955
602	2L	18610758	18614501	2.360240936279	18612217	2.065366773044	FBgn0032692	221	FBgn0032693	36696
603	X	4528827	4534614	2.360052585602	4529868	1.856493115425	FBgn0022768	2240	FBgn0022768	2240
604	2R	16304537	16308413	2.359308719635	16307141	1.909240603447	FBgn0034551	6592	FBgn0016984	32855
605	2R	18011452	18016574	2.358922958374	18013718	2.235043301302	FBgn0034735	13922	FBgn0022986	90594
606	2R	15354325	15357889	2.356359481812	15355449	2.238290001364	FBgn0034476	13681	FBgn0011849	113055
607	2L	18355022	18358450	2.355816841125	18357215	2.332153383891	FBgn0011559	2260	FBgn0004413	81951
608	2L	6077744	6082431	2.353841781616	6079205	2.154298221364	FBgn0031778	752	FBgn0031769	28376
609	3R	12781687	12787258	2.352237701416	12786168	1.908359780031	FBgn0000015	11790	FBgn0038471	80238
610	3R	14746486	14750820	2.351173400879	14749758	1.862236708403	FBgn0038662	4638	FBgn0038666	56932
611	3L	12477681	12481313	2.351089477539	12480168	2.073033332825	FBgn0036294	1489	FBgn0027936	1919
612	3L	3400986	3404869	2.350816726685	3403369	1.912524795532	FBgn0014388	5098	FBgn0027616	45671
613	X	16151874	16155517	2.350538730621	16153210	2.120574891567	FBgn0004432	1139	FBgn0053251	7771
614	3L	15471719	15475730	2.348499774933	15474423	2.033023862278	FBgn0004052	103	FBgn0004052	103
615	3L	19146603	19150770	2.348204135895	19149601	2.290779650211	FBgn0016797	13716	FBgn0016797	13716
616	3L	14040544	14043339	2.347738265991	14042082	2.138477121081	FBgn0005592	1051	FBgn0036406	23827
617	2R	3108317	3114236	2.345870018005	3111538	2.08159385008	FBgn0004243	9606	FBgn0004243	9606
618	2R	7047264	7052095	2.342980384827	7048319	2.140117841608	FBgn0000577	4202	FBgn0000577	4202
619	X	3616574	3627187	2.342946052551	3623612	2.229477994582	FBgn0026698	2032	FBgn0000542	57721
620	2L	9430394	9434355	2.341776371002	9431549	2.080438100375	FBgn0011232	142	FBgn0002973	5964
621	2R	18017240	18024918	2.341768264771	18023543	1.967012151082	FBgn0034735	23747	FBgn0034743	90160
622	X	13227713	13231372	2.339282989502	13229206	2.049047806684	FBgn0030482	1624	FBgn0030482	1624
623	3L	19141275	19146418	2.339102745056	19144625	2.109057784081	FBgn0016797	8740	FBgn0016797	8740
624	3L	3998996	4003485	2.338634967804	4001238	2.274903521818	FBgn0004895	1388	FBgn0000449	44598
625	3L	12310316	12314802	2.336455345154	12312767	2.096051454544	FBgn0036277	2144	FBgn0052100	71268
626	3R	9813408	9816921	2.332719802856	9814625	2.241712450981	FBgn0015270	23986	FBgn0038196	47262
627	3L	15718373	15726583	2.332201957703	15721937	2.087715085347	FBgn0010105	28255	FBgn0010105	28255
628	2R	9130199	9140661	2.331993579865	9136459	2.16813100179	FBgn0000633	2536	FBgn0033859	26903
629	2L	5976194	5984341	2.331136703491	5983666	2.069968784557	FBgn0001942	1907	FBgn0001942	1907
630	3L	16974469	16978610	2.331076622009	16976332	2.197372555733	FBgn0036685	5107	FBgn0025582	224084
631	2L	10482211	10485201	2.330862760544	10483411	2.207559838014	FBgn0026431	112	FBgn0004915	52067
632	3L	2367475	2370410	2.329695701599	2368941	1.995644211769	FBgn0052299	4825	FBgn0052299	4825
633	2L	65482	68069	2.326681137085	66724	1.964819252491	FBgn0067779	320	FBgn0002931	20658
634	3L	22876966	22877845	2.326366901398	22877481	2.126192036797	FBgn0037207	1574	FBgn0037207	1574
635	3R	19606492	19610290	2.325864315033	19608235	2.054719712999	FBgn0015513	727	FBgn0015513	727
636	3R	10302393	10313045	2.324924468994	10303796	2.24146926403	FBgn0038233	33618	FBgn0038234	33794
637	3L	20225563	20230066	2.323498725891	20227067	2.03528808145	FBgn0052227	1905	FBgn0003124	16779
638	2R	14775023	14783765	2.322308540344	14781543	2.006097344791	FBgn0034423	6766	FBgn0003254	9046
639	2L	5626594	5631527	2.320678710938	5630069	2.111395499286	FBgn0031726	6309	FBgn0031718	79043
640	3L	796088	801299	2.320090293884	799449	2.105934311362	FBgn0035161	11917	FBgn0035162	17485
641	3R	15160264	15162516	2.319952964783	15161260	1.97569694519	FBgn0000463	9325	FBgn0000463	9325
642	3R	19615163	19619852	2.318622589111	19616262	2.01389247179	FBgn0015513	8754	FBgn0015513	8754
643	2R	16863484	16869107	2.318416595459	16867186	1.99552744627	FBgn0000395	7337	FBgn0000395	7337
644	3L	15277444	15281991	2.31792640686	15278644	2.074097661411	FBgn0036493	9016	FBgn0036494	23315
645	X	16049535	16052451	2.317900657654	16051163	2.066674569074	FBgn0000459	492	FBgn0000459	492
646	3R	21451168	21464293	2.317715644836	21459015	2.064937591553	FBgn0039350	4534	FBgn0039350	4534
647	2L	18869744	18874851	2.317203044891	18871317	2.148267521578	FBgn0003896	5868	FBgn0032717	35721
648	2R	20557261	20565809	2.31631565094	20561005	2.127881274504	FBgn0001147	1078	FBgn0001148	8575
649	X	20472932	20477825	2.316174507141	20474380	2.059536679586	FBgn0031127	4618	FBgn0003300	30737
650	3R	5327929	5331467	2.314904689789	5329360	2.013975704418	FBgn0037700	1022	FBgn0037700	1022
651	3R	26585495	26593964	2.314577817917	26588164	2.331604925791	FBgn0004606	3484	FBgn0003720	89873
652	2L	18801471	18806439	2.314245700836	18804021	2.35743040197	FBgn0040992	2894	FBgn0032717	31575
653	2L	8972595	8977564	2.311580657959	8975636	2.011466582616	FBgn0032083	2240	FBgn0029123	150011
654	3L	18137739	18143090	2.310597419739	18140487	1.880567915299	FBgn0003997	10409	FBgn0020300	35824
655	3L	20553418	20558725	2.299416542053	20557160	2.074659543879	FBgn0001323	2783	FBgn0001320	72044
656	2R	17218584	17223982	2.29914522171	17219804	1.717668861151	FBgn0050403	601	FBgn0004362	1109
657	2L	4685952	4688580	2.295526504517	4687329	2.111687628428	FBgn0031621	184	FBgn0031621	184
658	3R	20573967	20577468	2.288057804108	20575220	2.301567358129	FBgn0003719	236	FBgn0003719	236
659	2L	12661881	12668427	2.286770343781	12666144	2.065793097019	FBgn0032442	3025	FBgn0032445	26879
660	3R	27528174	27533945	2.286273479462	27530897	1.960081338882	FBgn0054046	3957	FBgn0039867	31767
661	3L	17963833	17969055	2.285494327545	17965180	2.082837553585	FBgn0052193	38261	FBgn0020300	139483
662	3L	18312292	18316525	2.285184860229	18314287	2.102258324623	FBgn0015946	44614	FBgn0011706	49375
663	3R	12064725	12071611	2.285079479218	12067310	2.002442042033	FBgn0040071	15939	FBgn0011253	30866
664	2R	4118405	4120700	2.281506538391	4119779	2.135754140218	FBgn0033312	5945	FBgn0022027	17485
665	X	11336701	11341707	2.281399726868	11340285	2.21511815576	FBgn0052666	1897	FBgn0052666	1897
666	3R	484337	486956	2.281017303467	485508	2.019412293154	FBgn0051531	203	FBgn0037262	17812
667	3R	4482333	4486615	2.280829191208	4485082	2.039790898561	FBgn0000171	1401	FBgn0000447	5346
668	3L	18818128	18820901	2.280211448669	18820039	1.908433577594	FBgn0067689	6202	FBgn0036818	11559
669	3R	27561448	27568111	2.279872894287	27564714	2.013871129354	FBgn0000557	524	FBgn0039868	1950
670	X	3250575	3257240	2.279314041138	3253732	1.815236955881	FBgn0029657	4162	FBgn0000472	24393
671	3R	19103426	19107788	2.279156208038	19104911	2.060718595982	FBgn0004882	1660	FBgn0039067	21132
672	X	10645345	10650508	2.277571678162	10647422	2.072829162373	FBgn0003360	15259	FBgn0030235	20578
673	3R	8206876	8211284	2.273283958435	8208532	2.15197170482	FBgn0038028	120	FBgn0038028	120
674	3L	744965	747701	2.27253484726	746463	1.903959386489	FBgn0052480	6572	FBgn0000575	13525
675	2L	3774317	3777853	2.272523880005	3775767	2.134422077852	FBgn0004893	4061	FBgn0003430	49913
676	X	12492095	12502817	2.270846843719	12500198	1.977545822368	FBgn0053963	6799	FBgn0053963	6799
677	X	12566739	12573428	2.27081155777	12568053	2.100677460432	FBgn0024308	8327	FBgn0053963	74654
678	3L	16595566	16598300	2.26868057251	16597101	2.130500189463	FBgn0017572	16370	FBgn0017572	16370
679	2R	7069527	7073400	2.266677379608	7072101	2.020520150661	FBgn0000577	27984	FBgn0000577	27984
680	3L	16674655	16680044	2.26656627655	16678888	1.991278816672	FBgn0000414	487	FBgn0004108	52445
681	2L	18728637	18734531	2.263691902161	18733531	1.991521090269	FBgn0032709	2808	FBgn0032702	34484
682	2L	13511888	13518320	2.262471437454	13515559	1.696679919958	FBgn0053640	12282	FBgn0032518	120444
683	3R	25370255	25375074	2.261800765991	25373912	2.045370022456	FBgn0000492	8197	FBgn0040623	57096
684	3L	7105745	7113531	2.261551856995	7112257	2.06898099184	FBgn0023001	3792	FBgn0002775	12787
685	2L	11285800	11288497	2.25993347168	11286819	1.907172960394	FBgn0032359	1216	FBgn0028700	156174
686	2L	7141168	7145330	2.259637355804	7143903	2.080269873142	FBgn0031889	10220	FBgn0031897	76126
687	2R	3458442	3463925	2.259303569794	3459733	2.010312080383	FBgn0033238	1919	FBgn0033240	7742
688	X	310225	316512	2.259110927582	313935	2.152730745428	FBgn0000137	3387	FBgn0002561	47390
689	2L	20763147	20767781	2.258093833923	20766141	2.038970891167	FBgn0000251	7813	FBgn0000986	43633
690	3L	10082472	10085462	2.256358623505	10083805	2.133643329144	FBgn0036068	8977	FBgn0015618	271208
691	2L	19946391	19948762	2.255126953125	19947745	1.919285011292	FBgn0032832	2579	FBgn0019686	109661
692	2L	6086368	6090258	2.25391960144	6088689	2.149720668793	FBgn0028420	6881	FBgn0031781	36449
693	2R	16376789	16379947	2.252662181854	16377900	1.991457366943	FBgn0067905	107	FBgn0016984	37904
694	3R	4109334	4113054	2.252538204193	4112005	1.922524227816	FBgn0037562	1656	FBgn0037561	16401
695	3R	24398698	24403662	2.246694564819	24400011	1.914435895284	FBgn0000659	10794	FBgn0000659	10794
696	3R	16374420	16378759	2.245164871216	16376090	1.996845155954	FBgn0016917	1944	FBgn0043457	7562
697	3R	7190567	7196678	2.244911193848	7192261	1.975649595261	FBgn0004595	6249	FBgn0026064	15894
698	3R	21847327	21859440	2.244364738464	21852993	2.27730588352	FBgn0002631	2464	FBgn0002631	2464
699	3L	22201280	22203645	2.243967056274	22201328	2.16380765703	FBgn0004179	226	FBgn0037156	814
700	X	7080383	7083460	2.242838382721	7081789	2.054334819317	FBgn0029940	30351	FBgn0025549	54751
701	2L	7303012	7308097	2.2425532341	7305607	2.020303994417	FBgn0004009	1554	FBgn0004009	1554
702	3L	14605748	14610221	2.24103975296	14609281	2.026472764857	FBgn0041604	11402	FBgn0028418	83258
703	X	10990250	10995612	2.241021633148	10992133	2.108676854302	FBgn0020255	1674	FBgn0020255	1674
704	3R	809829	816690	2.240579128265	814917	2.023796260357	FBgn0037292	443	FBgn0004183	41031
705	3R	2816524	2823976	2.237164974213	2820468	2.113085269928	FBgn0000095	4482	FBgn0010774	85658
706	2R	4308387	4315086	2.237144947052	4314082	1.963910046746	FBgn0024189	3752	FBgn0033341	99103
707	3R	82171	84292	2.234831809998	83250	2.073592424393	FBgn0041621	556	FBgn0037220	25173
708	X	224721	227839	2.233345031738	226900	1.958856016397	FBgn0000022	47	FBgn0000022	47
709	2R	4159958	4163085	2.232769966125	4161675	1.971040785313	FBgn0003892	227	FBgn0003892	227
710	3L	18102082	18105661	2.231781005859	18104495	1.781077412998	FBgn0020300	168	FBgn0020300	168
711	3L	13082833	13097682	2.230357646942	13094319	2.05728413077	FBgn0010452	6099	FBgn0010452	6099
712	3R	12565929	12572183	2.229671955109	12570552	2.013804078102	FBgn0063261	6559	FBgn0063261	6559
713	3L	10160063	10163685	2.229356765747	10161251	1.861052569221	FBgn0052057	1199	FBgn0015618	348654
714	3R	801025	807858	2.228981018066	802669	1.879180515514	FBgn0037291	7285	FBgn0004183	28783
715	3L	7127139	7131781	2.228955745697	7130380	2.012529092676	FBgn0028383	640	FBgn0028383	640
716	3L	6160278	6165527	2.228630065918	6162849	1.969261699253	FBgn0022935	199	FBgn0035692	4284
717	3L	10257455	10268845	2.227127075195	10262567	1.720459236818	FBgn0036080	15416	FBgn0000629	349510
718	3L	6714719	6718607	2.226407051086	6716255	2.154207173516	FBgn0052393	841	FBgn0035713	9978
719	3L	14238795	14244944	2.225790023804	14241486	1.973149524016	FBgn0001085	1880	FBgn0036415	58318
720	3R	9701907	9706988	2.224992752075	9705545	1.945091936323	FBgn0008646	5644	FBgn0000576	22036
721	2L	14660915	14664262	2.224676132202	14662976	1.976799964905	FBgn0003016	26335	FBgn0005771	172114
722	2L	478339	482554	2.223070144653	481071	1.705931719612	FBgn0043364	1389	FBgn0003963	42396
723	2L	18919235	18924173	2.222093582153	18920330	2.06464189291	FBgn0032723	19547	FBgn0032728	44631
724	3R	1148506	1150892	2.221859931946	1149722	2.057694852352	FBgn0013576	11904	FBgn0037310	23855
725	3R	3355538	3360778	2.220740318298	3359402	1.906205558777	FBgn0015573	2845	FBgn0003885	3025
726	3R	2790351	2793694	2.22036075592	2792770	1.856543223063	FBgn0051488	9314	FBgn0001077	102724
727	3L	105132	108959	2.220090866089	107759	2.12361313315	FBgn0020386	5225	FBgn0035105	60195
728	3R	18951231	18961601	2.218962669373	18957244	2.156733870506	FBgn0051457	3538	FBgn0051457	3538
729	3R	16367745	16370525	2.21893787384	16369337	2.096666693687	FBgn0053192	8610	FBgn0043457	14315
730	3L	18270723	18273999	2.218766212463	18272116	1.779734802246	FBgn0015946	2443	FBgn0011706	91546
731	2L	19929551	19936106	2.218033313751	19933851	1.885689556599	FBgn0032831	7443	FBgn0043021	121508
732	2R	9492785	9496174	2.216480255127	9494304	2.130200195312	FBgn0033889	662	FBgn0033889	662
733	X	18455320	18463706	2.215992927551	18461279	2.000552654266	FBgn0030941	7561	FBgn0030943	20845
734	3L	9756699	9759397	2.214841365814	9758051	2.060812052558	FBgn0036044	13422	FBgn0044049	20174
735	2L	8413493	8422442	2.210021018982	8418290	1.939229726791	FBgn0027932	2600	FBgn0027932	2600
736	X	4784048	4786916	2.208087921143	4785439	2.000994065229	FBgn0004368	1070	FBgn0004368	1070
737	X	18801312	18803120	2.205780506134	18801357	2.064620256424	FBgn0052541	37061	FBgn0030974	73787
738	2R	20725583	20728444	2.204721450806	20727103	1.719389354481	FBgn0001325	7112	FBgn0001325	7112
739	2R	1625228	1631385	2.204433441162	1629797	2.155078102561	FBgn0033063	14981	FBgn0033062	36789
740	3R	12635098	12638987	2.200439929962	12637794	2.100578435262	FBgn0000014	17975	FBgn0020546	37932
741	3L	15772796	15773855	2.200387954712	15773021	1.742130609659	FBgn0036531	656	FBgn0036537	27624
742	2R	18204049	18209323	2.199279785156	18205475	2.05228098701	FBgn0005631	3069	FBgn0020257	8920
743	2R	3639050	3643624	2.19824886322	3641363	2.061018705368	FBgn0033267	1782	FBgn0033267	1782
744	X	12771636	12775555	2.197997570038	12774217	1.868511867523	FBgn0047242	1745	FBgn0030434	30682
745	3R	2737366	2741632	2.197725296021	2738789	2.052842394511	FBgn0051488	44667	FBgn0001077	48743
746	3L	5157913	5163248	2.197661399841	5161079	2.024184417725	FBgn0035596	4209	FBgn0035602	179353
747	X	14508855	14513042	2.194140434265	14511778	1.85189037323	FBgn0030575	1763	FBgn0015773	24010
748	X	13065342	13069330	2.192337036133	13068319	1.485305926379	FBgn0052639	2141	FBgn0052639	2141
749	2R	5478530	5499591	2.191543102264	5485710	2.025248190936	FBgn0033471	2748	FBgn0027619	4937
750	3R	18352526	18356437	2.191332817078	18353709	1.808958470821	FBgn0038981	674	FBgn0024558	55241
751	3R	12574285	12582099	2.189259052277	12582028	1.960918712616	FBgn0063261	4917	FBgn0063261	4917
752	2R	4930490	4934472	2.189077377319	4931847	1.99098926432	FBgn0033412	3588	FBgn0053774	19750
753	3R	27836559	27839656	2.187900066376	27838409	2.111704170704	FBgn0011224	19409	FBgn0002780	39385
754	3R	12707465	12709463	2.187279701233	12708374	1.902493645163	FBgn0015350	2924	FBgn0082171	26337
755	X	11840126	11843359	2.186352729797	11840833	1.469020589193	FBgn0030360	282	FBgn0003865	17983
756	3R	7952945	7955747	2.186304092407	7954582	1.962481330423	FBgn0037992	663	FBgn0037992	663
757	2L	16246778	16251775	2.186160564423	16248875	1.994113381704	FBgn0024734	4657	FBgn0028897	9177
758	3R	6483346	6486041	2.184860229492	6484921	1.907534480095	FBgn0037818	17971	FBgn0001235	20535
759	2L	21850296	21857871	2.184492111206	21856496	1.921819518594	FBgn0032965	29358	FBgn0003866	40308
760	3R	2566596	2571505	2.181191444397	2567779	2.009035259485	FBgn0051481	6	FBgn0004054	2083
761	3R	1152539	1158701	2.180843830109	1153585	1.992876052856	FBgn0013576	8041	FBgn0037310	27718
762	3L	16076629	16082677	2.179669857025	16079337	1.941480696201	FBgn0010280	814	FBgn0010280	814
763	2L	3769117	3773353	2.176186084747	3771798	1.768426053664	FBgn0004893	92	FBgn0003430	53882
764	2L	591905	595965	2.17472076416	594795	1.906444886151	FBgn0010323	108	FBgn0031267	20563
765	X	18465905	18469238	2.17421913147	18467172	1.968582686256	FBgn0030941	1668	FBgn0030943	14952
766	X	18250323	18253681	2.172644138336	18251819	1.981414658683	FBgn0030918	2369	FBgn0004956	110057
767	3L	10297041	10300466	2.170150756836	10299012	1.864809653338	FBgn0067716	5219	FBgn0000629	313065
768	3R	5448519	5452469	2.169760704041	5451296	1.835426162271	FBgn0037721	891	FBgn0037722	1824
769	2R	17057145	17062099	2.169152259827	17060063	1.856894731522	FBgn0050283	11908	FBgn0010415	71313
770	2L	8824422	8833631	2.169050216675	8825497	1.924367459615	FBgn0029123	128	FBgn0029123	128
771	2L	18962607	18965705	2.169023752213	18963529	1.714270591736	FBgn0015772	1121	FBgn0032728	1432
772	X	18074915	18079775	2.166668891907	18077823	1.959371498653	FBgn0030904	752	FBgn0004956	63939
773	3L	10626547	10629151	2.162541389465	10627814	1.730172914617	FBgn0052066	7146	FBgn0052068	9522
774	2L	5408656	5415040	2.162365436554	5410476	1.865227082196	FBgn0016660	6134	FBgn0005511	51165
775	2L	8090138	8094666	2.161879062653	8092230	1.927002310753	FBgn0011219	8808	FBgn0010287	19333
776	3R	7047062	7049940	2.16109752655	7048443	1.810604319853	FBgn0020910	825	FBgn0020910	825
777	3R	20690576	20698468	2.1606798172	20692774	1.915278851986	FBgn0013949	1701	FBgn0015625	3843
778	2L	6733075	6738962	2.15740776062	6737841	2.015635883107	FBgn0031854	2335	FBgn0025777	14486
779	X	5391026	5399775	2.152854442596	5396643	1.863139599562	FBgn0053980	8777	FBgn0029771	34145
780	2L	12091185	12097470	2.152247428894	12092853	1.910569349925	FBgn0032407	918	FBgn0032407	918
781	X	4034133	4036727	2.150941848755	4035516	2.078747495015	FBgn0000635	15811	FBgn0026080	72837
782	3L	1088593	1096395	2.150866985321	1092349	1.744815953573	FBgn0052334	3532	FBgn0035194	138857
783	3L	15692116	15698756	2.150626659393	15697767	1.813305826748	FBgn0010105	4085	FBgn0010105	4085
784	X	15589289	15592000	2.145785808563	15590758	1.993774563074	FBgn0030684	453	FBgn0030676	23328
785	3L	253427	256727	2.145667076111	255442	2.07079559214	FBgn0029002	270	FBgn0035121	7532
786	2R	11379999	11382780	2.144794940948	11381116	1.997595278422	FBgn0050085	2892	FBgn0050085	2892
787	3L	20914226	20916532	2.138263702393	20915353	1.864248335361	FBgn0053283	2747	FBgn0003415	45912
788	3R	26728521	26731878	2.136794090271	26729815	1.76729853013	FBgn0053483	2658	FBgn0003720	51778
789	3R	5201646	5207007	2.136633396149	5205228	1.846646487713	FBgn0037684	14086	FBgn0037686	21750
790	2L	13903057	13906037	2.1365275383	13904295	1.974749509026	FBgn0019890	364	FBgn0019890	364
791	3L	1413542	1418812	2.136097669601	1415287	1.796398699284	FBgn0043865	5888	FBgn0004635	32037
792	4	78895	84090	2.134055614471	79806	1.732086265788	FBgn0004859	2139	FBgn0004859	2139
793	3L	12640495	12648539	2.133735656738	12641583	1.919401477365	FBgn0014343	26112	FBgn0036306	87121
794	3L	21250473	21252584	2.133117675781	21251524	1.865219306946	FBgn0003042	293	FBgn0037066	31620
795	2L	4027429	4036423	2.132172584534	4034727	1.894156602713	FBgn0000547	3348	FBgn0000547	3348
796	X	9960316	9962851	2.131764411926	9961702	1.655028090757	FBgn0030180	29705	FBgn0030180	29705
797	2L	3531700	3534561	2.130916595459	3533515	1.926543593407	FBgn0031550	2612	FBgn0031549	3229
798	2L	15464423	15469656	2.129382371902	15466911	1.741597035352	FBgn0003448	7287	FBgn0003448	7287
799	4	826861	829746	2.129128456116	828553	1.656611779157	FBgn0039939	8870	FBgn0039930	221056
800	3R	20551217	20553535	2.128139972687	20552501	1.951081514359	FBgn0004885	7082	FBgn0003719	22955
801	X	8749925	8753583	2.127136230469	8750938	1.835320413113	FBgn0011586	542	FBgn0030086	183611
802	3L	17460499	17463219	2.127110481262	17461694	1.817927080042	FBgn0052185	1546	FBgn0036733	17476
803	3L	19647255	19649401	2.125365257263	19648213	1.714877307415	FBgn0036900	4404	FBgn0029094	64062
804	2L	5960595	5962872	2.125266075134	5961694	1.968458007364	FBgn0003979	1354	FBgn0000308	19331
805	3L	13827549	13830793	2.1243724823	13828878	2.008751571178	FBgn0036381	3266	FBgn0036386	65378
806	3R	20826341	20829920	2.123859405518	20828420	2.100992739201	FBgn0051422	4534	FBgn0039259	22307
807	X	15541378	15545285	2.123314380646	15544297	1.783428192139	FBgn0030672	238	FBgn0030672	238
808	3L	12665716	12669273	2.122752189636	12666913	1.837068080902	FBgn0014343	782	FBgn0036306	61791
809	2R	11700363	11703736	2.122273445129	11702353	1.844604551792	FBgn0034087	905	FBgn0034086	1489
810	2R	14961976	14968795	2.121406555176	14965966	2.054970562458	FBgn0003887	514	FBgn0003887	514
811	3L	3205469	3211505	2.120540142059	3210170	1.728396624327	FBgn0035424	1800	FBgn0035423	3288
812	3L	20979585	20982729	2.119910240173	20980640	1.866642534733	FBgn0026179	12260	FBgn0037044	18904
813	3L	20404750	20409636	2.119835853577	20406869	1.894299834967	FBgn0052428	320	FBgn0036998	769
814	3R	15832568	15837813	2.117660522461	15833525	1.896001309156	FBgn0038755	719	FBgn0038768	24017
815	3L	21208518	21211458	2.117555618286	21210313	1.807492701213	FBgn0012034	3771	FBgn0037066	9591
816	2R	9450229	9458676	2.117455005646	9455976	2.068990528584	FBgn0013733	2041	FBgn0033886	20335
817	2L	3544754	3551101	2.117309570312	3549591	2.089401817322	FBgn0024244	10340	FBgn0031549	19305
818	3R	11464566	11469974	2.117040395737	11465918	1.983559636509	FBgn0038351	7313	FBgn0053207	25990
819	2R	9688542	9692326	2.115427017212	9690766	1.819395661354	FBgn0000289	1181	FBgn0000289	1181
820	2R	11632245	11634428	2.114285469055	11633415	2.078397077673	FBgn0034076	1441	FBgn0034073	15949
821	X	7177949	7183612	2.113698959351	7182280	1.818040556378	FBgn0026144	326	FBgn0026144	326
822	3R	10280956	10285002	2.113011360168	10282904	1.827339828014	FBgn0051330	24002	FBgn0038234	54686
823	3R	1552664	1554751	2.112708091736	1553867	1.921567380428	FBgn0037368	5396	FBgn0037372	26628
824	2R	15309438	15312284	2.11116027832	15311192	1.925416350365	FBgn0011897	6262	FBgn0011849	68798
825	3R	2681641	2686785	2.111038208008	2684823	1.850733075823	FBgn0001077	5223	FBgn0001077	5223
826	2L	8164981	8169069	2.110939025879	8166290	1.903782003066	FBgn0031992	3965	FBgn0031992	3965
827	X	20494561	20507676	2.110554218292	20504887	1.897550646464	FBgn0003300	230	FBgn0003300	230
828	3R	12698501	12705898	2.107869625092	12704503	1.946793724509	FBgn0015350	947	FBgn0082171	22466
829	3R	27150935	27156210	2.107576370239	27155190	1.922868476194	FBgn0039841	21603	FBgn0039831	108764
830	2R	5820499	5823282	2.106978416443	5821781	1.893466556773	FBgn0033507	156	FBgn0033522	119744
831	2L	18795168	18801100	2.106857299805	18797749	1.796406984329	FBgn0040992	9166	FBgn0032717	37847
832	X	8984876	8988047	2.105704307556	8986686	1.855308383703	FBgn0030091	1087	FBgn0030092	7594
833	3R	19693813	19696479	2.10314655304	19695161	1.843165061053	FBgn0004185	9809	FBgn0004185	9809
834	2L	281095	287082	2.102077484131	282602	1.818222550785	FBgn0031244	679	FBgn0031244	679
835	3R	11242563	11247318	2.098538398743	11243941	1.99141228199	FBgn0067339	436	FBgn0067339	436
836	2R	20351103	20353863	2.098469257355	20352446	1.752340167761	FBgn0035070	4130	FBgn0050423	30990
837	2L	164718	167794	2.097405433655	166577	1.714791075389	FBgn0016977	7543	FBgn0016977	7543
838	3L	15001991	15006806	2.097355365753	15004919	1.776923298836	FBgn0036465	2910	FBgn0036465	2910
839	2L	6236966	6243634	2.097284793854	6242208	1.844969123602	FBgn0031791	13668	FBgn0031782	114446
840	2L	7537490	7545390	2.0958070755	7544079	1.733139430775	FBgn0053529	344	FBgn0053529	344
841	2R	20717224	20718552	2.095198154449	20718057	1.655733426412	FBgn0001325	16158	FBgn0001325	16158
842	3R	4488159	4491648	2.094732284546	4490483	2.000708937645	FBgn0037606	398	FBgn0037608	9356
843	3R	11919794	11927260	2.092472076416	11925578	1.963164031506	FBgn0010379	640	FBgn0038396	50185
844	3R	2669556	2677933	2.092260360718	2671560	1.820201929878	FBgn0003339	4326	FBgn0001077	18486
845	3L	16534767	16537245	2.092112541199	16535965	1.823139134575	FBgn0026061	2624	FBgn0036641	10534
846	X	16625690	16629121	2.091598510742	16627362	1.858175516129	FBgn0030790	1271	FBgn0030790	1271
847	2R	12153999	12158721	2.091495513916	12155076	1.820789217949	FBgn0024232	1027	FBgn0003274	54119
848	X	19584089	19586336	2.090811729431	19584926	1.767908751965	FBgn0031069	189	FBgn0031066	6651
849	3R	10268887	10272316	2.090188026428	10270133	1.669178843498	FBgn0051330	11231	FBgn0038234	67457
850	X	7110412	7112899	2.090079784393	7111676	1.76177594241	FBgn0029940	464	FBgn0025549	24864
851	3L	13639913	13643036	2.089181900024	13641119	1.753794252872	FBgn0036379	423	FBgn0036386	253137
852	2R	7683236	7692575	2.087285518646	7689034	1.960096804301	FBgn0014184	1135	FBgn0014184	1135
853	3L	2486216	2490591	2.086627483368	2488596	1.942208588123	FBgn0035348	1480	FBgn0035348	1480
854	3R	11058555	11060739	2.08652305603	11059539	1.844746857882	FBgn0038307	4150	FBgn0015610	8250
855	3L	15734938	15738126	2.084827423096	15736031	1.736497819424	FBgn0036531	37646	FBgn0010105	42349
856	2R	2079659	2082124	2.082847118378	2081448	1.836646318436	FBgn0033076	31343	FBgn0041145	40870
857	X	7548995	7552572	2.081745147705	7550677	1.769575059414	FBgn0029504	8747	FBgn0027553	22881
858	3L	9587904	9591588	2.079777240753	9589436	1.874973409316	FBgn0002528	570	FBgn0010408	103947
859	3L	5941142	5946485	2.079380512238	5944809	1.716197788715	FBgn0035656	5143	FBgn0035656	5143
860	2R	5157843	5160154	2.077974796295	5158890	1.816233515739	FBgn0011921	14148	FBgn0023143	46251
861	3L	10486045	10491695	2.077570915222	10490491	1.750345738729	FBgn0052062	539	FBgn0000629	121586
862	3R	846132	849020	2.076295852661	847491	1.870916724205	FBgn0037292	33017	FBgn0010313	64917
863	3L	14137265	14139666	2.075583457947	14138646	2.057052433491	FBgn0000411	5233	FBgn0000411	5233
864	2R	13315066	13320273	2.075458526611	13316532	1.842031703276	FBgn0004586	1120	FBgn0004586	1120
865	2R	15775734	15779749	2.075278759003	15776894	1.916133768418	FBgn0005655	826	FBgn0005655	826
866	3R	474586	477664	2.073896884918	475821	1.852072042577	FBgn0011341	876	FBgn0037262	8125
867	3R	26594389	26598959	2.072999000549	26595911	1.938217676603	FBgn0004606	4263	FBgn0003720	82126
868	X	376678	387342	2.072709560394	378854	1.748311281204	FBgn0000570	1188	FBgn0000570	1188
869	3R	5416235	5423663	2.07120513916	5421481	1.95151124281	FBgn0037720	4448	FBgn0037719	4772
870	3R	25829311	25831695	2.06941986084	25830651	1.873918904199	FBgn0016685	144	FBgn0039735	248
871	2L	12078793	12090446	2.068487644196	12081344	1.909719020128	FBgn0003145	4448	FBgn0003145	4448
872	X	16054236	16056756	2.067341804504	16055212	1.990513801575	FBgn0000459	4541	FBgn0000459	4541
873	2L	9704205	9707222	2.067125320435	9705865	2.004028856754	FBgn0051710	79	FBgn0032138	5404
874	3R	12350212	12355595	2.066469192505	12354364	1.978807084701	FBgn0051448	14976	FBgn0027053	58541
875	2L	21094342	21098122	2.066368103027	21095822	1.858545780182	FBgn0040297	3630	FBgn0023388	34123
876	3R	4098822	4105077	2.064787864685	4103550	1.983223466312	FBgn0010433	36	FBgn0037561	7946
877	3L	19625695	19630291	2.064718484879	19629211	1.823306280024	FBgn0036899	289	FBgn0029094	45060
878	3R	20637865	20640467	2.064512252808	20639340	1.887224533979	FBgn0027539	410	FBgn0013953	33396
879	X	10359663	10364863	2.064064979553	10360862	1.925426165263	FBgn0052680	21907	FBgn0052680	21907
880	3L	3040521	3044852	2.060990333557	3043977	2.027388453484	FBgn0035393	5343	FBgn0035388	25247
881	3R	5928080	5930117	2.05956363678	5929045	1.770585340612	FBgn0064158	2385	FBgn0037777	57800
882	2L	15062524	15065007	2.058751106262	15063987	1.700427691142	FBgn0053678	976	FBgn0024183	2258
883	2L	663593	670377	2.057278633118	667760	1.965780794621	FBgn0031273	42097	FBgn0031267	93528
884	2L	16208660	16212676	2.055362701416	16209649	1.692718982697	FBgn0028893	2261	FBgn0028897	48403
885	2L	4332600	4338759	2.055202007294	4333726	1.734105527401	FBgn0020762	200	FBgn0026319	38264
886	3L	12096641	12099774	2.054189682007	12098372	1.8325299263	FBgn0022959	680	FBgn0036248	6182
887	2L	20481894	20484800	2.05228805542	20482867	1.858869850636	FBgn0054007	168	FBgn0046834	7778
888	X	161045	163427	2.049867630005	162278	1.841950518744	FBgn0040371	2228	FBgn0000316	50504
889	X	10953047	10957273	2.04970741272	10954041	1.935087344226	FBgn0015245	350	FBgn0028686	16365
890	3L	708984	711560	2.049399375916	710226	1.957152478835	FBgn0035160	12426	FBgn0000575	22712
891	3R	18711357	18715999	2.04919719696	18712885	1.815465956926	FBgn0017590	12139	FBgn0039013	160263
892	2R	11041173	11047315	2.048686027527	11043526	1.800286012537	FBgn0019968	3575	FBgn0019968	3575
893	X	6664635	6671264	2.048038959503	6667912	1.850953887491	FBgn0029907	579	FBgn0029907	579
894	2L	2154255	2156588	2.047683954239	2155642	1.653371334076	FBgn0031393	118	FBgn0031393	118
895	3R	14121655	14125743	2.046302318573	14124173	1.899165693919	FBgn0010877	433	FBgn0024432	754
896	3R	27726183	27730952	2.045526027679	27728658	1.807986408472	FBgn0039883	70059	FBgn0002780	149136
897	3L	13371510	13374694	2.044958591461	13373372	1.73300186793	FBgn0002573	1700	FBgn0036351	18082
898	3L	6316148	6319889	2.044651985168	6319125	1.659737364451	FBgn0052399	140	FBgn0020251	150552
899	3R	18407678	18417909	2.044179916382	18412407	1.737321853638	FBgn0014949	1711	FBgn0014949	1711
900	3R	4027111	4033008	2.043245792389	4031819	1.796533724841	FBgn0053779	1275	FBgn0037554	27410
901	3R	4005497	4010615	2.043076515198	4007843	1.907019615173	FBgn0001138	679	FBgn0037554	51386
902	3L	8798176	8804861	2.043016910553	8803637	1.74739854476	FBgn0011577	2184	FBgn0020633	61920
903	3R	16112405	16120987	2.043014526367	16118500	1.981725841761	FBgn0028386	488	FBgn0028386	488
904	3L	16447194	16457497	2.042224407196	16450980	1.963314252741	FBgn0004569	2020	FBgn0014163	73882
905	3R	24407832	24415672	2.040853500366	24411749	1.780094146729	FBgn0000659	944	FBgn0000659	944
906	2R	7122664	7127171	2.038892507553	7125262	1.588194161654	FBgn0033636	6476	FBgn0033636	6476
907	X	22055796	22059097	2.038553476334	22056863	1.78450940637	FBgn0000719	1720	FBgn0031186	398878
908	3L	15766548	15768718	2.038106918335	15767485	1.505264759064	FBgn0036531	6192	FBgn0036537	33160
909	2L	6410354	6414517	2.037769317627	6411748	1.869415535646	FBgn0031811	956	FBgn0043854	39333
910	3R	6518429	6521468	2.037603378296	6520396	1.71817189455	FBgn0020385	1844	FBgn0001235	56010
911	3L	20863256	20868417	2.037020683289	20866561	1.87972342968	FBgn0037035	4894	FBgn0003415	94704
912	X	6196981	6200299	2.037018299103	6197855	1.90370798111	FBgn0026708	1990	FBgn0029868	2220
913	2L	12677440	12683937	2.036935329437	12679518	1.889041507945	FBgn0032442	10349	FBgn0032445	13505
914	2L	516918	520199	2.036465644836	518241	1.825961786158	FBgn0003963	5226	FBgn0003963	5226
915	2L	8296119	8298675	2.036148071289	8297230	1.75600284338	FBgn0003502	3842	FBgn0011902	6503
916	3R	25617123	25621548	2.033851623535	25620235	1.575818566715	FBgn0039695	123	FBgn0019972	5140
917	2L	8509207	8513422	2.033236026764	8510689	1.730768848868	FBgn0032050	1146	FBgn0032050	1146
918	2L	3078248	3084894	2.032547473907	3078802	1.826849656947	FBgn0027571	22187	FBgn0003934	30101
919	3L	8159400	8164639	2.031826019287	8163520	1.913265733158	FBgn0035851	1699	FBgn0035851	1699
920	X	2173604	2184874	2.03041934967	2173697	1.941714191437	FBgn0054052	4723	FBgn0003079	22585
921	X	6839903	6848359	2.028683662415	6842946	1.932605462916	FBgn0027108	953	FBgn0027108	953
922	2L	5380455	5383268	2.02764415741	5381720	1.794081836939	FBgn0016660	22622	FBgn0031700	52850
923	3R	2713281	2715629	2.026864051819	2714593	1.983986258507	FBgn0001077	24547	FBgn0001077	24547
924	3R	19075716	19078849	2.026861190796	19077885	1.969204790452	FBgn0039066	619	FBgn0039066	619
925	3L	22878566	22884479	2.025711536407	22879040	1.815588891506	FBgn0037207	15	FBgn0037207	15
926	3L	3147088	3150793	2.025676727295	3149205	1.959425032139	FBgn0052280	491	FBgn0012049	16998
927	X	18528308	18530938	2.025622367859	18529383	1.744088202715	FBgn0010383	2701	FBgn0004959	9677
928	3R	18792987	18795889	2.024833202362	18794715	1.809146761894	FBgn0051281	2692	FBgn0051457	158991
929	X	10583437	10592480	2.024386882782	10589406	1.470033041636	FBgn0003204	318	FBgn0052672	24147
930	3L	22095467	22098783	2.023337841034	22097089	1.809670111712	FBgn0037152	2179	FBgn0000100	87206
931	2L	9566872	9571203	2.021863937378	9568411	1.842442736906	FBgn0032130	481	FBgn0002973	130898
932	3L	18206286	18208825	2.020826816559	18207372	1.709746641271	FBgn0036783	9975	FBgn0020300	102709
933	X	17340215	17344574	2.020782470703	17342617	1.887298191295	FBgn0030842	19365	FBgn0030851	120796
934	3L	18236810	18240033	2.020170211792	18237945	1.827699152629	FBgn0036783	20598	FBgn0011706	125717
935	2R	19033324	19035994	2.019691467285	19034693	1.859082558576	FBgn0034873	3235	FBgn0034873	3235
936	3R	909771	917322	2.017614841461	912834	1.830837361953	FBgn0010313	426	FBgn0010313	426
937	2R	17824335	17827390	2.016699314117	17825784	1.828829228878	FBgn0013272	540	FBgn0013272	540
938	4	245876	246549	2.015159606934	246463	1.884101231893	FBgn0051999	259	FBgn0026777	81884
939	3L	9361920	9366475	2.014225482941	9364494	1.562167485555	FBgn0001226	6482	FBgn0011769	19510
940	3R	9760682	9764372	2.01068687439	9762211	1.890918002409	FBgn0038188	6913	FBgn0000576	34630
941	3R	26605856	26612727	2.009964704514	26608521	1.910026899974	FBgn0004606	16873	FBgn0003720	69516
942	X	18621710	18625304	2.00990819931	18624055	1.850085735321	FBgn0030960	1550	FBgn0030960	1550
943	X	19593801	19604341	2.008546352386	19597443	1.872285874685	FBgn0031070	1183	FBgn0031070	1183
944	2R	16788804	16791769	2.008405685425	16790416	1.949329376221	FBgn0034611	534	FBgn0034611	534
945	3L	15293368	15298803	2.007627487183	15295010	1.752068800085	FBgn0036494	6949	FBgn0036494	6949
946	2L	25625	29679	2.0051612854	27270	1.900095999241	FBgn0031209	3382	FBgn0002121	5898
947	3L	9101826	9104549	2.004652500153	9104514	1.971327424049	FBgn0011206	215	FBgn0028789	89190
948	3L	16799821	16801698	2.004121780396	16800781	1.528471678495	FBgn0036666	6777	FBgn0025582	48533
949	4	576263	581052	2.003626823425	577521	1.991629712722	FBgn0022361	711	FBgn0026777	249174
950	3R	2744283	2747975	2.003012657166	2745825	1.851607322693	FBgn0051488	37631	FBgn0001077	55779
951	3R	17414569	17418292	2.001994132996	17415782	1.716012477875	FBgn0013984	9531	FBgn0013984	9531
952	3L	13022579	13035305	1.999459266663	13030776	1.898512059992	FBgn0036343	4565	FBgn0036342	9805
953	X	10628713	10632243	1.998544692993	10631283	1.777089231154	FBgn0025111	815	FBgn0052672	17730
954	3L	10523219	10532760	1.998258113861	10529107	1.866070657969	FBgn0036085	3889	FBgn0000629	82970
955	2R	10632477	10634224	1.996838569641	10634034	1.96537566185	FBgn0015371	3914	FBgn0033989	126948
956	2L	21740475	21747037	1.995072364807	21742492	1.563774675131	FBgn0032960	2562	FBgn0032960	2562
957	2L	1418661	1423707	1.995059490204	1421740	1.935021063861	FBgn0002543	1291	FBgn0002543	1291
958	3L	20704302	20706821	1.995029449463	20705809	1.549493998289	FBgn0016696	431	FBgn0016696	431
959	3R	12502544	12505227	1.994606018066	12503908	1.513756415423	FBgn0051498	13281	FBgn0015019	30579
960	2R	13720789	13727518	1.994446754456	13725996	1.926048517227	FBgn0050114	3378	FBgn0000658	21630
961	3L	1076978	1086228	1.994304180145	1081181	1.74096685648	FBgn0004870	3440	FBgn0035194	150025
962	X	15414816	15419406	1.993744850159	15418007	1.777542450849	FBgn0030660	909	FBgn0030660	909
963	3R	3071836	3073917	1.993616580963	3072831	1.459987103939	FBgn0037490	132	FBgn0037481	91933
964	X	5404445	5407716	1.991368293762	5405992	1.590007972717	FBgn0053980	572	FBgn0029771	43494
965	2R	16869443	16873394	1.989384651184	16871950	1.560019867761	FBgn0000395	2573	FBgn0000395	2573
966	3R	12793020	12796952	1.987558364868	12794266	1.816779106855	FBgn0000015	3692	FBgn0038471	72140
967	3R	26299674	26303897	1.986971378326	26300791	1.810676230325	FBgn0011716	1620	FBgn0039767	46793
968	2R	20604277	20610193	1.986834526062	20608322	1.94499725454	FBgn0004919	16402	FBgn0001148	38742
969	2L	4047926	4057657	1.986792564392	4055911	1.686403602362	FBgn0000547	24532	FBgn0000547	24532
970	3R	4680057	4685787	1.986584186554	4684381	1.807357341051	FBgn0011966	3221	FBgn0011966	3221
971	3L	8633645	8642758	1.986435413361	8640294	1.806549577152	FBgn0001168	9412	FBgn0001168	9412
972	2R	10613531	10616341	1.986293792725	10614461	1.795822087456	FBgn0015371	15659	FBgn0033989	107375
973	3R	14020758	14025741	1.983094215393	14024155	1.619325041771	FBgn0011481	1162	FBgn0038585	25294
974	2R	20710275	20715017	1.982234954834	20714035	1.477176189423	FBgn0035094	17598	FBgn0001325	20180
975	3R	10466807	10469024	1.98182964325	10467903	1.938426434994	FBgn0038248	382	FBgn0026578	13520
976	3R	24363581	24367809	1.979548454285	24366657	1.869668543339	FBgn0003137	604	FBgn0000659	44148
977	2L	21163731	21168307	1.979405879974	21167026	1.865730673075	FBgn0000239	264	FBgn0024371	23188
978	X	13201158	13204864	1.979202270508	13203509	1.901317708633	FBgn0030478	1034	FBgn0052634	13128
979	3R	18603123	18611993	1.978572368622	18609065	1.88904801537	FBgn0039026	1141	FBgn0039013	56443
980	X	15438424	15443460	1.978548049927	15442384	1.784054130316	FBgn0052586	13446	FBgn0052586	13446
981	3R	17404825	17408966	1.977733135223	17406177	1.762042458852	FBgn0013984	74	FBgn0013984	74
982	3L	1461783	1465536	1.976276397705	1462914	1.825059385861	FBgn0046769	390	FBgn0004635	15590
983	2L	913057	915497	1.975920200348	914248	1.842703104019	FBgn0046113	768	FBgn0003916	12586
984	3L	5947033	5951073	1.975326061249	5950095	1.40390474656	FBgn0035656	143	FBgn0035656	143
985	3R	26246335	26254888	1.974935531616	26249508	1.652280449867	FBgn0039764	46	FBgn0039764	46
986	2L	219051	227048	1.974915027618	223005	1.934797343086	FBgn0031235	9509	FBgn0031235	9509
987	3R	16981516	16984679	1.974750041962	16982642	1.670398950577	FBgn0038865	4173	FBgn0010770	40684
988	2R	19483176	19488884	1.974570274353	19486076	1.854302097769	FBgn0005612	745	FBgn0034948	1198
989	2R	16845078	16849226	1.972345352173	16848008	1.489808440208	FBgn0034622	1559	FBgn0065060	13365
990	2R	1644061	1647150	1.970212936401	1646143	1.908045947552	FBgn0033063	1365	FBgn0033067	42871
991	4	626651	629261	1.969584465027	627793	1.667527377605	FBgn0028996	50	FBgn0026777	299446
992	2L	21331307	21333914	1.968506813049	21332734	1.79468533198	FBgn0032943	514	FBgn0021856	83982
993	3L	12774428	12780889	1.968118667603	12775577	1.869385971743	FBgn0010715	3484	FBgn0036314	12373
994	3R	23768972	23775799	1.967342853546	23772407	1.683080494404	FBgn0039561	1324	FBgn0039559	8836
995	2L	19126890	19137799	1.965823173523	19131168	1.724125469432	FBgn0010300	1433	FBgn0032762	1813
996	X	4812787	4819131	1.965090751648	4815768	1.942258442149	FBgn0061196	9531	FBgn0004368	31399
997	2R	14179165	14182532	1.963366985321	14181308	1.696688539842	FBgn0053136	700	FBgn0023214	7087
998	3L	15008105	15011649	1.961322784424	15009124	1.803181512015	FBgn0025776	212	FBgn0025776	212
999	2L	11450458	11457848	1.961253643036	11455744	1.952987670898	FBgn0004579	10141	FBgn0004579	10141
1000	X	7114650	7123992	1.960551261902	7121536	1.853703386643	FBgn0029940	9396	FBgn0025549	15004
1001	3L	5827148	5834138	1.96031665802	5830498	1.800597250462	FBgn0003984	10937	FBgn0052409	42991
1002	3L	5741847	5746593	1.96018409729	5744014	1.752345141243	FBgn0035633	1065	FBgn0035633	1065
1003	X	14079156	14084271	1.958694934845	14080975	1.828899741173	FBgn0002873	805	FBgn0002873	805
1004	3R	11170067	11173064	1.95768737793	11171605	1.784734613755	FBgn0019925	300	FBgn0013269	12741
1005	X	258113	260341	1.957523822784	259357	1.518401622772	FBgn0004170	6475	FBgn0004170	6475
1006	X	268043	275340	1.957480430603	274116	1.77074560523	FBgn0002561	7571	FBgn0002561	7571
1007	3R	10918100	10922079	1.957405090332	10920461	1.981241198147	FBgn0051304	7461	FBgn0038301	118861
1008	3L	15519240	15520220	1.956747293472	15519848	1.324122538933	FBgn0046812	472	FBgn0036516	33577
1009	2R	12933860	12939232	1.956279754639	12935670	1.768540352583	FBgn0022029	374	FBgn0034214	6672
1010	X	15491007	15500276	1.956241607666	15495623	1.550511724809	FBgn0030664	899	FBgn0003463	35146
1011	3L	4579690	4581868	1.955825805664	4580772	1.590564868029	FBgn0052247	19411	FBgn0015805	26792
1012	3L	10632582	10637081	1.95564365387	10634561	1.523173511028	FBgn0052066	399	FBgn0052068	2775
1013	X	16941904	16947037	1.955313682556	16945734	1.618361080394	FBgn0030820	4160	FBgn0065049	33067
1014	2L	19811786	19813257	1.954833030701	19811872	1.50496006012	FBgn0003922	138	FBgn0043021	471
1015	3L	20449422	20453683	1.954701423645	20451591	1.769895834081	FBgn0037007	1682	FBgn0037007	1682
1016	2R	6970521	6973144	1.954049110413	6971601	1.599569488974	FBgn0000581	3477	FBgn0000581	3477
1017	3L	15629930	15632858	1.953804016113	15631581	1.754915237427	FBgn0014851	5074	FBgn0041160	33527
1018	X	4460737	4471450	1.953676223755	4462151	1.74423494339	FBgn0003053	655	FBgn0029718	30963
1019	3R	17658020	17659967	1.95228099823	17659017	1.698543716879	FBgn0041229	792	FBgn0004493	161545
1020	3L	11230032	11238006	1.95224571228	11234079	1.903329402208	FBgn0041094	7823	FBgn0041094	7823
1021	X	1754412	1758392	1.951955795288	1755720	1.81250816233	FBgn0000117	1076	FBgn0000117	1076
1022	X	11820316	11824019	1.951366424561	11822883	1.694761693478	FBgn0003865	33	FBgn0003865	33
1023	3R	18847069	18857409	1.950456619263	18853507	1.768998354673	FBgn0039039	1072	FBgn0051457	100199
1024	2R	6989948	6994500	1.95045375824	6991129	1.856092004215	FBgn0001269	757	FBgn0000581	23005
1025	X	8558534	8561493	1.950448989868	8560097	1.592336318072	FBgn0030061	90	FBgn0030061	90
1026	2R	2104145	2108168	1.950089454651	2106495	1.630588391248	FBgn0033076	6296	FBgn0041145	15823
1027	3L	662432	667091	1.94976234436	665631	1.685223758221	FBgn0035152	94	FBgn0035156	10816
1028	3R	11490217	11500153	1.948701858521	11491990	1.709189891815	FBgn0053207	82	FBgn0053207	82
1029	2R	20491511	20495259	1.94792842865	20494200	1.786397218704	FBgn0035091	645	FBgn0002607	17053
1030	3R	7487888	7490050	1.94722700119	7488779	1.740406513214	FBgn0037928	4548	FBgn0037921	37413
1031	2L	7181246	7184624	1.947119235992	7183598	1.561011370491	FBgn0031893	1362	FBgn0031897	36431
1032	2R	15202831	15205676	1.946378707886	15204413	1.465593786801	FBgn0040729	1295	FBgn0015949	19730
1033	2R	5057475	5062968	1.944267272949	5058788	1.848654073827	FBgn0033421	21	FBgn0025286	40208
1034	3R	12375261	12379208	1.942524433136	12377959	1.711956322193	FBgn0038442	2200	FBgn0027053	82136
1035	2L	10179397	10181457	1.940882205963	10180460	1.588016566108	FBgn0032188	7417	FBgn0032189	20512
1036	X	7900820	7910631	1.940098762512	7908266	1.684360840741	FBgn0004657	1383	FBgn0004656	1594
1037	3R	12680831	12687244	1.939569950104	12685857	1.720704695758	FBgn0082171	3820	FBgn0082171	3820
1038	3R	2556724	2563274	1.939242839813	2561865	1.798260033131	FBgn0051481	5920	FBgn0004054	7997
1039	3L	18259557	18263791	1.939149856567	18261784	1.71202693266	FBgn0036784	2147	FBgn0011706	101878
1040	3L	259432	263384	1.939081192017	260467	1.631698280573	FBgn0035125	779	FBgn0035121	12557
1041	2L	18518209	18520784	1.938614845276	18519387	1.642069844639	FBgn0032685	5965	FBgn0032682	37971
1042	3R	9734638	9738204	1.93853187561	9737195	1.727519226074	FBgn0000576	9614	FBgn0000576	9614
1043	X	8377314	8380119	1.93822479248	8379108	1.603331602537	FBgn0024943	4347	FBgn0030054	72430
1044	2R	16342238	16347266	1.937165737152	16344013	1.843964099884	FBgn0011674	367	FBgn0016984	4017
1045	3R	17429827	17433795	1.936898231506	17432409	1.787749052048	FBgn0046832	15837	FBgn0046832	15837
1046	3R	6475515	6478921	1.936418533325	6476554	1.508011460304	FBgn0001235	12168	FBgn0001235	12168
1047	2R	2121477	2127672	1.934766769409	2124576	1.743160814047	FBgn0040673	250	FBgn0040673	250
1048	3R	12393684	12397540	1.934740066528	12396276	1.763944327831	FBgn0038445	962	FBgn0038453	73051
1049	2L	9447292	9451197	1.932865142822	9448849	1.878041717741	FBgn0053723	8109	FBgn0002973	11336
1050	2L	2044103	2049130	1.931570053101	2047003	1.64036992017	FBgn0028952	1478	FBgn0031391	100284
1051	X	5537447	5544498	1.930946826935	5540490	1.534531200633	FBgn0027564	47	FBgn0029785	22811
1052	3R	17484824	17489206	1.930517673492	17486802	1.578931834963	FBgn0011766	675	FBgn0004493	10670
1053	3L	1519262	1524041	1.930420875549	1522696	1.807136906518	FBgn0035229	2015	FBgn0035233	19071
1054	2R	16698709	16702627	1.930138587952	16700867	1.74110865593	FBgn0034602	288	FBgn0034599	24325
1055	3R	24033653	24044004	1.929499149323	24036998	1.588960928075	FBgn0039572	23823	FBgn0040108	117007
1056	2L	18475073	18478427	1.929136753082	18476760	1.697001176722	FBgn0032681	3680	FBgn0032682	4656
1057	3L	1498620	1501910	1.927977085114	1499806	1.762085795403	FBgn0011204	964	FBgn0028577	13685
1058	3R	17381185	17393608	1.925301551819	17382897	1.871221468999	FBgn0002941	107	FBgn0013984	23354
1059	2L	20904781	20907181	1.925098896027	20905981	1.680063597361	FBgn0032901	540	FBgn0032906	7756
1060	3L	1560055	1564110	1.924832820892	1562769	1.702402973175	FBgn0035236	10053	FBgn0035236	10053
1061	3R	7516693	7521244	1.92249584198	7520032	1.590055592855	FBgn0037937	33	FBgn0037921	68666
1062	2L	5798516	5804361	1.922070503235	5799909	1.455476164818	FBgn0031738	295	FBgn0031739	2060
1063	2R	4164086	4174025	1.92162322998	4167301	1.819797929128	FBgn0050353	2718	FBgn0050353	2718
1064	3L	3434824	3440310	1.92128276825	3436657	1.767146021128	FBgn0026259	7477	FBgn0001254	59552
1065	2L	9011958	9014728	1.921040058136	9013222	1.706143796444	FBgn0032089	848	FBgn0052982	112529
1066	2R	1637702	1642769	1.920948028564	1641793	1.64722764492	FBgn0033063	2985	FBgn0033067	47221
1067	3L	19481096	19483055	1.920736312866	19482093	1.664492579067	FBgn0036878	1441	FBgn0036886	35588
1068	2R	10383967	10386472	1.916675567627	10385564	1.619451344013	FBgn0022063	367	FBgn0022063	367
1069	X	13504286	13508199	1.916420936584	13505257	1.595243901014	FBgn0030508	1621	FBgn0030507	3297
1070	2L	17558954	17563063	1.914199829102	17561863	1.389563616584	FBgn0067341	492	FBgn0032646	64825
1071	3L	8422070	8431422	1.913717269897	8428942	1.588245596204	FBgn0010825	4679	FBgn0010825	4679
1072	3R	27402930	27408038	1.913660049438	27406947	1.763390541077	FBgn0043900	535	FBgn0039857	15020
1073	3L	8974950	8980550	1.912541866302	8978921	1.648895412683	FBgn0035954	224	FBgn0035954	224
1074	2L	13569156	13571733	1.912041664124	13570197	1.69893693924	FBgn0015954	20056	FBgn0028546	71074
1075	3R	13428148	13433526	1.911596298218	13430593	1.917817592621	FBgn0038524	1231	FBgn0051575	53582
1076	3L	11313682	11319557	1.91094827652	11314602	1.666734246647	FBgn0036154	18936	FBgn0041094	88346
1077	3L	4382394	4393550	1.910925865173	4391826	1.835737396689	FBgn0035542	2082	FBgn0035541	3257
1078	2L	19038561	19042011	1.910179615021	19040011	1.636625009425	FBgn0032744	1064	FBgn0032745	1279
1079	3L	3175690	3180261	1.910096645355	3177939	1.575636931828	FBgn0001233	1380	FBgn0001233	1380
1080	3R	24712995	24716303	1.910074234009	24715196	1.719132158491	FBgn0053203	473	FBgn0053553	1395
1081	2L	7567966	7570820	1.909769058228	7569632	1.685974359512	FBgn0040955	814	FBgn0053529	25209
1082	2L	3859684	3864483	1.909679412842	3860771	1.814920574427	FBgn0031574	1910	FBgn0004567	23929
1083	2L	19070181	19072124	1.90901184082	19071428	1.672234153748	FBgn0053315	87	FBgn0000486	23669
1084	3L	13050413	13053590	1.908418178558	13051499	1.838409143336	FBgn0036345	9737	FBgn0036342	30528
1085	3R	2802764	2806455	1.906640529633	2804225	1.694399412941	FBgn0000095	20725	FBgn0010774	101901
1086	3R	2548121	2552185	1.90659236908	2549915	1.726684402017	FBgn0051481	17870	FBgn0004054	19947
1087	3R	9806697	9812941	1.905707836151	9811192	1.722680596744	FBgn0015270	20553	FBgn0038196	50695
1088	3L	22885562	22887633	1.905252456665	22886734	1.739816609551	FBgn0052461	2392	FBgn0037207	7679
1089	4	371261	373166	1.905227661133	372115	1.489632023705	FBgn0025704	6807	FBgn0026777	43768
1090	2L	520520	525362	1.90273475647	522240	1.947686354319	FBgn0003963	1227	FBgn0003963	1227
1091	3R	27092584	27095935	1.902678966522	27094086	1.723288595676	FBgn0039839	2634	FBgn0039831	47660
1092	2R	9107558	9110950	1.902373313904	9109214	1.68722671621	FBgn0027581	29	FBgn0033859	342
1093	3R	11625524	11629116	1.901104927063	11627839	1.655799329281	FBgn0038365	27	FBgn0038364	8321
1094	X	15986045	15989895	1.900198936462	15988855	1.604058951139	FBgn0042650	31724	FBgn0000459	61816
1095	3R	11676869	11679995	1.89963388443	11677745	1.640076440923	FBgn0051150	1556	FBgn0017567	14926
1096	2L	5738114	5741329	1.898930072784	5739292	1.58276571947	FBgn0031734	1952	FBgn0031739	62677
1097	2L	7132868	7135847	1.898696899414	7134334	1.703998369329	FBgn0031889	651	FBgn0031886	68501
1098	3L	19694105	19696232	1.896184921265	19695104	1.708931894863	FBgn0036905	922	FBgn0029094	110953
1099	3R	7060002	7066265	1.893807411194	7064840	1.673423498869	FBgn0051388	1303	FBgn0037885	3735
1100	2R	9821269	9824138	1.893282651901	9822650	1.528800755739	FBgn0033921	5434	FBgn0033922	18039
1101	X	6498032	6508320	1.892513275146	6501474	1.733653217554	FBgn0028360	1622	FBgn0029882	2052
1102	3R	19139150	19142588	1.892198562622	19141049	1.628052413464	FBgn0039071	25138	FBgn0002622	43476
1103	2R	12766744	12768869	1.891963481903	12767910	1.375051689148	FBgn0046294	5664	FBgn0050235	107747
1104	3L	11390441	11397251	1.891802310944	11395501	1.730351626873	FBgn0036157	3596	FBgn0036165	66006
1105	2L	10248364	10250935	1.891538619995	10249835	1.659995905558	FBgn0000229	644	FBgn0004419	10509
1106	3L	12614759	12617845	1.8911652565	12616600	1.806485176086	FBgn0052111	14717	FBgn0036306	112104
1107	X	16487611	16491424	1.889580726624	16489992	1.554162412882	FBgn0003189	676	FBgn0030766	15150
1108	3R	14824690	14830828	1.888880491257	14826040	1.708789914846	FBgn0026239	16293	FBgn0026239	16293
1109	3R	277187	280452	1.888822555542	279218	1.664250612259	FBgn0051522	182	FBgn0037250	19487
1110	3R	919116	924906	1.88865852356	920287	1.688779234886	FBgn0010313	7879	FBgn0010313	7879
1111	3L	6951651	6958844	1.88668012619	6955594	1.716021696726	FBgn0001104	1594	FBgn0001104	1594
1112	2R	9476329	9485266	1.885759830475	9482096	1.735999584198	FBgn0020766	2158	FBgn0033886	5785
1113	3R	24971980	24980037	1.885037899017	24977420	1.733505308628	FBgn0041588	92	FBgn0041588	92
1114	3R	1424737	1428186	1.884997367859	1426332	1.763345269596	FBgn0037346	559	FBgn0037346	559
1115	3R	9723458	9729275	1.884969234467	9727429	1.692476777469	FBgn0000576	152	FBgn0000576	152
1116	2L	18498419	18503357	1.884880065918	18501091	1.773427963257	FBgn0032684	6461	FBgn0032682	19675
1117	2R	14043796	14048963	1.882247447968	14046648	1.749571681023	FBgn0034356	4353	FBgn0003067	4982
1118	3L	14096066	14102329	1.881061077118	14101189	1.521976639243	FBgn0042630	4606	FBgn0000411	42690
1119	3L	21068641	21070809	1.88095998764	21069605	1.71664871889	FBgn0037051	277	FBgn0037051	277
1120	2R	8417033	8424385	1.88086605072	8420149	1.705265942742	FBgn0010488	11755	FBgn0010488	11755
1121	2L	7524862	7531350	1.880350589752	7526275	1.578021806829	FBgn0053529	18148	FBgn0053529	18148
1122	X	17315502	17319885	1.87953042984	17316657	1.361732065678	FBgn0030842	6595	FBgn0030851	146756
1123	3L	22198193	22200787	1.879459381104	22200257	1.594364929199	FBgn0037156	257	FBgn0037156	257
1124	2R	9738232	9740522	1.877591609955	9739182	1.475843936205	FBgn0033913	4399	FBgn0033912	7692
1125	3L	2617843	2621409	1.876713752747	2618940	1.67947438184	FBgn0035357	3688	FBgn0035357	3688
1126	2R	3525942	3527502	1.875605106354	3527086	1.469318598509	FBgn0033250	1519	FBgn0033243	47249
1127	3L	5626396	5630730	1.875117301941	5628510	1.764429003	FBgn0035626	120	FBgn0035625	23580
1128	3R	4339756	4342245	1.874126434326	4340920	1.613187630971	FBgn0037591	2176	FBgn0037602	135919
1129	3R	19742148	19750531	1.87220621109	19743461	1.733419471317	FBgn0016754	5234	FBgn0015282	13786
1130	2R	19766753	19771054	1.871563911438	19768577	1.620814221246	FBgn0034997	2948	FBgn0034987	72620
1131	2L	6388218	6391934	1.871194839478	6390344	1.493255645037	FBgn0031809	5130	FBgn0043854	17929
1132	3R	17119812	17124478	1.871070861816	17121139	1.776548194885	FBgn0001234	1206	FBgn0043012	25340
1133	3R	15826033	15827759	1.869855880737	15826855	1.401026852926	FBgn0038755	7389	FBgn0038768	30687
1134	2L	13862250	13864711	1.869033813477	13863701	1.678871491376	FBgn0028532	14289	FBgn0051842	28663
1135	3R	4510954	4522290	1.868539333344	4514182	1.809064805508	FBgn0053325	8130	FBgn0001180	9358
1136	3R	2487440	2491092	1.868233680725	2488924	1.532427395091	FBgn0024912	3102	FBgn0026567	5320
1137	3L	9340791	9345722	1.867956161499	9342759	1.463223289041	FBgn0035981	1486	FBgn0035981	1486
1138	X	7735731	7739869	1.864892959595	7737970	1.702648387236	FBgn0029971	1062	FBgn0029971	1062
1139	3R	25846745	25849153	1.864847183228	25847791	1.584486669964	FBgn0039738	189	FBgn0001281	16669
1140	3R	17216043	17220641	1.863537788391	17219103	1.683249890804	FBgn0004862	4498	FBgn0043012	123304
1141	X	508690	514273	1.863506317139	511458	1.625878390144	FBgn0025639	1405	FBgn0025639	1405
1142	2R	3498989	3502629	1.863006591797	3501141	1.73044400745	FBgn0033247	866	FBgn0033243	21304
1143	3R	15122959	15125180	1.862718582153	15124302	1.660409366383	FBgn0000463	27633	FBgn0000463	27633
1144	3L	15085751	15091318	1.860337257385	15086925	1.58371514082	FBgn0052847	44	FBgn0025776	77589
1145	2L	18591401	18595895	1.86012840271	18594475	1.831795411951	FBgn0003270	1346	FBgn0032693	54438
1146	2L	13232140	13236168	1.859971046448	13234332	1.680807054043	FBgn0032493	263	FBgn0032493	263
1147	X	5517401	5521553	1.859662532806	5519954	1.596907503465	FBgn0029785	2275	FBgn0029785	2275
1148	2R	3872116	3874286	1.858294963837	3873253	1.545547429253	FBgn0050365	250	FBgn0010109	129113
1149	2L	243728	251377	1.857376098633	249583	1.827362761778	FBgn0001309	1212	FBgn0001309	1212
1150	2L	11444675	11449663	1.857326030731	11445805	1.634483400981	FBgn0004579	202	FBgn0004579	202
1151	2L	11068320	11073121	1.856911182404	11070918	1.79860607783	FBgn0032335	143	FBgn0032335	143
1152	2L	11074109	11076455	1.856653213501	11075170	1.61509771908	FBgn0032335	4109	FBgn0032335	4109
1153	2R	12093309	12099877	1.856368541718	12095765	1.67007634219	FBgn0016131	1426	FBgn0003274	5192
1154	3R	900862	903629	1.855284690857	902234	1.593744701809	FBgn0010313	10174	FBgn0010313	10174
1155	X	2937110	2939795	1.854955196381	2938684	1.460147312709	FBgn0029649	14966	FBgn0004647	52344
1156	X	9087439	9094822	1.854413986206	9088846	1.291343450546	FBgn0005639	200	FBgn0000077	3711
1157	X	16254707	16263837	1.853861808777	16255817	1.618046104908	FBgn0030749	336	FBgn0026575	964
1158	3L	19129367	19131415	1.853765487671	19130389	1.631274475771	FBgn0016797	5496	FBgn0016797	5496
1159	2R	7540037	7544934	1.852901935577	7543089	1.820754443898	FBgn0033675	506	FBgn0011704	41739
1160	X	8494968	8497555	1.852236747742	8496067	1.549302101135	FBgn0004102	181	FBgn0004102	181
1161	2L	12606290	12610256	1.851555347443	12608249	1.439461827278	FBgn0051859	9	FBgn0002970	10099
1162	3R	20363234	20367412	1.851210594177	20364438	1.747326233808	FBgn0039207	5165	FBgn0039205	8158
1163	X	9528259	9532949	1.850389480591	9531020	1.611481806811	FBgn0030150	2127	FBgn0030150	2127
1164	2L	18888183	18894936	1.849739551544	18890230	1.607150218066	FBgn0003896	13045	FBgn0032717	54634
1165	X	7470606	7474241	1.849650382996	7472601	1.770377985636	FBgn0004198	18217	FBgn0027553	100957
1166	X	22036810	22041410	1.848281383514	22039925	1.588446076711	FBgn0000719	18658	FBgn0031186	381940
1167	3R	26043087	26051418	1.847590446472	26047699	1.526944777545	FBgn0000279	5493	FBgn0039757	12957
1168	2R	3040140	3043999	1.847023010254	3042677	1.721020831002	FBgn0033188	2118	FBgn0022772	5156
1169	X	16074878	16077501	1.846385478973	16076104	1.627635383606	FBgn0003933	11950	FBgn0003933	11950
1170	2L	12465691	12467854	1.846138477325	12467005	1.434416993459	FBgn0032437	13323	FBgn0040286	32340
1171	2R	1289400	1290777	1.845241546631	1289949	1.569374589359	FBgn0025693	294	FBgn0033035	84707
1172	X	8616751	8624020	1.842322349548	8620476	1.461765003204	FBgn0026411	30535	FBgn0030061	60289
1173	3R	27042371	27051728	1.842002868652	27049127	1.723901927471	FBgn0039831	2701	FBgn0039831	2701
1174	2L	6642848	6649400	1.84189748764	6646320	1.762158337761	FBgn0051635	2768	FBgn0031836	35297
1175	3R	16008060	16010559	1.841372966766	16009150	1.535257058985	FBgn0051339	10921	FBgn0028386	109838
1176	2R	3076789	3079781	1.838924407959	3078761	1.660206345951	FBgn0004132	213	FBgn0004132	213
1177	2L	18139351	18144828	1.838129043579	18141340	1.570815030266	FBgn0041184	6999	FBgn0041184	6999
1178	2L	1432847	1442237	1.837909698486	1440026	1.747466087341	FBgn0003926	7315	FBgn0002543	19577
1179	X	20544345	20548675	1.837885379791	20545237	1.586542010307	FBgn0031129	1399	FBgn0003300	40120
1180	2L	15326161	15331552	1.836513996124	15329629	1.650413244963	FBgn0001981	164	FBgn0001981	164
1181	3R	20082504	20087858	1.836233139038	20085586	1.532979428768	FBgn0051130	5395	FBgn0051130	5395
1182	2R	16466139	16471224	1.835273742676	16470163	1.65120898976	FBgn0008636	1672	FBgn0034565	15656
1183	2L	848674	851762	1.835129737854	849786	1.746887543622	FBgn0020304	1275	FBgn0020304	1275
1184	X	3680399	3684287	1.834828853607	3683223	1.779549710891	FBgn0000542	1890	FBgn0000542	1890
1185	2R	3661207	3663426	1.832616329193	3662474	1.582141846418	FBgn0033269	4684	FBgn0050373	14005
1186	X	551279	553336	1.83206987381	552238	1.627061787774	FBgn0021764	8577	FBgn0025637	39345
1187	3R	25595920	25601218	1.830554485321	25597639	1.651527993819	FBgn0001297	4932	FBgn0020235	22781
1188	3R	8856380	8859926	1.830474376678	8858238	1.547252290389	FBgn0003308	21	FBgn0003308	21
1189	3R	4877870	4883772	1.829853534698	4880127	1.554394721985	FBgn0037659	1887	FBgn0028708	3581
1190	3L	22021754	22025245	1.82946395874	22023300	1.503491915189	FBgn0004414	6651	FBgn0000100	13417
1191	X	265187	267665	1.829295158386	266616	1.746122539043	FBgn0002561	71	FBgn0002561	71
1192	3L	20234814	20238229	1.827775001526	20237172	1.780912623686	FBgn0036967	897	FBgn0003124	6674
1193	3R	15184892	15189579	1.825461387634	15186670	1.413062095642	FBgn0038697	13801	FBgn0000463	34735
1194	3L	4737244	4741809	1.825052261353	4738222	1.433076578028	FBgn0035572	654	FBgn0035570	47519
1195	3R	20404678	20406747	1.824573516846	20405788	1.559907744913	FBgn0039209	2789	FBgn0039210	5067
1196	3R	17302332	17306304	1.824020385742	17303861	1.44614017711	FBgn0038889	4186	FBgn0013984	102390
1197	2L	21036992	21043555	1.823208808899	21041017	1.575587160447	FBgn0010395	592	FBgn0023388	88928
1198	2R	12013815	12016261	1.822582244873	12015058	1.776438832283	FBgn0011260	1	FBgn0034138	71042
1199	3R	27390424	27395107	1.821924686432	27392227	1.616909474134	FBgn0028968	5638	FBgn0039857	29740
1200	2R	15624347	15628684	1.821674346924	15626107	1.716101258993	FBgn0004364	267	FBgn0004364	267
1201	2L	1969545	1975640	1.821539878845	1970773	1.639318466187	FBgn0031376	3372	FBgn0031391	176514
1202	3L	12670061	12674493	1.821147441864	12671450	1.768929839134	FBgn0014343	3755	FBgn0036306	57254
1203	X	1996487	2000419	1.821145057678	1998660	1.588492482901	FBgn0023507	1016	FBgn0025626	77368
1204	3R	21419117	21423551	1.820446014404	21421573	1.848596404581	FBgn0039344	12887	FBgn0039345	13277
1205	2L	20586438	20591469	1.819967269897	20587770	1.787524980657	FBgn0051677	4019	FBgn0046834	112681
1206	3R	17010798	17015550	1.819182872772	17014510	1.513459205627	FBgn0038867	20660	FBgn0038870	30291
1207	2R	15180927	15187041	1.818829536438	15184743	1.641269936281	FBgn0015949	60	FBgn0015949	60
1208	3L	6675471	6678931	1.81858253479	6677680	1.683536440134	FBgn0035710	214	FBgn0035713	48553
1209	X	13571960	13575172	1.818278312683	13573264	1.419442415237	FBgn0030519	417	FBgn0030521	42854
1210	2L	17255557	17260659	1.818174362183	17259501	1.753376960754	FBgn0032629	2840	FBgn0032633	120575
1211	3R	24887812	24891891	1.818095207214	24890847	1.64771938324	FBgn0039632	1966	FBgn0039633	31862
1212	2L	15074063	15076253	1.817256450653	15074890	1.464736461639	FBgn0028879	3316	FBgn0024183	8645
1213	3R	27430647	27437324	1.816303253174	27434937	1.568665772676	FBgn0011655	1833	FBgn0039857	12970
1214	3R	21270884	21276391	1.816279888153	21271872	1.407619416714	FBgn0004509	26906	FBgn0039337	30853
1215	3R	9206906	9210567	1.816266059875	9208350	1.603063464165	FBgn0038145	551	FBgn0038145	551
1216	3L	8368902	8371424	1.815227270126	8370016	1.634687087115	FBgn0035888	1989	FBgn0035878	49739
1217	2R	15491189	15495716	1.814940452576	15494017	1.678168857799	FBgn0034479	1915	FBgn0004364	132357
1218	2L	11967257	11975078	1.81468629837	11969092	1.514817350051	FBgn0041606	2002	FBgn0032390	20872
1219	2L	824325	827517	1.814681529999	826553	1.617612719536	FBgn0010583	589	FBgn0010583	589
1220	3R	10108520	10113128	1.814587593079	10110220	1.70419639349	FBgn0003862	2403	FBgn0003862	2403
1221	3R	12223536	12226325	1.814491271973	12224744	1.438310370726	FBgn0003513	4661	FBgn0038421	38970
1222	X	18696192	18703645	1.814122200012	18700408	1.458276589712	FBgn0040883	1031	FBgn0040883	1031
1223	3R	6684264	6689952	1.813316822052	6685565	1.747170504402	FBgn0037845	40	FBgn0037844	3052
1224	3R	25078189	25093593	1.812143325806	25081276	1.662177741528	FBgn0003525	226	FBgn0003525	226
1225	3R	5318581	5324885	1.81156539917	5319808	1.781206429005	FBgn0043791	717	FBgn0043791	717
1226	3R	7256203	7258681	1.809810161591	7257420	1.735426783562	FBgn0037899	23	FBgn0037899	23
1227	2R	2961369	2963550	1.809710502625	2962600	1.43965190649	FBgn0050502	764	FBgn0033179	15944
1228	3L	15763406	15765565	1.809697151184	15764570	1.7070936203	FBgn0036531	9107	FBgn0036537	36075
1229	2R	7968879	7978384	1.809616565704	7971004	1.60590878129	FBgn0010238	1906	FBgn0010238	1906
1230	2L	32947	34982	1.809187889099	33971	1.726903915405	FBgn0031209	10083	FBgn0002121	12599
1231	X	18039748	18044698	1.808673381805	18042250	1.741305131179	FBgn0030900	1118	FBgn0004956	99512
1232	2R	19570219	19572669	1.807965040207	19571361	1.367247946122	FBgn0025806	708	FBgn0025806	708
1233	3R	10521630	10523570	1.807902336121	10522509	1.577492237091	FBgn0051314	548	FBgn0051314	548
1234	2L	18585082	18587848	1.807612895966	18586240	1.488943829256	FBgn0032688	586	FBgn0032693	62673
1235	2R	14141574	14143931	1.807260513306	14142955	1.478524432463	FBgn0000566	198	FBgn0050227	11465
1236	2R	19679959	19684063	1.806956768036	19681931	1.587140401204	FBgn0034986	106	FBgn0034986	106
1237	2R	1725885	1731691	1.806663513184	1728555	1.383382499218	FBgn0033074	4460	FBgn0033074	4460
1238	3L	1529017	1537551	1.805871486664	1532851	1.688032542958	FBgn0041342	3238	FBgn0035233	8916
1239	3R	13619064	13622255	1.803922653198	13620177	1.355798602104	FBgn0038545	642	FBgn0038545	642
1240	X	2189086	2195303	1.802686691284	2190441	1.48948776722	FBgn0044047	2146	FBgn0003079	5841
1241	3R	20962391	20965448	1.80243396759	20963657	1.709675508387	FBgn0039283	142	FBgn0039283	142
1242	X	5438703	5444452	1.802357673645	5441833	1.58030802863	FBgn0029775	2323	FBgn0029783	69373
1243	2L	8273904	8279002	1.801959991455	8276070	1.740041136742	FBgn0011902	14657	FBgn0011902	14657
1244	3R	12275188	12280950	1.801954746246	12276561	1.534072577953	FBgn0044826	2989	FBgn0044826	2989
1245	3R	24418457	24423861	1.80184173584	24422305	1.80838545631	FBgn0026400	2696	FBgn0001215	3224
1246	3R	5383999	5386873	1.801134586334	5385043	1.533875703812	FBgn0024833	202	FBgn0037708	3941
1247	2L	2256146	2259531	1.801067352295	2258390	1.345508448283	FBgn0031406	3340	FBgn0031395	66018
1248	2R	9015010	9019751	1.79963684082	9016707	1.634214655558	FBgn0033845	2001	FBgn0033845	2001
1249	3R	12455024	12459362	1.799436569214	12456730	1.721333444118	FBgn0000634	5782	FBgn0038453	12597
1250	2R	15347786	15352837	1.798861026764	15350515	1.697526335716	FBgn0034476	8747	FBgn0011849	108121
1251	3L	17820667	17823659	1.797602176666	17821865	1.529532074928	FBgn0036764	158	FBgn0036762	9690
1252	3R	11618792	11622728	1.796746253967	11620070	1.794636408488	FBgn0038364	552	FBgn0038364	552
1253	X	7003323	7009686	1.796486854553	7004578	1.51493173487	FBgn0047092	9492	FBgn0029933	61289
1254	3L	20240433	20242452	1.796413421631	20241319	1.526375938864	FBgn0052225	1309	FBgn0003124	2527
1255	2R	11135917	11138041	1.795754432678	11136973	1.494723498821	FBgn0050465	15843	FBgn0010426	57970
1256	3L	6189221	6193605	1.795058488846	6191309	1.579367665684	FBgn0002526	622	FBgn0035692	24176
1257	3L	20192297	20193114	1.794146537781	20192501	1.650027795271	FBgn0004366	1207	FBgn0024814	16170
1258	3L	12502514	12505297	1.793836593628	12504002	1.449195888307	FBgn0036298	149	FBgn0004926	3318
1259	3L	14298788	14301509	1.793725967407	14300317	1.629650873296	FBgn0036419	5621	FBgn0003459	74865
1260	3R	17859234	17863044	1.793160915375	17861602	1.541764623979	FBgn0038928	1398	FBgn0038928	1398
1261	3R	17986349	17991671	1.792032241821	17989738	1.631435155869	FBgn0053335	1002	FBgn0053335	1002
1262	3R	2987400	2990195	1.791673660278	2988474	1.577163527994	FBgn0002306	77	FBgn0037481	7576
1263	3L	6151080	6159689	1.791602134705	6154392	1.626136600971	FBgn0035690	1338	FBgn0035688	6579
1264	X	2307490	2311294	1.790316104889	2310192	1.465543778737	FBgn0004050	6267	FBgn0004050	6267
1265	3R	20337700	20342595	1.790112495422	20340609	1.682269573212	FBgn0004118	214	FBgn0039205	15671
1266	2R	16956223	16959240	1.789531707764	16958235	1.467195034027	FBgn0010415	30515	FBgn0010415	30515
1267	3L	18646598	18650245	1.78946352005	18649317	1.514869689941	FBgn0036805	1	FBgn0036810	60436
1268	X	10996179	11002632	1.789264678955	11000177	1.320273816586	FBgn0030276	558	FBgn0030274	5510
1269	X	12406391	12411215	1.789206027985	12409278	1.489090887705	FBgn0030400	7841	FBgn0015024	78442
1270	3R	5242788	5246528	1.788932561874	5244373	1.579844266176	FBgn0024515	709	FBgn0037686	17395
1271	2L	15033761	15040549	1.78882598877	15035668	1.554533831278	FBgn0004837	243	FBgn0010422	21014
1272	2R	4606488	4611156	1.788746833801	4607760	1.367393084935	FBgn0065074	143	FBgn0065074	143
1273	X	21090869	21093490	1.788726329803	21092009	1.750197768211	FBgn0052521	162	FBgn0020369	34727
1274	2L	12251353	12254053	1.788466453552	12252623	1.507833925883	FBgn0051759	44996	FBgn0032408	156113
1275	X	20559383	20565158	1.787580490112	20562596	1.614069602069	FBgn0031130	5971	FBgn0003300	57479
1276	3L	19548043	19552237	1.787227630615	19549461	1.64669662714	FBgn0005564	378	FBgn0005386	14546
1277	X	10573122	10579629	1.786784172058	10576904	1.703875601292	FBgn0003204	12820	FBgn0052672	36649
1278	X	19619011	19624129	1.786629676819	19622668	1.734557207893	FBgn0031071	5803	FBgn0031071	5803
1279	3R	14738369	14742485	1.786160469055	14739752	1.505056381226	FBgn0038661	938	FBgn0038666	66938
1280	X	6441589	6450544	1.785535812378	6446740	1.634290903807	FBgn0029881	1439	FBgn0029882	52682
1281	2L	7631594	7642333	1.784473419189	7641202	1.688255488873	FBgn0031927	4795	FBgn0053529	96779
1282	2R	16753757	16760739	1.784174442291	16758620	1.645504727083	FBgn0034606	85	FBgn0034606	85
1283	2R	7173998	7176941	1.783937931061	7174911	1.448896229267	FBgn0011916	1631	FBgn0033638	26434
1284	2R	10439782	10444730	1.783883094788	10441222	1.609614435832	FBgn0033983	6941	FBgn0033987	36955
1285	2R	12539721	12544000	1.783605575562	12541300	1.580186784267	FBgn0023172	804	FBgn0034181	6909
1286	3R	10100951	10106043	1.783115386963	10104783	1.653274790446	FBgn0003862	7840	FBgn0003862	7840
1287	X	10051931	10058945	1.782644271851	10057033	1.58034235239	FBgn0030183	534	FBgn0030180	65626
1288	3R	17479147	17481272	1.78151845932	17480117	1.522207428427	FBgn0011766	6010	FBgn0004493	17355
1289	2R	13230483	13233171	1.780767440796	13231419	1.482878404505	FBgn0028494	2771	FBgn0063386	13454
1290	3R	20009819	20013340	1.779093265533	20011952	1.387627661228	FBgn0029503	135	FBgn0039167	32486
1291	2R	10562041	10566857	1.779059886932	10564550	1.561126708984	FBgn0053467	6554	FBgn0033989	57464
1292	3L	2440206	2443761	1.777768135071	2441763	1.644682154936	FBgn0053231	6925	FBgn0053231	6925
1293	3L	5925193	5928853	1.776643753052	5926404	1.672867550569	FBgn0053993	1802	FBgn0002638	19684
1294	3L	11224738	11229213	1.776343822479	11225911	1.564110040665	FBgn0041094	345	FBgn0041094	345
1295	3R	25122531	25125441	1.775909423828	25123642	1.554011457107	FBgn0039659	691	FBgn0003525	42140
1296	3L	10629530	10631727	1.774568557739	10630712	1.366549688227	FBgn0052066	4248	FBgn0052068	6624
1297	2L	2369685	2371847	1.774216175079	2370674	1.554369032383	FBgn0031417	850	FBgn0028485	5339
1298	X	17714353	17721712	1.773500919342	17719438	1.703666687012	FBgn0030881	1693	FBgn0030881	1693
1299	3R	27570651	27575315	1.773157596588	27574161	1.636282285055	FBgn0011013	910	FBgn0011013	910
1300	3R	253521	256971	1.772910118103	254480	1.421205913319	FBgn0037248	574	FBgn0037249	5172
1301	3R	10510898	10514963	1.771461009979	10512173	1.472909390926	FBgn0051314	10884	FBgn0051314	10884
1302	2R	18713251	18715731	1.771366357803	18714612	1.54930639267	FBgn0034834	4527	FBgn0003062	132292
1303	X	17594089	17599069	1.770609855652	17597999	1.568708674113	FBgn0024184	5321	FBgn0030866	24788
1304	X	2116824	2120081	1.770578384399	2118776	1.536517441273	FBgn0027296	93	FBgn0023527	222
1305	4	415868	422414	1.770274162292	418933	1.340687243144	FBgn0039905	5293	FBgn0026777	90586
1306	2R	2138091	2145400	1.770070075989	2142277	1.63444889293	FBgn0004145	2664	FBgn0040673	17451
1307	2L	7531577	7534992	1.769001483917	7532774	1.533144384623	FBgn0053529	11649	FBgn0053529	11649
1308	2R	7105817	7115159	1.768973827362	7112258	1.454789358027	FBgn0065063	4968	FBgn0065063	4968
1309	3L	13107474	13111047	1.768646240234	13109565	1.55816263311	FBgn0053262	651	FBgn0010452	21345
1310	3R	27513954	27517298	1.768478393555	27516396	1.718981266022	FBgn0039864	10794	FBgn0039867	46268
1311	2R	11521688	11527513	1.767086029053	11523895	1.633868503571	FBgn0034063	660	FBgn0034062	2313
1312	2L	5942988	5945345	1.766206741333	5943953	1.43242174387	FBgn0001128	271	FBgn0000308	37072
1313	3L	11289543	11291885	1.764958381653	11290652	1.449905171114	FBgn0036154	5014	FBgn0041094	64396
1314	3R	9212138	9215280	1.764719963074	9214197	1.4446375072	FBgn0038146	232	FBgn0038145	6398
1315	X	15457696	15461201	1.764625549316	15458794	1.338217862447	FBgn0003463	1683	FBgn0003463	1683
1316	3R	21018914	21023417	1.764587402344	21020886	1.704584177803	FBgn0039288	396	FBgn0039288	396
1317	3L	20957942	20962961	1.764481782913	20959652	1.627344215617	FBgn0003415	1613	FBgn0003415	1613
1318	2L	7288785	7292856	1.762571811676	7291359	1.71425151825	FBgn0031901	8826	FBgn0004009	15802
1319	2L	14516409	14518553	1.762538909912	14517425	1.50118115369	FBgn0011862	666	FBgn0005771	26563
1320	2L	13545800	13551553	1.762166976929	13548126	1.686706215143	FBgn0023407	1197	FBgn0028546	93145
1321	X	7033797	7037580	1.761287212372	7034994	1.453679889441	FBgn0029939	3318	FBgn0029933	91705
1322	X	21796012	21798068	1.761068344116	21796757	1.529518097639	FBgn0052499	39351	FBgn0031186	138772
1323	2R	15339383	15342812	1.760673522949	15340415	1.716898693758	FBgn0034476	1353	FBgn0011849	98021
1324	X	7289465	7291540	1.760584831238	7290407	1.669178962708	FBgn0040923	7037	FBgn0026144	107801
1325	X	17484057	17488207	1.760060310364	17485543	1.606084465981	FBgn0026375	946	FBgn0030855	15323
1326	2L	3169426	3171824	1.759983539581	3170852	1.386035323143	FBgn0031510	99	FBgn0031511	1857
1327	2R	6063887	6067118	1.759698867798	6064892	1.378035111861	FBgn0004399	4825	FBgn0004399	4825
1328	X	9533667	9542104	1.759637355804	9535531	1.369298100471	FBgn0000233	3878	FBgn0000233	3878
1329	3R	2174614	2179935	1.759221076965	2177459	1.587207457599	FBgn0014001	839	FBgn0053097	16551
1330	3L	9472824	9475686	1.75842666626	9475613	1.637173593044	FBgn0036007	3663	FBgn0036007	3663
1331	2R	19163353	19168703	1.757937431335	19165083	1.495562585195	FBgn0034886	93	FBgn0016762	36515
1332	2R	13647999	13653400	1.757172107697	13652212	1.611701572643	FBgn0003044	1920	FBgn0003044	1920
1333	3R	17686016	17691629	1.756629943848	17689281	1.560664206743	FBgn0038908	1641	FBgn0038925	163917
1334	2R	2754682	2759186	1.756525993347	2757023	1.579291792477	FBgn0026602	548	FBgn0033156	33257
1335	2R	9098806	9101818	1.755038261414	9100260	1.530768674963	FBgn0027581	8983	FBgn0033859	9296
1336	3L	13180754	13191049	1.754613876343	13190120	1.34905064106	FBgn0052127	2064	FBgn0010452	101900
1337	3R	24149185	24163039	1.754137039185	24161839	1.595431159524	FBgn0039579	1599	FBgn0039580	3651
1338	3R	27618096	27621511	1.752649784088	27620387	1.592945635319	FBgn0027620	576	FBgn0011013	47136
1339	3L	8983534	8995893	1.751928806305	8984693	1.676957298728	FBgn0035955	895	FBgn0035954	5548
1340	3L	12626083	12628331	1.750687599182	12627117	1.513443834641	FBgn0052111	25234	FBgn0036306	101587
1341	3L	20989159	20991954	1.750149250031	20990846	1.506098522859	FBgn0026179	22466	FBgn0037044	29110
1342	X	22027477	22029551	1.749575614929	22028393	1.630468340481	FBgn0031201	13059	FBgn0031186	370408
1343	3L	22850946	22853722	1.749345302582	22852612	1.720301747322	FBgn0037206	8280	FBgn0037207	26443
1344	3L	1728842	1735410	1.747964382172	1730059	1.762545466423	FBgn0035267	383	FBgn0027903	29106
1345	3R	4739534	4742792	1.746829509735	4741831	1.600641131401	FBgn0003177	15147	FBgn0037644	28895
1346	3L	19838752	19844750	1.743908882141	19842326	1.55708283186	FBgn0014037	900	FBgn0014037	900
1347	X	9339618	9343219	1.743851184845	9341541	1.412559866905	FBgn0030133	3801	FBgn0030136	58299
1348	2R	10132245	10137708	1.743793487549	10135656	1.65284835591	FBgn0033948	519	FBgn0033948	519
1349	3L	18185877	18188126	1.743614196777	18186817	1.240188305195	FBgn0036782	19719	FBgn0020300	82154
1350	3R	18696291	18701021	1.743350982666	18699493	1.53606560651	FBgn0017590	25531	FBgn0039013	146871
1351	X	541838	546147	1.742839813232	544056	1.56894788146	FBgn0021764	395	FBgn0025637	31163
1352	X	15315676	15320439	1.742415904999	15317324	1.348794841766	FBgn0030648	1020	FBgn0030659	99485
1353	X	20461040	20466292	1.742220878601	20462195	1.520535469055	FBgn0031126	6265	FBgn0003300	42922
1354	X	17682795	17685622	1.741868019104	17684238	1.353589226218	FBgn0030873	62	FBgn0030871	5631
1355	2R	2935989	2940608	1.740658283234	2938881	1.41039053599	FBgn0033168	1525	FBgn0033179	39663
1356	3L	12238352	12241408	1.740389823914	12239493	1.544099108378	FBgn0036268	1243	FBgn0052100	2006
1357	3R	4554954	4558752	1.740304946899	4556331	1.307280831867	FBgn0037620	949	FBgn0037621	1085
1358	2R	19209249	19216080	1.739039421082	19210151	1.455884540782	FBgn0013548	72	FBgn0013548	72
1359	3L	13041115	13045056	1.738027572632	13043915	1.749938964844	FBgn0036344	8089	FBgn0036342	22944
1360	3L	22063408	22071121	1.737560272217	22066792	1.488066546122	FBgn0037153	3165	FBgn0000100	56909
1361	2R	4732568	4735425	1.73708820343	4734162	1.615346399943	FBgn0033394	3222	FBgn0033400	64280
1362	3L	18197030	18199615	1.737082481384	18198009	1.283723270192	FBgn0036783	19338	FBgn0020300	93346
1363	3L	15316429	15321230	1.736845016479	15320036	1.652670264244	FBgn0036494	18077	FBgn0036494	18077
1364	2R	11792553	11794771	1.736548900604	11793707	1.785149826723	FBgn0024249	486	FBgn0034110	15558
1365	3R	16417446	16425108	1.736463546753	16423473	1.435136824846	FBgn0023097	4588	FBgn0023097	4588
1366	X	491834	495167	1.733872890472	494008	1.606449071099	FBgn0003575	1300	FBgn0025634	7574
1367	2R	3100927	3107776	1.733321666718	3102177	1.677432656288	FBgn0004243	245	FBgn0004243	245
1368	2L	1524534	1526847	1.733245849609	1525454	1.587482505374	FBgn0026397	2763	FBgn0001174	7270
1369	3L	2179193	2183491	1.732889175415	2180794	1.625618517399	FBgn0035315	249	FBgn0035315	249
1370	2R	20085756	20089145	1.73120880127	20088209	1.39295694232	FBgn0020521	663	FBgn0035031	17386
1371	3R	12052368	12055762	1.73041009903	12054302	1.36838276246	FBgn0040071	2931	FBgn0011253	43874
1372	X	1864475	1870378	1.730089187622	1866376	1.39085495472	FBgn0023545	877	FBgn0003964	31063
1373	2L	13190035	13192886	1.72972202301	13191539	1.59947198232	FBgn0032479	410	FBgn0032476	14367
1374	2L	8956323	8958532	1.729494571686	8957281	1.505677580833	FBgn0032079	825	FBgn0029123	131656
1375	X	9853543	9855270	1.729411125183	9854016	1.5641497612	FBgn0053557	440	FBgn0030177	74375
1376	X	15565139	15569266	1.728420257568	15567935	1.454980766072	FBgn0026666	282	FBgn0030676	505
1377	3L	9010427	9018809	1.728101730347	9015413	1.620538870494	FBgn0028789	89	FBgn0028789	89
1378	X	6697971	6718621	1.727529525757	6700954	1.673459922566	FBgn0029915	3095	FBgn0064122	12790
1379	3R	2639788	2645626	1.727438926697	2644026	1.488134950399	FBgn0051485	1034	FBgn0046833	8730
1380	3L	17977220	17983503	1.72725725174	17978302	1.549826780955	FBgn0052192	27274	FBgn0020300	126361
1381	2R	9515440	9521400	1.726958274841	9516778	1.259482247489	FBgn0050482	5419	FBgn0033889	21812
1382	3R	25443185	25446786	1.726867198944	25444825	1.409936904907	FBgn0039674	69	FBgn0039678	52557
1383	3R	9612790	9615957	1.726674079895	9614512	1.589400992674	FBgn0038185	2189	FBgn0053327	24329
1384	2R	13949684	13958881	1.72664642334	13956122	1.40674683627	FBgn0026173	302	FBgn0003067	95508
1385	3L	11129880	11131999	1.726294517517	11130930	1.331790952122	FBgn0036139	6198	FBgn0036136	33782
1386	2R	7073596	7078115	1.726243019104	7076954	1.611786281361	FBgn0065063	30336	FBgn0065063	30336
1387	2L	5399182	5402781	1.725140571594	5401167	1.532987713814	FBgn0016660	3175	FBgn0005511	60474
1388	3R	13996891	13999038	1.725091934204	13997958	1.528896107393	FBgn0042693	4507	FBgn0038570	4991
1389	3L	20726154	20731165	1.724906921387	20729518	1.695991720472	FBgn0037023	2698	FBgn0016696	24140
1390	2R	1542032	1545640	1.724585056305	1542983	1.595267856822	FBgn0033052	89	FBgn0033059	40782
1391	3R	3548086	3552671	1.724581718445	3550492	1.414609883961	FBgn0037512	2353	FBgn0003885	194115
1392	2R	12989657	12995047	1.723471641541	12991165	1.637496503194	FBgn0034224	241	FBgn0028953	18621
1393	3R	27687203	27690422	1.723348617554	27689264	1.536544036865	FBgn0039883	30665	FBgn0011013	116013
1394	2R	7918221	7921814	1.721980571747	7920426	1.415181749007	FBgn0033729	1486	FBgn0010238	48672
1395	X	14850696	14854645	1.721426010132	14853369	1.606632359823	FBgn0052594	5002	FBgn0030605	44480
1396	2R	2677184	2679565	1.721419334412	2678292	1.484514832497	FBgn0002930	8251	FBgn0033156	111988
1397	3L	4204831	4207008	1.720350265503	4205959	1.607840120792	FBgn0052252	307	FBgn0011692	20309
1398	X	6953537	6961746	1.719868659973	6958793	1.498155369478	FBgn0027342	3265	FBgn0029933	15504
1399	2R	8399080	8401535	1.718623161316	8400332	1.603340148926	FBgn0003975	136	FBgn0000181	14188
1400	2L	12611684	12619587	1.717717647552	12616510	1.663986206055	FBgn0002970	1838	FBgn0002970	1838
1401	3L	13929102	13931857	1.717445850372	13930916	1.620253245036	FBgn0036389	452	FBgn0036397	36223
1402	3R	13899584	13902377	1.71693611145	13901044	1.486715704203	FBgn0038566	5799	FBgn0038566	5799
1403	3R	12588235	12592597	1.716484069824	12589811	1.36982858181	FBgn0020556	9100	FBgn0020556	9100
1404	3L	17372065	17375244	1.716300964355	17373001	1.552969147177	FBgn0026197	6284	FBgn0026197	6284
1405	2L	4377095	4383097	1.715990066528	4378425	1.539043117972	FBgn0031597	4294	FBgn0031597	4294
1406	3L	9108280	9109638	1.715881824493	9108355	1.673328399658	FBgn0035964	153	FBgn0028789	93031
1407	3L	3861059	3863519	1.715455532074	3862504	1.349203221938	FBgn0026592	13602	FBgn0035470	20184
1408	3R	12161832	12165380	1.715034484863	12162909	1.521287282308	FBgn0040284	4797	FBgn0040284	4797
1409	X	12411816	12417966	1.714049816132	12414446	1.494929462671	FBgn0030400	2673	FBgn0015024	73274
1410	2L	13621789	13623978	1.712947368622	13622879	1.486698418856	FBgn0028546	18392	FBgn0028546	18392
1411	3R	12672099	12676492	1.712741851807	12674450	1.414895057678	FBgn0020546	1276	FBgn0020546	1276
1412	X	4522265	4525448	1.712696075439	4523767	1.50571005685	FBgn0003200	1056	FBgn0022768	8341
1413	2R	6320329	6330667	1.71263217926	6329154	1.608556354747	FBgn0033550	83	FBgn0033550	83
1414	2L	6203159	6206437	1.712427139282	6204714	1.562110841274	FBgn0051640	8271	FBgn0031782	76952
1415	3L	18802686	18807535	1.711968421936	18805428	1.570171131807	FBgn0052027	1410	FBgn0036815	18996
1416	3R	7583934	7590801	1.71167755127	7585411	1.35454839468	FBgn0017581	4768	FBgn0037947	11861
1417	3L	19728895	19731645	1.711089611053	19730460	1.481911378748	FBgn0067683	1367	FBgn0014037	112766
1418	3L	18180844	18184697	1.710833072662	18182213	1.67409251718	FBgn0036782	15115	FBgn0020300	77550
1419	2R	19446210	19451955	1.708365678787	19447295	1.463944339752	FBgn0034933	56	FBgn0034938	14320
1420	3R	6108934	6111649	1.708045005798	6110428	1.325935167425	FBgn0011970	6571	FBgn0037802	22966
1421	3L	20441219	20443775	1.706551074982	20442456	1.577000707388	FBgn0037005	2457	FBgn0037007	10817
1422	2L	4220141	4224935	1.705382823944	4221346	1.471470594406	FBgn0001075	3494	FBgn0031590	5751
1423	3L	803707	807201	1.703803539276	805212	1.567278862	FBgn0035162	11722	FBgn0035162	11722
1424	3R	487266	490463	1.703654766083	488595	1.561406970024	FBgn0051531	3290	FBgn0037262	20899
1425	3R	8835848	8844817	1.703322410583	8838562	1.515038490295	FBgn0020496	1174	FBgn0038109	2945
1426	3R	2224224	2226369	1.703149795532	2225466	1.429677993059	FBgn0037443	6147	FBgn0037443	6147
1427	3L	4264595	4268297	1.702712059021	4267115	1.701801804935	FBgn0035525	165	FBgn0035525	165
1428	3L	14512260	14515104	1.702316045761	14513551	1.548158317804	FBgn0036428	2679	FBgn0028418	12472
1429	3R	12540058	12549863	1.701807022095	12545904	1.433851606706	FBgn0003944	14444	FBgn0063261	31207
1430	3L	15915832	15923394	1.701616287231	15919575	1.453251530142	FBgn0000489	481	FBgn0000489	481
1431	3R	7034675	7038093	1.700582504272	7037008	1.35535327126	FBgn0037874	1033	FBgn0037874	1033
1432	2R	18221298	18224451	1.700576305389	18222657	1.349638097426	FBgn0050268	2299	FBgn0020257	26102
1433	4	520738	524159	1.699346542358	522853	1.49896812439	FBgn0004607	1248	FBgn0026777	194506
1434	3R	12773223	12779703	1.699256420135	12774557	1.413877301746	FBgn0000015	23401	FBgn0038471	91849
1435	2R	6069050	6074646	1.698746681213	6073619	1.47051179409	FBgn0004399	3902	FBgn0004399	3902
1436	3R	16884787	16887358	1.698586463928	16886242	1.489985662348	FBgn0011672	275	FBgn0010770	55716
1437	X	5262361	5271915	1.698495388031	5265214	1.471820449829	FBgn0029764	886	FBgn0029764	886
1438	2R	17197097	17201037	1.698227882385	17198608	1.414109398337	FBgn0027360	83	FBgn0027360	83
1439	2L	7618759	7621933	1.698212623596	7620876	1.555950909853	FBgn0031926	12486	FBgn0053529	76453
1440	2L	17826171	17828295	1.698113441467	17827345	1.469114724328	FBgn0032655	18812	FBgn0041184	320994
1441	4	430349	432961	1.697699546814	431870	1.389014148712	FBgn0039905	18230	FBgn0026777	103523
1442	2R	15323588	15328853	1.697149753571	15327793	1.460907823899	FBgn0034475	2647	FBgn0011849	85399
1443	3R	15287849	15292013	1.696173191071	15290135	1.347559102376	FBgn0024242	880	FBgn0000463	138200
1444	3R	13541899	13545141	1.695918083191	13542943	1.584664344788	FBgn0003013	1116	FBgn0003013	1116
1445	X	9544669	9551064	1.695672035217	9546211	1.631636873881	FBgn0000233	6802	FBgn0000233	6802
1446	3L	3852295	3855590	1.695106506348	3853933	1.436687374115	FBgn0026592	22173	FBgn0035470	28755
1447	2R	7863737	7865902	1.69510602951	7864823	1.543986618519	FBgn0050047	2925	FBgn0010238	104275
1448	3L	18265597	18268130	1.694250106812	18267327	1.355543327332	FBgn0036785	808	FBgn0011706	96335
1449	3L	22364135	22367064	1.694214820862	22365526	1.481688261032	FBgn0037161	7766	FBgn0004449	23798
1450	3R	12467084	12470490	1.689300537109	12468494	1.449293494225	FBgn0038453	833	FBgn0038453	833
1451	3R	2728382	2730565	1.68883228302	2729645	1.476725241717	FBgn0001077	39599	FBgn0001077	39599
1452	3R	26240907	26243228	1.688270568848	26242126	1.425527179942	FBgn0027544	6567	FBgn0039764	7428
1453	3R	21830631	21833035	1.686765670776	21831893	1.655061022441	FBgn0002733	148	FBgn0002733	148
1454	2L	5454512	5457730	1.686487436295	5455556	1.402388960123	FBgn0005511	6085	FBgn0005511	6085
1455	2R	16829685	16833183	1.685974121094	16831060	1.498326407539	FBgn0020306	34	FBgn0020306	34
1456	3L	22426390	22428076	1.685634613037	22427152	1.311707317829	FBgn0037168	11922	FBgn0004449	85424
1457	3R	17323765	17326344	1.68540763855	17325268	1.469786226749	FBgn0051179	466	FBgn0013984	80983
1458	2R	19029894	19033050	1.684500217438	19031507	1.506580740213	FBgn0034873	49	FBgn0034873	49
1459	3L	1015404	1019498	1.684427261353	1017980	1.598722253527	FBgn0035181	249	FBgn0035164	196934
1460	3R	925888	933578	1.682003974915	927114	1.639813787797	FBgn0010313	14706	FBgn0010313	14706
1461	X	17173322	17178073	1.681398391724	17175079	1.319011330605	FBgn0004854	26561	FBgn0000163	180203
1462	3L	18192794	18195591	1.681352615356	18193908	1.454440818113	FBgn0036783	23439	FBgn0020300	89245
1463	3L	13331880	13335098	1.680160045624	13332778	1.26226824522	FBgn0040813	2298	FBgn0036349	19754
1464	2L	276158	280022	1.678258895874	278802	1.593131710501	FBgn0003444	1214	FBgn0003444	1214
1465	4	187007	189276	1.677543640137	188060	1.57470590928	FBgn0053978	8169	FBgn0052005	76220
1466	3L	11065462	11067728	1.677274703979	11066862	1.308775126934	FBgn0020412	224	FBgn0036135	27944
1467	X	7803217	7805824	1.676842212677	7804355	1.626416142782	FBgn0029987	3055	FBgn0004404	24215
1468	3R	10398140	10402098	1.676602840424	10400745	1.132414698601	FBgn0038244	825	FBgn0004629	5382
1469	3R	2781701	2783947	1.675689697266	2782691	1.564587328169	FBgn0051488	765	FBgn0001077	92645
1470	3L	7407426	7412229	1.675584316254	7410912	1.672373827766	FBgn0035782	501	FBgn0014011	1786
1471	X	1511338	1514645	1.675375938416	1512682	1.477516237895	FBgn0029584	4205	FBgn0023530	12753
1472	2R	2146799	2149770	1.674965858459	2147797	1.460979700089	FBgn0026761	278	FBgn0033081	20466
1473	3L	22810906	22816411	1.673372268677	22813905	1.572558800379	FBgn0037202	975	FBgn0037202	975
1474	2R	4177028	4183921	1.672827243805	4179653	1.433652114868	FBgn0010609	1985	FBgn0050353	9634
1475	3L	13067967	13071204	1.670877456665	13069786	1.430125573102	FBgn0052118	2412	FBgn0010452	18434
1476	3L	10783768	10786360	1.669774055481	10784973	1.498706670908	FBgn0036102	9834	FBgn0026160	46866
1477	X	16129825	16133130	1.669032096863	16130822	1.259085718791	FBgn0030735	171	FBgn0011571	8039
1478	2R	15049479	15051613	1.668981552124	15050684	1.546720981598	FBgn0050130	20202	FBgn0034447	83312
1479	4	722996	725945	1.668262958527	724783	1.390219435972	FBgn0005558	6844	FBgn0039930	324826
1480	3R	14273637	14278051	1.668126106262	14274524	1.305225928624	FBgn0051122	35935	FBgn0038609	82146
1481	2R	10546183	10552179	1.668109416962	10548848	1.529488427298	FBgn0043530	9146	FBgn0033989	41762
1482	2R	15004318	15008816	1.66730928421	15007585	1.480015218258	FBgn0026378	631	FBgn0034447	40213
1483	3R	9932813	9935166	1.666491508484	9934008	1.368563708137	FBgn0038202	471	FBgn0038196	72121
1484	3R	27021866	27025776	1.666324615479	27022979	1.530384222666	FBgn0039827	339	FBgn0004389	4033
1485	3R	12758297	12764235	1.666061401367	12762050	1.378508371465	FBgn0051270	12543	FBgn0082171	80013
1486	3R	2773465	2777686	1.664986133575	2775173	1.475755393505	FBgn0051488	8283	FBgn0001077	85127
1487	3L	15553440	15556809	1.664772033691	15554930	1.613926046035	FBgn0036518	791	FBgn0036518	791
1488	X	19376610	19381599	1.664470672607	19380176	1.322837693351	FBgn0052532	1243	FBgn0027291	24429
1489	2L	7294318	7297830	1.663788318634	7295507	1.437430325676	FBgn0004009	11654	FBgn0004009	11654
1490	X	20533006	20538571	1.663433074951	20534881	1.541155666113	FBgn0031129	11755	FBgn0003300	29764
1491	3R	6047233	6050723	1.662763118744	6048416	1.561793046839	FBgn0037797	64	FBgn0037797	64
1492	3L	8805663	8808180	1.66189956665	8807076	1.596243072959	FBgn0052026	3333	FBgn0020633	58481
1493	3R	2204651	2207011	1.661659240723	2205752	1.368255839628	FBgn0027514	298	FBgn0027514	298
1494	2L	16409420	16412331	1.661591529846	16410922	1.248013108969	FBgn0020416	30287	FBgn0025678	58232
1495	3R	10573861	10576202	1.660877227783	10575312	1.34278791091	FBgn0038257	2269	FBgn0038257	2269
1496	2R	16159539	16166841	1.660532951355	16161055	1.615727551778	FBgn0034537	2154	FBgn0061362	2412
1497	3L	1289486	1292333	1.660360336304	1290942	1.433991940816	FBgn0035204	7	FBgn0010333	4727
1498	2L	2195906	2198063	1.65934753418	2197256	1.636288579305	FBgn0031395	4884	FBgn0031395	4884
1499	X	6719697	6725063	1.65900850296	6723663	1.35388212204	FBgn0064122	9919	FBgn0064122	9919
1500	3L	10814380	10819701	1.658648967743	10816857	1.51472714368	FBgn0026160	14982	FBgn0026160	14982
1501	2L	10290771	10292817	1.65771484375	10291660	1.281259761137	FBgn0032208	618	FBgn0032203	26322
1502	3L	4150105	4154755	1.657622098923	4151149	1.45328900218	FBgn0011653	156	FBgn0004574	28416
1503	2R	11616562	11621074	1.656302452087	11617700	1.54389779708	FBgn0014020	151	FBgn0034073	234
1504	3L	9222498	9225849	1.656132221222	9224046	1.401156958412	FBgn0035971	126	FBgn0035980	114260
1505	3L	3607527	3610651	1.656100273132	3609822	1.376898793613	FBgn0040694	5291	FBgn0053504	32467
1506	2L	4683075	4685544	1.655935287476	4684553	1.653291449827	FBgn0000227	94	FBgn0000227	94
1507	3R	16428820	16430773	1.655567646027	16429738	1.33465200312	FBgn0051506	816	FBgn0051506	816
1508	X	13480231	13484402	1.655225753784	13481169	1.520315170288	FBgn0030506	20576	FBgn0030507	20791
1509	3L	3331474	3333908	1.654858589172	3332714	1.405918233535	FBgn0004167	2345	FBgn0035437	20311
1510	3L	16279296	16282054	1.654155731201	16280998	1.371776938438	FBgn0036603	1563	FBgn0052357	34178
1511	X	7393878	7396086	1.654104232788	7395125	1.396408557892	FBgn0052720	13000	FBgn0027553	178433
1512	2L	7494422	7496701	1.654102802277	7495534	1.367399787903	FBgn0011283	1826	FBgn0053529	48889
1513	3R	18245463	18248514	1.653976917267	18246655	1.317732556661	FBgn0038964	135	FBgn0038964	135
1514	X	983474	987968	1.653064727783	986825	1.572566453148	FBgn0040365	15674	FBgn0026875	106629
1515	3L	29325	34044	1.652736663818	31503	1.574490378885	FBgn0002564	18467	FBgn0035105	136451
1516	2R	8857159	8861185	1.652575492859	8858749	1.431727588177	FBgn0033828	11491	FBgn0011882	88142
1517	3L	14000586	14006286	1.652558326721	14003707	1.370141642434	FBgn0026418	1424	FBgn0036405	12781
1518	X	15510869	15521521	1.652288913727	15513957	1.457469969988	FBgn0030666	4519	FBgn0030671	24105
1519	3L	765002	770675	1.652207374573	769583	1.447585678101	FBgn0052341	10867	FBgn0000575	36645
1520	2R	10489099	10492010	1.652071475983	10490705	1.171438133015	FBgn0033988	5453	FBgn0033988	5453
1521	2R	2116804	2120787	1.651366233826	2119439	1.411516862757	FBgn0041145	2879	FBgn0041145	2879
1522	3L	16038987	16041300	1.650524616241	16039848	1.348290920258	FBgn0053258	8003	FBgn0036564	12921
1523	2R	15554770	15557622	1.650314331055	15556202	1.423913985491	FBgn0034480	36352	FBgn0004364	70172
1524	2L	5996328	6001492	1.649953842163	5997959	1.502897150376	FBgn0031759	1524	FBgn0001942	16200
1525	2L	9087290	9089713	1.64911365509	9088454	1.534935981035	FBgn0032095	4347	FBgn0052982	37297
1526	2R	7247966	7250282	1.647528648376	7249051	1.469339489937	FBgn0033649	9221	FBgn0033652	57225
1527	2L	9385177	9390093	1.647388458252	9388315	1.402437574723	FBgn0012036	926	FBgn0002973	49198
1528	2L	14810777	14813030	1.647375106812	14811692	1.414903521538	FBgn0053309	4975	FBgn0028535	191641
1529	X	13236083	13240051	1.647358417511	13238097	1.302346229553	FBgn0030484	596	FBgn0030482	7267
1530	X	4220855	4224626	1.646633148193	4222420	1.384697854519	FBgn0029707	4289	FBgn0029714	174784
1531	2R	11331109	11333099	1.645366668701	11331998	1.288543925566	FBgn0050084	326	FBgn0050085	52010
1532	3L	677845	684358	1.645020961761	683200	1.391757796792	FBgn0035157	525	FBgn0035156	6753
1533	3R	21292579	21299755	1.644315719604	21298406	1.602581278483	FBgn0004509	372	FBgn0039337	4319
1534	3R	1545229	1547189	1.643440723419	1546747	1.653339299289	FBgn0004878	3725	FBgn0037372	33748
1535	2L	4556975	4560706	1.643198013306	4558392	1.312548188602	FBgn0031613	19711	FBgn0031609	94955
1536	X	21973210	21974909	1.64262008667	21974163	1.537465858459	FBgn0031201	41171	FBgn0031186	316178
1537	4	727680	730169	1.642509460449	728960	1.62245425056	FBgn0005558	11021	FBgn0039930	320649
1538	2L	18363213	18367749	1.642145633698	18365379	1.488890260458	FBgn0011559	10424	FBgn0004413	73787
1539	2L	20739377	20741151	1.641271114349	20740260	1.418433666229	FBgn0032882	267	FBgn0000986	17752
1540	3R	7366615	7370245	1.641233921051	7367655	1.426868663115	FBgn0053512	2686	FBgn0037920	78158
1541	2R	15083475	15085932	1.640088558197	15084557	1.525082656315	FBgn0053535	4750	FBgn0034463	88089
1542	3R	19820388	19822852	1.639247179031	19821510	1.39136198163	FBgn0053108	117	FBgn0053108	117
1543	2R	6625669	6628169	1.638653039932	6627075	1.474466592073	FBgn0050490	8528	FBgn0033581	38888
1544	2L	8623855	8626689	1.638131141663	8625615	1.339768052101	FBgn0051602	5587	FBgn0032059	60339
1545	3R	7382720	7386402	1.637883663177	7385331	1.299002563252	FBgn0037911	1880	FBgn0037920	60482
1546	3L	11669448	11671855	1.637432098389	11670840	1.43538582325	FBgn0036194	93	FBgn0036194	93
1547	3L	22306264	22308963	1.637420654297	22307381	1.263885527849	FBgn0004449	34347	FBgn0004449	34347
1548	2L	18314513	18317754	1.636711120605	18316087	1.137827515602	FBgn0000636	57	FBgn0004413	123079
1549	3L	5482275	5486346	1.636271476746	5485435	1.142178507412	FBgn0035609	668	FBgn0003486	81089
1550	X	1479998	1482198	1.636074066162	1481135	1.512573838234	FBgn0000210	14467	FBgn0023530	44300
1551	3L	21538559	21540733	1.635458946228	21539653	1.347864151001	FBgn0023417	6954	FBgn0028663	65950
1552	4	404314	408911	1.634917736053	405644	1.430808991194	FBgn0039905	7996	FBgn0026777	77297
1553	2L	19175686	19178344	1.634877204895	19177330	1.307016372681	FBgn0032763	301	FBgn0032762	47975
1554	2L	15494532	15496659	1.634793281555	15495796	1.360692858696	FBgn0002524	757	FBgn0003448	21598
1555	2R	3315001	3319517	1.63406419754	3317989	1.434838575475	FBgn0033224	223	FBgn0033210	129824
1556	2R	17376668	17380499	1.633605480194	17379370	1.470246940851	FBgn0034667	4929	FBgn0034657	151291
1557	2L	12456893	12462126	1.632910251617	12461225	1.21258427115	FBgn0032437	7543	FBgn0040286	26560
1558	2L	4041965	4044012	1.631624698639	4043124	1.341990852356	FBgn0000547	11745	FBgn0000547	11745
1559	X	9573295	9578558	1.631217002869	9576591	1.514703392982	FBgn0020378	21589	FBgn0000233	37182
1560	2R	2022446	2024546	1.630554199219	2023507	1.375356393702	FBgn0010347	9435	FBgn0041145	98811
1561	3L	19023042	19025087	1.629804611206	19024004	1.396223425865	FBgn0036842	4057	FBgn0002945	13414
1562	X	19151997	19153923	1.629450798035	19153022	1.211073987624	FBgn0028469	2980	FBgn0031008	50201
1563	3L	698288	702852	1.629125595093	701553	1.372521281242	FBgn0035159	6447	FBgn0035156	25106
1564	X	17571610	17583065	1.628757953644	17580123	1.391996532679	FBgn0030866	6912	FBgn0030866	6912
1565	X	15703703	15706676	1.628637313843	15704742	1.309252738953	FBgn0030701	620	FBgn0002914	12984
1566	X	9509114	9510992	1.626962661743	9509991	1.388221516329	FBgn0030148	2014	FBgn0015624	18106
1567	2L	12845971	12848620	1.626194477081	12847212	1.26489386839	FBgn0015399	24425	FBgn0032445	154189
1568	2R	16455741	16457719	1.625628471375	16456621	1.402936220169	FBgn0053704	1063	FBgn0034565	29198
1569	2L	20926784	20928857	1.625243186951	20928012	1.350548744202	FBgn0032908	6719	FBgn0032906	14275
1570	3L	5774912	5778451	1.625003814697	5777288	1.208853693569	FBgn0052416	200	FBgn0035639	7632
1571	3L	1159512	1162815	1.624065876007	1160537	1.30959880352	FBgn0025525	269	FBgn0035194	70669
1572	3L	11463196	11469252	1.623478889465	11466036	1.426347255707	FBgn0036165	4529	FBgn0036165	4529
1573	2L	8119282	8121993	1.621518611908	8120429	1.236924143399	FBgn0031985	3572	FBgn0051607	28521
1574	2R	14827016	14829234	1.621395111084	14828179	1.485663666445	FBgn0034433	2624	FBgn0034430	21113
1575	3R	8272900	8276441	1.62032699585	8275266	1.532166659832	FBgn0038053	248	FBgn0038046	20264
1576	3R	17673556	17676913	1.620251655579	17675803	1.481407109429	FBgn0045468	3422	FBgn0038925	177395
1577	2R	8058576	8061798	1.619729995728	8060078	1.572762966156	FBgn0053752	1518	FBgn0053752	1518
1578	2R	6697458	6701635	1.619272232056	6700829	1.191195424398	FBgn0003396	11102	FBgn0033581	34866
1579	2L	11964637	11966991	1.617518424988	11965695	1.391842714945	FBgn0032386	914	FBgn0032390	24269
1580	X	5929858	5937690	1.617086410522	5936641	1.458869483736	FBgn0026060	34	FBgn0029840	1699
1581	2R	7723300	7727937	1.617076873779	7726897	1.302525965373	FBgn0020377	235	FBgn0020377	235
1582	2R	18860325	18865716	1.616935253143	18862972	1.449824950274	FBgn0050410	143	FBgn0050410	143
1583	3R	11853651	11856224	1.616313457489	11854714	1.365861443912	FBgn0003117	2895	FBgn0038396	20679
1584	2R	16137393	16139165	1.61526966095	16138286	1.164211571217	FBgn0034528	120	FBgn0046816	17342
1585	3R	6745506	6747935	1.615240097046	6746323	0.777316093445	FBgn0037855	27071	FBgn0037855	27071
1586	3R	1448050	1451968	1.614183664322	1450834	1.371211528778	FBgn0037351	648	FBgn0037351	648
1587	3R	784806	786789	1.614141464233	785653	1.30730937509	FBgn0037289	1417	FBgn0004183	11767
1588	X	10610695	10615334	1.61413192749	10612977	1.33980897069	FBgn0052672	576	FBgn0052672	576
1589	2R	14805960	14812205	1.614099502563	14807957	1.372215906779	FBgn0034431	526	FBgn0034430	891
1590	4	645253	646528	1.612156867981	646306	1.57372706277	FBgn0039914	26	FBgn0026777	317959
1591	2R	15359493	15362769	1.611781597137	15361816	1.401230587679	FBgn0034476	20048	FBgn0011849	119422
1592	3R	20379925	20382910	1.611608505249	20381534	1.389919519424	FBgn0004188	276	FBgn0039205	25254
1593	3L	4955771	4958599	1.611592292786	4957087	1.322058902067	FBgn0005775	68	FBgn0035570	266384
1594	3L	20102237	20108567	1.611570358276	20105359	1.415981680155	FBgn0036944	7348	FBgn0036959	69753
1595	X	15364574	15366915	1.611487388611	15365644	1.368772951762	FBgn0022710	9544	FBgn0030659	51165
1596	3L	19113247	19115675	1.611469745636	19114452	1.549338368809	FBgn0052203	12702	FBgn0016797	21433
1597	3L	21543561	21546446	1.611173629761	21544506	1.359818398952	FBgn0037105	6699	FBgn0028663	70803
1598	X	5374461	5377442	1.610550880432	5376006	1.514084011316	FBgn0065061	6387	FBgn0029771	13508
1599	2R	11400515	11402892	1.610527038574	11401755	1.439316777622	FBgn0003425	3962	FBgn0003425	3962
1600	3R	4969238	4973522	1.60968875885	4970428	1.487021616527	FBgn0037662	32856	FBgn0037660	79609
1601	3R	20892121	20897375	1.609439849854	20893150	1.540320789113	FBgn0039270	1624	FBgn0039270	1624
1602	2L	14476853	14479938	1.608622550964	14478135	1.240159988403	FBgn0005771	12727	FBgn0005771	12727
1603	3R	9622666	9626390	1.608490943909	9624704	1.558078485377	FBgn0051331	712	FBgn0053327	14137
1604	3L	7921110	7924013	1.607936382294	7922050	1.053724527359	FBgn0041156	88	FBgn0035827	11728
1605	X	16581852	16586504	1.607916116714	16584463	1.412064860849	FBgn0027528	1384	FBgn0030786	33428
1606	X	7150586	7155112	1.607584953308	7151641	1.234079108519	FBgn0024250	1536	FBgn0024250	1536
1607	X	7731427	7735392	1.607063770294	7733979	1.150620102882	FBgn0029969	9	FBgn0029970	2829
1608	2R	17777181	17779804	1.606910228729	17778385	1.476372599602	FBgn0034717	22656	FBgn0013272	46859
1609	2R	9468958	9471164	1.606509208679	9470011	1.433961331844	FBgn0053155	95	FBgn0033886	6300
1610	2L	20720761	20725416	1.605835914612	20723087	1.399065971375	FBgn0000986	579	FBgn0000986	579
1611	3L	6761398	6766984	1.60577583313	6763916	1.43669571596	FBgn0003995	191	FBgn0035714	37056
1612	2L	10235155	10237183	1.605239391327	10236039	1.473127067089	FBgn0051720	1806	FBgn0004419	3287
1613	2L	4458042	4460818	1.60481095314	4459712	1.18432945013	FBgn0031608	123	FBgn0053002	180
1614	3L	21423619	21425635	1.604121208191	21424482	1.380652708166	FBgn0037085	640	FBgn0037085	640
1615	3R	12228204	12231150	1.604105949402	12229672	1.521381602568	FBgn0003513	267	FBgn0038421	43898
1616	X	12537581	12543465	1.603514671326	12542130	1.333616574605	FBgn0030417	1995	FBgn0053963	48731
1617	2L	10988390	10991320	1.602842330933	10989420	1.270592296825	FBgn0026147	115	FBgn0032329	21665
1618	2L	11417417	11419920	1.602450370789	11418947	1.364243619582	FBgn0004579	26656	FBgn0004579	26656
1619	3L	13200690	13203540	1.600047826767	13202299	1.410915344954	FBgn0023095	337	FBgn0010452	114079
1620	3L	14619764	14622062	1.600030422211	14620873	1.302688407898	FBgn0011927	18399	FBgn0028418	94850
1621	X	8999568	9005931	1.598831176758	9001107	1.531970850627	FBgn0004828	802	FBgn0004828	802
1622	X	7099942	7102002	1.597707748413	7101954	1.47966003418	FBgn0029940	10186	FBgn0025549	34586
1623	2R	6600441	6603214	1.597417354584	6601351	1.39318224963	FBgn0040766	4395	FBgn0033581	64612
1624	3L	18293558	18295386	1.595969676971	18294593	1.097619842081	FBgn0015946	24920	FBgn0011706	69069
1625	2R	12342819	12347185	1.595170021057	12343895	1.386597474416	FBgn0082172	2416	FBgn0025832	26306
1626	2R	2257342	2263603	1.595116615295	2261584	1.478599124485	FBgn0027066	579	FBgn0033094	53146
1627	2R	20704019	20708636	1.593183994293	20707655	1.336372882128	FBgn0035094	11218	FBgn0001325	26560
1628	3L	6468502	6475727	1.59307384491	6470116	1.477013885975	FBgn0020251	439	FBgn0020251	439
1629	2R	8997036	9002548	1.591736793518	8998102	1.406558593114	FBgn0000119	1023	FBgn0000119	1023
1630	3L	17766883	17768166	1.591503143311	17767006	1.512573545629	FBgn0052190	488	FBgn0036761	44753
1631	2L	1956542	1959450	1.591452598572	1958172	1.338238656521	FBgn0031375	3653	FBgn0031391	189115
1632	2R	15822587	15828422	1.59040927887	15826956	1.303722942577	FBgn0034500	3428	FBgn0034503	14713
1633	X	16440336	16448403	1.589829444885	16443100	1.322950419258	FBgn0025743	1549	FBgn0015615	15734
1634	2L	11342896	11344945	1.589803218842	11343904	1.465838372707	FBgn0032360	641	FBgn0004579	101699
1635	X	2001122	2007228	1.58886051178	2002584	1.366371095181	FBgn0004654	1292	FBgn0025626	81292
1636	3R	15621593	15626945	1.58879327774	15625401	1.353465467691	FBgn0051471	3011	FBgn0038741	77738
1637	X	8087753	8090902	1.588788032532	8088863	1.399423867464	FBgn0030026	323	FBgn0030028	27777
1638	3R	7472176	7477752	1.588556289673	7475826	1.284170319052	FBgn0037925	592	FBgn0037921	24460
1639	2L	16715529	16718559	1.588315963745	16716442	1.253800728742	FBgn0000409	639	FBgn0032596	11616
1640	3R	17317946	17321111	1.588182449341	17319927	1.241992108962	FBgn0051179	4875	FBgn0013984	86324
1641	2R	6752445	6755738	1.587387084961	6753618	1.481604576111	FBgn0033590	1028	FBgn0033590	1028
1642	3R	26574531	26578671	1.587195396423	26575876	1.439486503601	FBgn0039801	3866	FBgn0003720	102161
1643	2R	5939772	5945444	1.586656570435	5942140	1.439278969398	FBgn0033522	615	FBgn0033522	615
1644	X	320135	324143	1.58583688736	322690	1.572826445103	FBgn0010019	3465	FBgn0002561	56145
1645	3R	27229402	27234012	1.585773468018	27232969	1.430001378059	FBgn0039846	1795	FBgn0039831	186543
1646	3L	4804692	4807556	1.585706233978	4805628	1.341182091657	FBgn0010349	952	FBgn0035570	114925
1647	2L	19282433	19284458	1.585024833679	19283305	1.259998977184	FBgn0032768	12475	FBgn0024245	75848
1648	3L	19925088	19927179	1.584933280945	19926002	1.331497192383	FBgn0013303	238	FBgn0036918	68468
1649	3R	24424924	24427226	1.584915161133	24426003	1.471508661906	FBgn0001215	474	FBgn0001215	474
1650	X	2397587	2399616	1.584097862244	2398638	1.349475987752	FBgn0001402	2908	FBgn0011606	61570
1651	3L	6701122	6705986	1.583716392517	6702382	1.338912963867	FBgn0005626	8911	FBgn0035713	23851
1652	2R	20729440	20736762	1.580665588379	20730443	1.168918609619	FBgn0001325	3772	FBgn0001325	3772
1653	2R	5634657	5637596	1.579598426819	5636395	1.378499209881	FBgn0050011	764	FBgn0033486	6889
1654	2R	14950598	14952845	1.579459667206	14951785	1.280080032349	FBgn0020440	320	FBgn0013325	5427
1655	3R	24911511	24916001	1.57759475708	24912979	1.323642338023	FBgn0039633	9730	FBgn0039633	9730
1656	X	6962086	6964363	1.577409982681	6963064	1.593733119965	FBgn0027342	7536	FBgn0029933	19775
1657	3R	4817633	4820430	1.577184677124	4819089	1.419968885534	FBgn0037648	110	FBgn0022347	422
1658	2R	16641133	16643584	1.576281070709	16642291	1.289928793907	FBgn0002736	6130	FBgn0002736	6130
1659	3R	25114548	25120962	1.575384616852	25117925	1.34187112135	FBgn0039659	5026	FBgn0003525	36423
1660	2R	8673496	8675595	1.574676513672	8674608	1.339744960561	FBgn0020370	389	FBgn0033802	27111
1661	3R	25532338	25535883	1.574549674988	25533322	1.283947054545	FBgn0039684	6939	FBgn0039687	17320
1662	3L	10646912	10654095	1.574036598206	10651431	1.261412592495	FBgn0010762	12741	FBgn0010762	12741
1663	3R	10240739	10242828	1.573505878448	10241904	1.340312063694	FBgn0038228	1286	FBgn0038224	89158
1664	2L	596877	598886	1.573439598083	598147	1.26409727335	FBgn0010323	3460	FBgn0031267	23915
1665	2R	13887763	13893333	1.573365211487	13888838	1.338193670909	FBgn0034328	9257	FBgn0034326	74517
1666	3L	13047270	13049485	1.572204113007	13048446	1.399333196528	FBgn0036344	12620	FBgn0036342	27475
1667	2R	20572252	20574393	1.572061061859	20573292	1.428912937641	FBgn0001148	3712	FBgn0001148	3712
1668	2L	9225185	9228846	1.571984291077	9226479	1.353442668915	FBgn0051885	10115	FBgn0032105	26637
1669	X	18779961	18782911	1.571128845215	18781306	1.35702940997	FBgn0052541	17010	FBgn0030974	53736
1670	3R	13965608	13967708	1.570593833923	13966497	1.279141369988	FBgn0038567	11345	FBgn0022943	23888
1671	2R	1304399	1306258	1.570454597473	1305127	1.289592206478	FBgn0033043	773	FBgn0033035	99885
1672	2R	13852347	13857248	1.569427490234	13855071	1.448133044773	FBgn0040737	28386	FBgn0034326	40750
1673	2L	21296338	21299536	1.569412708282	21297183	1.321165466309	FBgn0032940	416	FBgn0021856	48431
1674	X	19185728	19189742	1.569093704224	19187436	1.388027071953	FBgn0031016	314	FBgn0031008	84615
1675	2L	19679089	19681622	1.568853378296	19680215	1.233026476467	FBgn0005590	16749	FBgn0005590	16749
1676	3L	22519750	22524174	1.56879234314	22520870	1.400767354404	FBgn0037171	3376	FBgn0004449	179142
1677	3L	3372419	3376762	1.568556785583	3373767	1.221398101133	FBgn0035445	11950	FBgn0027616	16069
1678	3R	2246108	2254986	1.568253517151	2251858	1.259179479936	FBgn0014963	19260	FBgn0037443	20245
1679	3R	7126696	7131902	1.568131446838	7128602	1.428243637085	FBgn0051386	2728	FBgn0026063	45561
1680	3R	25522415	25525708	1.568121910095	25523410	1.303917632383	FBgn0039683	4881	FBgn0039680	22012
1681	3L	19217719	19221504	1.566976547241	19220510	1.359576842364	FBgn0040075	97	FBgn0036853	194
1682	X	20998873	21001931	1.566204071045	21001770	1.524423678716	FBgn0031163	2204	FBgn0020369	124966
1683	3L	8079915	8082074	1.565447330475	8081125	1.46770966053	FBgn0028379	1991	FBgn0035838	14323
1684	2R	20537444	20543251	1.565205574036	20538609	1.400438308716	FBgn0035092	1371	FBgn0005634	19536
1685	2L	20974752	20977984	1.564921379089	20976386	1.345594967113	FBgn0032909	19850	FBgn0032906	62649
1686	3R	6378663	6381598	1.564807891846	6380019	1.245610326529	FBgn0051394	25141	FBgn0001235	84367
1687	3L	14140925	14144329	1.564670562744	14142766	1.468516111374	FBgn0000411	1113	FBgn0000411	1113
1688	3L	1627309	1632507	1.563853740692	1631235	1.401131349451	FBgn0013755	166	FBgn0035249	239
1689	3R	21835246	21838785	1.563446998596	21836204	1.267032146454	FBgn0002732	481	FBgn0002732	481
1690	3L	3959029	3964597	1.563241958618	3961584	1.450741259257	FBgn0004880	5864	FBgn0035470	78896
1691	X	11406872	11410572	1.562965393066	11409236	1.347362293917	FBgn0030310	2489	FBgn0003277	6304
1692	2L	13884448	13889804	1.5619597435	13887319	1.383692413568	FBgn0019890	17340	FBgn0019890	17340
1693	2L	619579	622389	1.561864852905	620739	1.367206853979	FBgn0040106	801	FBgn0031267	46507
1694	3L	4648266	4651826	1.561767578125	4649737	1.387259705861	FBgn0046793	1501	FBgn0035569	25849
1695	3L	10065198	10067806	1.561544418335	10066569	1.278648348416	FBgn0052053	283	FBgn0015618	253972
1696	3R	21713720	21716186	1.561362266541	21714642	1.294073217055	FBgn0028717	377	FBgn0002735	110938
1697	X	6811764	6814647	1.56023979187	6812692	1.309331119061	FBgn0052732	1257	FBgn0029925	5954
1698	2L	16479699	16483591	1.559494972229	16482140	1.408479213715	FBgn0005677	227	FBgn0025678	129450
1699	3R	1087797	1093767	1.559270381927	1090328	1.508934020996	FBgn0037309	4475	FBgn0051538	13229
1700	2R	8275439	8277431	1.558650016785	8276351	1.338509947062	FBgn0017565	428	FBgn0017565	428
1701	3L	15495391	15500213	1.558621883392	15496802	1.465254211426	FBgn0053982	2263	FBgn0036503	14517
1702	2L	3537790	3544204	1.558609008789	3542104	1.442395746708	FBgn0024244	2853	FBgn0031549	11818
1703	3R	6200068	6204901	1.55827331543	6201008	1.173588991165	FBgn0020379	2782	FBgn0015396	25102
1704	X	15644789	15648356	1.557280540466	15647241	1.337031788296	FBgn0003345	976	FBgn0025809	27725
1705	2R	5209908	5215732	1.55720281601	5214106	1.409307367661	FBgn0050002	2090	FBgn0023143	8965
1706	X	22169856	22171153	1.556534767151	22170265	1.214737504721	FBgn0000719	111682	FBgn0031186	512280
1707	3R	2717572	2720520	1.55609369278	2719406	1.609063933877	FBgn0001077	29360	FBgn0001077	29360
1708	3R	12104628	12109234	1.556034088135	12108289	1.346414506435	FBgn0051283	70	FBgn0051283	70
1709	3L	1843720	1847212	1.555677890778	1844769	1.370742976665	FBgn0004636	997	FBgn0004636	997
1710	X	9605413	9610411	1.555663108826	9609043	1.123134672642	FBgn0020378	10863	FBgn0000233	69634
1711	X	22061012	22066140	1.554986953735	22062904	1.375222654904	FBgn0000719	4321	FBgn0031186	404919
1712	2L	18688670	18693489	1.554938793182	18691436	1.399752080441	FBgn0032699	85	FBgn0032698	5926
1713	3R	22375099	22379921	1.554887294769	22378012	1.41883910497	FBgn0026178	15944	FBgn0039449	165095
1714	2L	18327200	18333530	1.554879188538	18329840	1.399105072021	FBgn0000636	13810	FBgn0004413	109326
1715	2R	18809996	18811944	1.554494857788	18810863	1.304986159007	FBgn0034842	6553	FBgn0034846	43372
1716	3L	14951497	14954643	1.554018497467	14952674	1.276281744242	FBgn0002778	2300	FBgn0036462	12249
1717	X	21884070	21885107	1.553065299988	21884823	1.486169258753	FBgn0052499	48715	FBgn0031186	226838
1718	2L	7265551	7268255	1.553015232086	7266506	1.167126019796	FBgn0051909	8935	FBgn0004009	40655
1719	3R	24893868	24896821	1.552289962769	24895097	1.369332641363	FBgn0039632	6216	FBgn0039633	27612
1720	3R	658734	664033	1.551223754883	661389	1.440718889236	FBgn0037284	4404	FBgn0003002	17146
1721	X	5842611	5850449	1.55119228363	5846426	1.403125826518	FBgn0027546	393	FBgn0029840	88516
1722	3L	10982149	10985673	1.55112361908	10984692	1.445994657629	FBgn0013469	1921	FBgn0036118	50894
1723	3L	12694636	12701960	1.549562454224	12699435	1.365210673388	FBgn0016940	9120	FBgn0036306	29269
1724	3L	16269230	16271255	1.549503326416	16270029	1.313133303324	FBgn0036600	1096	FBgn0052357	45147
1725	3R	2788049	2789885	1.548214435577	2788991	1.39674448967	FBgn0051488	5535	FBgn0001077	98945
1726	X	13467257	13469762	1.547914981842	13468659	1.325646817684	FBgn0030505	9965	FBgn0030507	33301
1727	3L	14520417	14523048	1.547738075256	14521514	1.417093485594	FBgn0028418	4509	FBgn0028418	4509
1728	X	11466881	11470733	1.547152519226	11469321	1.419974644979	FBgn0004370	9541	FBgn0030322	15729
1729	3L	20848070	20857381	1.545653343201	20852733	1.221201598644	FBgn0037035	8934	FBgn0003415	108532
1730	2L	4122926	4124980	1.545099258423	4123778	1.355537255605	FBgn0014033	2057	FBgn0000547	92399
1731	X	10980401	10984393	1.544216156006	10981907	1.405808263355	FBgn0030268	334	FBgn0030272	7431
1732	3R	2634381	2639610	1.543529510498	2636301	1.332329183817	FBgn0046833	1005	FBgn0046833	1005
1733	3R	5549931	5551974	1.543349266052	5550897	1.438413507798	FBgn0002431	436	FBgn0002431	436
1734	3R	457404	461296	1.543344497681	460389	1.49149864912	FBgn0037261	6884	FBgn0037261	6884
1735	2L	21796304	21799601	1.541898727417	21798043	1.428704430075	FBgn0051612	15005	FBgn0003866	18145
1736	X	21683720	21686398	1.541684627533	21685423	1.274101846358	FBgn0031190	63	FBgn0031186	27438
1737	2R	1591645	1593785	1.540897369385	1592745	1.37155610323	FBgn0033062	263	FBgn0033062	263
1738	X	8534304	8536575	1.540104866028	8535587	1.301316171885	FBgn0027864	22	FBgn0030061	24600
1739	2L	9125173	9131400	1.539926528931	9128776	1.362416800331	FBgn0051887	1067	FBgn0051887	1067
1740	3R	4409233	4411870	1.539673805237	4410758	1.277857526143	FBgn0037599	6452	FBgn0037602	66081
1741	X	10322906	10326893	1.539472579956	10324442	1.443847020467	FBgn0030208	391	FBgn0052680	14513
1742	2L	16263192	16269041	1.538858413696	16264137	1.387205779552	FBgn0028897	6085	FBgn0028897	6085
1743	3L	17721540	17725341	1.538723945618	17722809	1.554176926613	FBgn0043025	614	FBgn0036761	88950
1744	X	5349953	5352794	1.537733078003	5351915	1.323346495628	FBgn0029770	4846	FBgn0029771	10583
1745	3L	3130993	3134831	1.53754234314	3132912	1.157209396362	FBgn0012049	705	FBgn0012049	705
1746	3L	9859196	9864467	1.537389755249	9863433	1.27128276825	FBgn0025866	673	FBgn0015618	50836
1747	2R	2252973	2255306	1.537359237671	2254249	1.351587323581	FBgn0028579	569	FBgn0033094	45811
1748	2R	3665587	3669579	1.536694049835	3666696	1.391997449538	FBgn0010504	1767	FBgn0050373	9783
1749	X	5381336	5384052	1.536478042603	5382466	1.170095741749	FBgn0065061	12847	FBgn0029771	19968
1750	2R	4803570	4808357	1.535182952881	4804327	1.182977928835	FBgn0028408	657	FBgn0033400	5885
1751	2L	14382953	14385024	1.535102844238	14383950	1.372956977171	FBgn0020258	2780	FBgn0028529	28870
1752	3R	26058243	26064521	1.533972263336	26059504	1.27479583025	FBgn0039758	9528	FBgn0039757	24762
1753	3L	18319817	18323725	1.533882141113	18321920	1.435807466507	FBgn0011706	41742	FBgn0011706	41742
1754	3R	26736413	26740383	1.533371448517	26738469	1.238452084859	FBgn0020912	141	FBgn0003720	60432
1755	3R	10453864	10457337	1.53298664093	10454817	1.2092405768	FBgn0013981	3356	FBgn0013981	3356
1756	2R	5063206	5065775	1.532794475555	5064377	1.161912861992	FBgn0046827	1238	FBgn0025286	34619
1757	3L	14545977	14547922	1.532483100891	14547045	1.407498550415	FBgn0040811	13656	FBgn0028418	21022
1758	3L	785494	789346	1.532303571701	788433	1.201492590063	FBgn0035161	901	FBgn0035162	28501
1759	3R	2979854	2982614	1.531934261322	2981552	1.335239473979	FBgn0037481	654	FBgn0037481	654
1760	2R	19552066	19555048	1.531350135803	19553304	1.417951527764	FBgn0011726	1132	FBgn0011726	1132
1761	3R	2693102	2695287	1.531272411346	2694178	1.374445073745	FBgn0001077	4132	FBgn0001077	4132
1762	2L	9026023	9028081	1.530466556549	9026938	1.237886765424	FBgn0032090	1534	FBgn0052982	98813
1763	X	9598197	9601201	1.529726028442	9600025	1.200042724609	FBgn0020378	1845	FBgn0000233	60616
1764	3R	14879434	14882309	1.529630184174	14880587	1.312038838863	FBgn0038676	15314	FBgn0027784	23614
1765	2R	8511076	8514182	1.52921628952	8512407	1.437686359181	FBgn0008654	623	FBgn0005624	15511
1766	X	2458559	2463055	1.528367996216	2460152	1.500709141002	FBgn0011606	56	FBgn0011606	56
1767	3R	25341556	25343718	1.528273582458	25342839	1.246002870447	FBgn0039669	1272	FBgn0040623	26023
1768	2R	6615671	6617795	1.528081893921	6616504	1.275459671021	FBgn0040765	594	FBgn0033581	49459
1769	X	8401120	8408050	1.527890205383	8406969	1.302475982242	FBgn0030049	1072	FBgn0030054	44569
1770	3R	24371658	24375324	1.527837276459	24373163	1.443259716034	FBgn0039588	2639	FBgn0000659	37642
1771	3R	23096993	23103090	1.526351928711	23098808	1.325890541077	FBgn0002441	187	FBgn0039505	618
1772	2L	18971778	18973968	1.52611541748	18973163	1.308661733355	FBgn0032730	2262	FBgn0032728	8202
1773	3L	14170044	14173446	1.525372505188	14171390	1.322464257479	FBgn0052141	2697	FBgn0036415	11778
1774	X	17185641	17190158	1.525345802307	17186988	1.239694763632	FBgn0004854	38470	FBgn0000163	192112
1775	2R	3047787	3051974	1.525048732758	3050625	1.290230512619	FBgn0033191	884	FBgn0022772	13104
1776	3R	17650348	17656447	1.524564266205	17651815	1.358020165387	FBgn0013759	3451	FBgn0004493	154343
1777	2L	12593101	12595044	1.524133682251	12593989	1.260317643483	FBgn0032438	201	FBgn0002970	24359
1778	2L	13877353	13879907	1.523986816406	13878951	1.261207789183	FBgn0019890	25708	FBgn0019890	25708
1779	2L	4022893	4025814	1.523858070374	4024950	1.256778156056	FBgn0000547	6429	FBgn0000547	6429
1780	2R	13654789	13658163	1.523829936981	13656967	1.377730622011	FBgn0065075	1169	FBgn0065075	1169
1781	2R	16457897	16463797	1.523179531097	16459262	1.446308612823	FBgn0053704	1578	FBgn0034565	26557
1782	3L	9331235	9335478	1.522747993469	9334473	1.168453609242	FBgn0035979	214	FBgn0035980	3833
1783	3L	14373672	14376646	1.52197265625	14374998	1.333702027798	FBgn0003459	184	FBgn0003459	184
1784	3R	14059782	14064867	1.521744728088	14060640	1.158600638894	FBgn0011701	1276	FBgn0020238	7613
1785	3R	9508059	9512255	1.521639347076	9510371	1.320304730359	FBgn0024555	691	FBgn0024555	691
1786	3R	4182052	4184105	1.521439552307	4183423	1.092198785146	FBgn0020249	734	FBgn0040529	16660
1787	3R	586942	588332	1.520421028137	587027	1.453211042616	FBgn0037273	6940	FBgn0051532	29928
1788	3L	21740725	21743544	1.520412445068	21742013	1.255631160736	FBgn0000560	531	FBgn0037134	15293
1789	3R	14743578	14745297	1.519422531128	14743731	1.520137468974	FBgn0038661	3041	FBgn0038666	62959
1790	2L	15103534	15112094	1.519404411316	15104870	1.390131361344	FBgn0028878	644	FBgn0024183	38625
1791	3L	12423564	12425881	1.518724918365	12424716	1.437578328451	FBgn0000625	17252	FBgn0027936	53533
1792	2R	4951278	4955407	1.518439292908	4953772	1.221812121073	FBgn0029092	399	FBgn0053774	41675
1793	3R	13942787	13948594	1.51704788208	13944619	1.153573226929	FBgn0051518	9904	FBgn0038566	37776
1794	X	14918117	14921048	1.516299724579	14919724	1.143668842316	FBgn0030611	20	FBgn0030611	20
1795	2R	2697942	2700234	1.516051769257	2699273	1.171230568605	FBgn0050384	4463	FBgn0033156	91007
1796	X	11685471	11690937	1.51601934433	11688886	1.205668195089	FBgn0030343	47	FBgn0030350	32331
1797	3L	9476132	9480664	1.515668392181	9478803	1.325442254543	FBgn0036007	473	FBgn0036007	473
1798	3L	19855488	19858545	1.514795780182	19857637	0.985245585442	FBgn0036918	103	FBgn0036918	103
1799	2R	5610641	5614148	1.514566898346	5612723	1.298079238218	FBgn0004907	1231	FBgn0033485	1324
1800	3R	12246122	12250568	1.514450073242	12247446	1.213723379023	FBgn0051497	3336	FBgn0044826	32104
1801	3R	1472702	1476765	1.513794898987	1474111	1.307350383085	FBgn0027951	348	FBgn0051545	479
1802	3L	22393573	22395939	1.513267993927	22394707	1.300107300282	FBgn0037163	317	FBgn0004449	52979
1803	2R	18576878	18584277	1.512334823608	18582259	1.173502594233	FBgn0003062	61	FBgn0003062	61
1804	3L	14745321	14753541	1.511832237244	14751045	1.382488587323	FBgn0036449	637	FBgn0036449	637
1805	2L	5366053	5368981	1.510898590088	5367081	1.44125921586	FBgn0016920	20844	FBgn0031700	38211
1806	2R	2368003	2370951	1.510887145996	2369239	1.31567401886	FBgn0033109	15343	FBgn0033107	42366
1807	3L	16380950	16385550	1.510688304901	16384493	1.375446403728	FBgn0027080	61	FBgn0014163	7395
1808	3L	19582867	19585161	1.509278297424	19583811	1.191319853067	FBgn0036894	56	FBgn0029094	340
1809	3R	10335705	10338450	1.508730888367	10337586	1.358299997118	FBgn0038234	4	FBgn0038234	4
1810	2L	12001829	12005177	1.508382797241	12003937	1.334808915854	FBgn0032394	1661	FBgn0032390	13973
1811	3L	20426394	20431272	1.507685661316	20427537	1.370441228151	FBgn0037000	1088	FBgn0036998	19899
1812	3L	21523461	21529252	1.507208824158	21528267	1.253548532724	FBgn0023417	4432	FBgn0028663	54564
1813	2R	2967938	2972457	1.50710773468	2970694	1.067288279533	FBgn0025885	18	FBgn0033179	7850
1814	X	235947	241008	1.506949424744	237501	1.391951799393	FBgn0000022	10648	FBgn0000022	10648
1815	3R	22604695	22606975	1.506552696228	22605782	1.187383679783	FBgn0003717	18983	FBgn0039449	62675
1816	X	4398322	4402257	1.505880355835	4400124	1.397026135371	FBgn0029715	542	FBgn0029715	542
1817	2R	15999360	16002903	1.50580406189	16001191	1.397999465466	FBgn0050143	14787	FBgn0034513	50250
1818	2R	11848216	11852509	1.504686832428	11851480	1.403876332676	FBgn0020611	20	FBgn0022070	10881
1819	X	11650787	11655927	1.504592895508	11651884	1.241469621658	FBgn0030336	1416	FBgn0030350	69333
1820	2L	7384823	7388888	1.503472328186	7388174	1.114609718323	FBgn0031904	74	FBgn0004009	81013
1821	2R	6353256	6355490	1.503470420837	6354538	1.175392866135	FBgn0027525	95	FBgn0027525	95
1822	2R	13332015	13335160	1.502704620361	13333899	1.105115540822	FBgn0050111	4691	FBgn0050111	4691
1823	2R	18188509	18190994	1.502696990967	18189545	1.269752221949	FBgn0020257	7010	FBgn0020257	7010
1824	X	22035269	22036460	1.501042366028	22036388	1.384799623489	FBgn0031201	21054	FBgn0031186	378403
1825	3L	4822579	4824784	1.500781059265	4823578	1.195418582243	FBgn0035578	3989	FBgn0035570	132875
1826	2L	20222523	20224249	1.499960899353	20223475	1.109433710575	FBgn0058169	39	FBgn0011638	114446
1827	3L	14548949	14551842	1.499668598175	14550459	1.386323451996	FBgn0040318	14368	FBgn0028418	24436
1828	3L	4116128	4118737	1.499568462372	4117695	1.090654260972	FBgn0035500	387	FBgn0004574	5038
1829	3L	690537	692780	1.499483585358	691768	1.237560093403	FBgn0035158	35	FBgn0035156	15321
1830	2L	18620613	18622963	1.49907875061	18621574	1.258522748947	FBgn0032694	8388	FBgn0032693	27339
1831	3R	17446594	17450717	1.498930931091	17447531	1.23532307148	FBgn0046832	715	FBgn0046832	715
1832	X	7778223	7786711	1.49884557724	7782994	1.452451992035	FBgn0029983	789	FBgn0004404	2854
1833	3L	3405699	3407936	1.498756408691	3406802	1.439092413584	FBgn0014388	1665	FBgn0027616	49104
1834	3L	15300630	15304099	1.49827337265	15301657	1.386922836304	FBgn0036494	302	FBgn0036494	302
1835	3R	3974643	3979334	1.497346878052	3977029	1.26526004076	FBgn0011959	10265	FBgn0037550	24974
1836	X	20201222	20204598	1.49488401413	20202033	1.251269068037	FBgn0027334	94	FBgn0027334	94
1837	2R	3560390	3563897	1.494207382202	3562085	1.335768487718	FBgn0033252	15279	FBgn0021814	29763
1838	2L	3578212	3582232	1.493944168091	3581040	1.248507247252	FBgn0004892	274	FBgn0002985	25708
1839	3L	3053405	3058666	1.493789672852	3055335	1.381815135479	FBgn0035397	675	FBgn0003938	18998
1840	X	19266960	19268969	1.493595123291	19267887	1.414981449352	FBgn0052827	21365	FBgn0044030	45926
1841	2R	14082121	14090711	1.49334859848	14083325	1.378243698793	FBgn0050115	6827	FBgn0050119	28877
1842	3R	24723351	24725252	1.492372512817	24724295	1.197575793547	FBgn0053203	9572	FBgn0053553	10494
1843	2R	13335924	13339744	1.492125511169	13338376	1.354049738716	FBgn0050111	9168	FBgn0050111	9168
1844	X	19675570	19680249	1.492044448853	19676827	1.062142540427	FBgn0031079	9161	FBgn0031079	9161
1845	3R	24385185	24389025	1.487965106964	24387725	1.370000839233	FBgn0040618	7640	FBgn0000659	23080
1846	2L	16229764	16231916	1.487832784653	16231192	1.34568804961	FBgn0028859	1096	FBgn0028897	26860
1847	2L	8516394	8518666	1.48756980896	8517440	1.282604638268	FBgn0032054	6	FBgn0032051	2576
1848	2R	18774517	18779290	1.486401557922	18778010	1.045904440038	FBgn0034839	174	FBgn0034846	76225
1849	2R	11261770	11264093	1.486238956451	11263049	1.394462479485	FBgn0050089	20788	FBgn0050089	20788
1850	2L	3301133	3304554	1.485973119736	3303322	1.452246761322	FBgn0031516	193	FBgn0031511	130613
1851	2L	5402988	5405020	1.485901355743	5403808	1.322487943313	FBgn0016660	534	FBgn0005511	57833
1852	2L	12506812	12508903	1.485835075378	12507990	1.153811365366	FBgn0051857	9110	FBgn0040286	73325
1853	2R	5203160	5207719	1.485643386841	5206741	1.367655932903	FBgn0023143	1600	FBgn0023143	1600
1854	2R	9190855	9193296	1.485476016998	9192156	1.377826531728	FBgn0033864	8513	FBgn0033859	82600
1855	X	342116	345253	1.485066413879	344400	1.17049071368	FBgn0029525	36	FBgn0000570	35642
1856	3R	20988644	20991639	1.484920024872	20989629	1.233369763692	FBgn0039284	3002	FBgn0039286	21106
1857	2R	2381001	2385664	1.484754085541	2383996	1.315334574382	FBgn0033109	586	FBgn0033107	57123
1858	3R	14916468	14921042	1.483550548553	14918713	1.337810880998	FBgn0004876	1363	FBgn0038678	1906
1859	2L	5613416	5619614	1.483172416687	5617350	1.377001089208	FBgn0031725	4327	FBgn0031718	66324
1860	2L	8949018	8951966	1.482688903809	8950131	1.244977527195	FBgn0032078	1069	FBgn0029123	124506
1861	3R	26742762	26749385	1.482431411743	26748423	1.432715007237	FBgn0020912	9813	FBgn0003720	70386
1862	X	2444529	2448026	1.482407569885	2445841	1.302244122823	FBgn0001404	1184	FBgn0011606	14367
1863	3L	3289798	3292800	1.480920791626	3291428	1.341443443298	FBgn0035432	4174	FBgn0035436	11661
1864	2L	19786050	19788611	1.480848312378	19787143	1.446740746498	FBgn0032821	686	FBgn0003931	19520
1865	3L	18590416	18596204	1.479838371277	18594836	1.186678998611	FBgn0036801	3616	FBgn0036800	6883
1866	2L	11250680	11252839	1.47972202301	11251862	1.336263000965	FBgn0052830	2712	FBgn0028700	121217
1867	2L	11792811	11794807	1.479439258575	11793810	1.414851844311	FBgn0032377	273	FBgn0032377	273
1868	3L	1867564	1871133	1.477998733521	1869974	1.356846110026	FBgn0035289	783	FBgn0002183	10106
1869	3R	135367	138422	1.477522850037	137264	0.925199866295	FBgn0037232	6	FBgn0001204	35108
1870	3R	14990117	14995631	1.477293014526	14991483	1.237732768059	FBgn0010768	1540	FBgn0038678	70864
1871	3R	16949361	16951139	1.476755619049	16950415	1.253142721513	FBgn0023423	2787	FBgn0010770	8457
1872	2R	20551896	20553941	1.475434303284	20552963	1.305282890797	FBgn0001147	6964	FBgn0001148	16617
1873	2L	18832386	18836241	1.475024700165	18835255	1.168942058788	FBgn0032717	341	FBgn0032717	341
1874	X	14818228	14821898	1.474784374237	14819454	1.053306609392	FBgn0000535	14261	FBgn0030605	78395
1875	2L	5985608	5987976	1.474605083466	5986909	1.185815137975	FBgn0001941	585	FBgn0001942	5150
1876	3R	6982064	6983892	1.474300861359	6982911	1.03332715876	FBgn0040259	89	FBgn0037873	52660
1877	X	8518749	8524960	1.474022388458	8520252	1.205516070127	FBgn0030055	2047	FBgn0004102	24366
1878	3L	11559672	11562756	1.473120689392	11561541	1.214758574963	FBgn0003292	174	FBgn0036180	21846
1879	2R	1232626	1235462	1.472383022308	1234323	1.45143626718	FBgn0000099	105	FBgn0033035	29081
1880	3R	7494082	7496245	1.472318649292	7495213	1.394572145799	FBgn0037928	1886	FBgn0037921	43847
1881	2R	3578899	3581855	1.47199010849	3580443	1.526088546304	FBgn0020279	649	FBgn0021814	11405
1882	3L	22439335	22441164	1.471559524536	22440232	1.147497794207	FBgn0037168	1158	FBgn0004449	98504
1883	2R	14229583	14234010	1.471336841583	14233053	1.004181325436	FBgn0053147	61	FBgn0023214	44658
1884	3L	18402795	18406235	1.470900535583	18405272	1.378949165344	FBgn0036786	76	FBgn0011706	41610
1885	2R	13870124	13873311	1.47030878067	13872473	1.1357162139	FBgn0034328	25622	FBgn0034326	58152
1886	X	17250110	17251969	1.469338417053	17251014	1.327013343573	FBgn0027602	5078	FBgn0030851	212399
1887	3L	5603821	5605684	1.468127250671	5604749	1.220663715811	FBgn0035625	181	FBgn0035625	181
1888	2R	3894216	3896286	1.467703342438	3895301	1.189942836761	FBgn0033288	3882	FBgn0010109	151161
1889	3L	6460491	6463459	1.467616081238	6461486	1.317091493046	FBgn0035702	802	FBgn0020251	8191
1890	3R	19835844	19839581	1.467267036438	19838005	1.149804507985	FBgn0051184	15864	FBgn0051184	15864
1891	3R	4124861	4127546	1.466461181641	4125999	1.241819572449	FBgn0037565	379	FBgn0037568	4981
1892	X	20556709	20558899	1.466336250305	20557838	1.145547754624	FBgn0031130	1213	FBgn0003300	52721
1893	3R	27865198	27867415	1.466042518616	27866374	1.412474099328	FBgn0039887	2279	FBgn0002780	11420
1894	2R	15200320	15202643	1.466003894806	15201467	1.243304308723	FBgn0034467	1474	FBgn0015949	16784
1895	2L	15007469	15010646	1.465895652771	15009567	1.294603211539	FBgn0028924	3516	FBgn0028925	4041
1896	2R	1576835	1580652	1.465668678284	1577895	1.344810822431	FBgn0033059	5870	FBgn0033059	5870
1897	3L	11526032	11529744	1.465288639069	11528661	1.105774521828	FBgn0036172	7519	FBgn0036180	54726
1898	X	12961314	12963856	1.465023994446	12962371	1.218654009012	FBgn0065101	196	FBgn0025463	31144
1899	2R	18430942	18437522	1.464591503143	18432780	1.197116613388	FBgn0050193	90	FBgn0034802	11750
1900	2L	12542551	12547005	1.464092254639	12545645	1.252904574076	FBgn0010460	5075	FBgn0002970	72703
1901	3R	2732465	2734255	1.463521957397	2733260	1.211238917182	FBgn0001077	43214	FBgn0001077	43214
1902	3R	17539070	17540982	1.463077545166	17539953	1.21985244751	FBgn0051176	5427	FBgn0004493	42481
1903	3R	9856242	9858493	1.462605476379	9857491	1.237575594584	FBgn0038192	286	FBgn0038196	4396
1904	2L	21767703	21770829	1.462494850159	21768905	1.350918197632	FBgn0032964	2701	FBgn0032960	23851
1905	X	4891171	4894128	1.462000846863	4892406	1.31718814373	FBgn0003028	1128	FBgn0004368	108037
1906	X	815975	820988	1.458651065826	819830	1.324668519637	FBgn0040350	11127	FBgn0040345	32156
1907	3L	1342600	1344910	1.457659721375	1343904	1.169713616371	FBgn0029514	9233	FBgn0035213	17969
1908	2L	19353149	19356071	1.457484722137	19354104	1.184407402487	FBgn0024245	5049	FBgn0024245	5049
1909	3R	26256768	26259204	1.456069469452	26258173	1.189308026258	FBgn0039769	387	FBgn0039767	4175
1910	3L	15103870	15110366	1.45551776886	15107214	1.381714969873	FBgn0014002	690	FBgn0029114	93686
1911	X	3863169	3867153	1.455026626587	3865951	1.25754031539	FBgn0029690	49366	FBgn0000221	83630
1912	2L	10416580	10419446	1.454833030701	10417467	1.255639300627	FBgn0032244	1744	FBgn0032244	1744
1913	X	1905691	1912213	1.454237937927	1906681	1.248139774098	FBgn0025632	2092	FBgn0003964	9242
1914	3L	10420252	10422424	1.453726768494	10421511	1.102283891042	FBgn0052065	11894	FBgn0000629	190566
1915	2R	15620225	15624090	1.453672409058	15621381	1.252129049862	FBgn0004364	4993	FBgn0004364	4993
1916	2R	9182923	9185065	1.452414035797	9184069	1.202806360581	FBgn0033864	426	FBgn0033859	74513
1917	2L	5471520	5475519	1.451978683472	5474074	1.347293198109	FBgn0005511	12433	FBgn0005511	12433
1918	3R	11831727	11833972	1.451783657074	11832823	1.233744705425	FBgn0038391	5170	FBgn0003507	20900
1919	2R	9721800	9724366	1.451508522034	9722890	1.313451766968	FBgn0050071	3370	FBgn0067696	7796
1920	2R	9995449	9998219	1.451239585876	9997116	1.332363914041	FBgn0001332	1050	FBgn0013725	49918
1921	3R	10139777	10143439	1.451217651367	10142239	1.234254556544	FBgn0011474	529	FBgn0011474	529
1922	3R	2033392	2035792	1.451068878174	2034351	1.288925435808	FBgn0037410	2370	FBgn0053097	159659
1923	3L	8648458	8652677	1.450747489929	8649679	1.402324867249	FBgn0001168	27	FBgn0001168	27
1924	X	6889156	6895984	1.450218200684	6890139	1.365326054891	FBgn0029931	4295	FBgn0029931	4295
1925	2L	21085928	21087990	1.449945449829	21086820	1.259834149305	FBgn0032915	3165	FBgn0023388	43125
1926	3R	10194132	10197095	1.44988489151	10195417	1.428121058146	FBgn0024321	3256	FBgn0038224	42671
1927	3R	12689828	12693513	1.449478149414	12690966	1.398623049259	FBgn0082171	8929	FBgn0082171	8929
1928	X	19154502	19158951	1.449378013611	19155959	1.324018085704	FBgn0028469	43	FBgn0031008	53138
1929	3L	15755269	15758512	1.4486951828	15756496	1.059920114629	FBgn0036531	17181	FBgn0036537	44149
1930	3R	9718475	9722996	1.448045730591	9720714	1.384099811316	FBgn0000576	6867	FBgn0000576	6867
1931	3L	7162177	7164496	1.446815490723	7162991	1.131704526789	FBgn0052387	5142	FBgn0028383	31971
1932	3R	13376041	13378507	1.446665287018	13377670	1.217817474814	FBgn0038519	5439	FBgn0025571	11525
1933	2L	20336379	20340475	1.446140766144	20337620	1.356013241936	FBgn0011638	301	FBgn0011638	301
1934	3R	12031841	12033932	1.445436954498	12032876	1.005363904513	FBgn0010438	1903	FBgn0011253	65300
1935	2R	2729444	2731435	1.444855213165	2730692	1.117249376634	FBgn0026389	16034	FBgn0033156	59588
1936	3L	5248298	5250485	1.444549560547	5249634	1.109633127848	FBgn0052423	2257	FBgn0035602	90798
1937	X	20880266	20883646	1.444346427917	20881792	1.2607421875	FBgn0052512	3594	FBgn0031144	39166
1938	2R	19524136	19526435	1.444193840027	19525088	1.182751337687	FBgn0034957	67	FBgn0022708	6710
1939	X	10169678	10172035	1.443969726562	10170857	1.214666282429	FBgn0010338	321	FBgn0030189	835
1940	3R	1437003	1439887	1.443819999695	1438517	1.319912338257	FBgn0017550	313	FBgn0037346	11626
1941	3R	1483744	1487863	1.443649291992	1484799	1.311540206273	FBgn0037360	832	FBgn0037360	832
1942	3R	19851245	19854510	1.443594932556	19852317	1.221721705268	FBgn0020647	5215	FBgn0039139	5597
1943	2L	13238198	13242004	1.443395614624	13240329	1.187755304224	FBgn0032494	196	FBgn0032494	196
1944	2L	16344757	16352741	1.4430103302	16349659	1.133383750916	FBgn0028506	794	FBgn0028506	794
1945	2L	9520004	9523900	1.442756652832	9521561	1.31382671992	FBgn0032123	346	FBgn0002973	84048
1946	3R	24456410	24458475	1.442447185516	24457536	1.343120518853	FBgn0039590	3249	FBgn0001215	32007
1947	3R	26733931	26736043	1.441847801208	26735057	1.31832991706	FBgn0020912	3553	FBgn0003720	57020
1948	2L	3157477	3160612	1.44113445282	3159222	1.32702768766	FBgn0011648	408	FBgn0031506	734
1949	2L	7035140	7040399	1.441010475159	7038350	1.297213840485	FBgn0022201	352	FBgn0022201	352
1950	2R	3590994	3596426	1.440872192383	3595271	1.406350500443	FBgn0028563	480	FBgn0021814	3423
1951	3R	16671492	16677505	1.440801143646	16674937	1.340917250689	FBgn0038834	1334	FBgn0038834	1334
1952	2R	10882600	10884460	1.440720558167	10883568	1.296374320984	FBgn0011660	2811	FBgn0000996	12255
1953	2L	7825880	7830117	1.440591812134	7828298	1.183757950278	FBgn0004177	555	FBgn0020618	1046
1954	2L	10646929	10651313	1.440296173096	10647791	1.246406300863	FBgn0032275	1356	FBgn0032269	69999
1955	X	7102336	7105093	1.440104484558	7103131	1.10125432295	FBgn0029940	9009	FBgn0025549	33409
1956	4	485979	488616	1.439955711365	486929	1.271774628583	FBgn0026262	145	FBgn0026777	158582
1957	3L	13073284	13076570	1.43900346756	13075520	1.279501943027	FBgn0052118	3322	FBgn0010452	12700
1958	3R	10151263	10154318	1.438884735107	10152091	1.202444267273	FBgn0038223	313	FBgn0038224	655
1959	3L	12513456	12518627	1.438638687134	12517515	1.185558150796	FBgn0036301	6258	FBgn0004926	16831
1960	3L	14427685	14430494	1.438638210297	14429411	1.268067916234	FBgn0036424	46820	FBgn0036424	46820
1961	X	13266717	13271686	1.438409805298	13268129	1.152800858021	FBgn0052635	11714	FBgn0030482	37299
1962	3R	18450595	18454661	1.438219070435	18452695	1.160091797511	FBgn0038996	8490	FBgn0014949	38577
1963	2L	14539419	14541213	1.437319755554	14540263	1.130336582661	FBgn0028881	8812	FBgn0005771	49401
1964	3R	20411004	20419427	1.437185287476	20412808	1.166019664091	FBgn0053343	1423	FBgn0039210	1953
1965	X	989942	993133	1.436840057373	991648	1.306078181547	FBgn0040365	10851	FBgn0026875	101806
1966	X	9138049	9140926	1.436782836914	9139658	1.341178715229	FBgn0002576	9788	FBgn0030122	21020
1967	4	786479	788553	1.436758041382	787502	1.323428434484	FBgn0039923	21726	FBgn0039930	262107
1968	2L	13632652	13636674	1.436368942261	13633753	1.202866808573	FBgn0028546	7518	FBgn0028546	7518
1969	2L	9697959	9702261	1.436328887939	9700088	1.271403670311	FBgn0015393	254	FBgn0015393	254
1970	3R	12766535	12768738	1.436134338379	12767738	1.199809579288	FBgn0051270	18231	FBgn0082171	85701
1971	3L	21512800	21515694	1.435677528381	21514079	1.295040756464	FBgn0037104	1114	FBgn0028663	40376
1972	X	4781368	4783774	1.435157775879	4781852	1.349914186141	FBgn0029738	465	FBgn0029738	465
1973	2L	12897442	12902184	1.434797286987	12899520	1.337977349758	FBgn0040508	13010	FBgn0028965	121787
1974	2L	12342170	12346431	1.434795856476	12343469	1.267690181732	FBgn0043904	912	FBgn0032431	87424
1975	X	6992302	6994280	1.433905601501	6993221	1.18912422657	FBgn0047092	1865	FBgn0029933	49932
1976	2R	17397456	17400106	1.433619976044	17398651	1.386889189482	FBgn0025573	8536	FBgn0034657	170572
1977	3L	11621497	11623777	1.433275699615	11622590	1.291234353009	FBgn0036187	18	FBgn0015828	33394
1978	2L	2998702	3001814	1.432566642761	3000725	1.273651627933	FBgn0025681	7761	FBgn0002989	7964
1979	3L	2449812	2455054	1.432424068451	2450959	1.287029616038	FBgn0035347	524	FBgn0035347	524
1980	4	425606	427893	1.432320594788	426903	1.374700518215	FBgn0039905	13263	FBgn0026777	98556
1981	2R	3202261	3205347	1.431958675385	3203499	1.357042729855	FBgn0033212	4602	FBgn0033210	15334
1982	3R	776596	778753	1.431869506836	777757	1.230171859264	FBgn0047299	44	FBgn0004183	3871
1983	X	13580281	13585645	1.431764602661	13582759	0.957701654995	FBgn0001612	4167	FBgn0030521	33359
1984	3R	5932427	5940126	1.43127822876	5938078	1.377108514309	FBgn0037788	190	FBgn0037777	66833
1985	2L	123895	125608	1.431235313416	124609	0.918026715517	FBgn0031220	2635	FBgn0031227	30712
1986	X	10607918	10610245	1.430221557617	10609306	1.144029219945	FBgn0052675	148	FBgn0052672	4247
1987	3R	18214783	18216959	1.428908824921	18215888	1.212891133626	FBgn0038957	386	FBgn0038950	24185
1988	X	4104709	4109820	1.42875289917	4105691	1.269992887974	FBgn0029701	5706	FBgn0026080	143012
1989	2R	5749259	5755612	1.428570747375	5750856	1.38831025362	FBgn0005619	1826	FBgn0033486	121350
1990	X	20433480	20435919	1.428473472595	20434587	1.185870851789	FBgn0031125	14717	FBgn0003300	70530
1991	X	12828816	12831191	1.428462982178	12829739	1.263993352652	FBgn0030440	8942	FBgn0030434	86204
1992	3L	13269051	13271088	1.427753448486	13269967	1.293841044108	FBgn0003034	5615	FBgn0036349	82565
1993	2L	18479305	18481579	1.427155971527	18480142	1.327531516552	FBgn0032681	298	FBgn0032682	1274
1994	2R	10175237	10177189	1.42565870285	10175958	1.058047238518	FBgn0033952	2340	FBgn0033948	39783
1995	X	16459272	16462620	1.425541639328	16460560	1.166216289296	FBgn0030763	5037	FBgn0010412	11256
1996	2R	17733491	17738934	1.425190448761	17737659	1.282312583923	FBgn0034716	1838	FBgn0034704	55171
1997	2R	20516901	20521096	1.424859046936	20518084	1.36372756958	FBgn0005634	989	FBgn0005634	989
1998	3R	17967196	17969777	1.424291610718	17968386	1.08762216568	FBgn0051163	8806	FBgn0053335	22354
1999	3R	22973852	22979122	1.424256324768	22975977	1.309537478856	FBgn0029155	1386	FBgn0039488	33579
[truncated: 17,606 more rows]
