# Supplementary material for: Developmental roles of 21 Drosophila transcription factors are determined by quantitative differences in binding to an overlapping set of thousands of genomic regions
Source: Genome Biol. 2009 Jul 23;10(7):R80. doi: 10.1186/gb-2009-10-7-r80 (PMC2728534; doi:10.1186/gb-2009-10-7-r80)
Supplement: Additional data file 13 — Values plotted in the heat maps in Figures 9, 12 and 13, percentages of the top 300 1% FDR peaks bound by 1, 8 or more, 15 or more or 21 factors, and the results of Mann-Whitney tests applied to the data in Figures 12 and 13. [file gb-2009-10-7-r80-S13.xls]

## Sheet: Fig 9A
		% of peaks 1-300 that are detectably bound above the 1% FDR threhold by each factor
		BCD 2	CAD 1	GT 2	HB 2	KNI 2	KR 2	HKB 1	TLL 1	D 1	FTZ 3	HRY 2	PRD 1	RUN 1	SLP1 1	DA 2	DL 3	MAD 2	MED 2	SHN 2	SNA 2	TWI 2
peaks	BCD 2	100	72	76	65	32	87	62	49	92	18	73	59	39	28	88	100	6	95	39	70	98
1-300	CAD 1	56	100	85	72	39	98	55	57	99	29	82	62	43	28	87	100	5	97	42	78	98
	GT 2	61	89	100	72	38	98	59	49	99	24	80	67	40	33	92	100	6	99	43	79	99
	HB 2	35	72	59	100	22	85	38	30	97	15	68	52	31	24	83	99	4	97	29	59	93
	KNI 2	66	92	87	76	61	96	64	59	100	31	93	77	55	39	93	97	11	96	53	88	99
	KR 2	58	91	84	78	39	100	60	54	99	29	85	75	52	36	95	100	7	98	49	78	98
	HKB 1	51	63	61	59	28	82	100	45	92	16	75	57	38	30	85	98	4	91	32	60	94
	TLL 1	60	83	78	70	38	97	63	100	98	24	82	68	48	35	92	99	9	98	44	74	98
	D 1	49	87	76	72	35	98	51	47	100	31	86	76	57	37	96	100	8	99	45	71	99
	FTZ 3	25	53	45	39	17	68	27	26	89	100	68	63	57	37	75	83	14	74	35	60	84
	HRY 2	41	73	58	52	25	91	50	35	98	25	100	79	59	34	98	99	14	98	35	65	99
	PRD 1	28	48	50	40	17	82	33	27	90	34	67	100	58	39	93	93	5	89	30	51	90
	RUN 1	35	56	49	48	21	92	39	30	98	37	79	83	100	45	98	97	10	97	37	64	98
	SLP1 1	23	40	39	37	10	76	26	19	88	19	55	56	44	100	85	91	2	85	20	42	86
	DA 2	33	59	49	50	17	95	32	25	98	29	87	78	62	37	100	99	8	98	36	67	99
	DL 3	29	70	32	49	10	77	35	16	100	9	90	61	37	23	97	100	10	100	16	42	99
	MAD 2	20	31	21	18	7	44	18	16	70	21	59	37	41	20	55	65	64	54	20	61	69
	MED 2	60	97	71	69	28	99	54	47	100	25	99	83	57	36	100	100	13	100	54	83	100
	SHN 2	63	86	79	69	35	98	56	53	100	36	91	82	60	38	99	100	16	100	100	84	99
	SNA 2	48	77	66	57	27	90	50	41	96	17	84	66	43	27	96	99	8	96	43	100	98
	TWI 2	42	71	54	51	21	90	39	28	91	15	75	61	36	29	99	99	4	94	32	71	100

## Sheet: Fig 9B
		% of peaks 301-600 that are detectably bound above the 1% FDR threhold by each factor
		BCD 2	CAD 1	GT 2	HB 2	KNI 2	KR 2	HKB 1	TLL 1	D 1	FTZ 3	HRY 2	PRD 1	RUN 1	SLP1 1	DA 2	DL 3	MAD 2	MED 2	SHN 2	SNA 2	TWI 2
peaks	BCD 2	100	60	48	46	13	80	36	23	85	10	62	48	28	20	81	96	7	87	22	53	93
300-	CAD 1	30	100	58	57	9	92	31	21	98	11	65	52	25	24	86	99	4	93	19	56	96
600	GT 2	36	70	100	54	10	93	37	25	96	12	65	55	30	23	88	99	5	93	19	59	95
	HB 2	22	49	33	100	11	76	24	19	90	8	48	37	17	19	74	98	3	88	11	38	88
	KNI 2	31	57	46	43	0	69	31	21	91	23	77	54	35	27	77	83	13	74	23	65	86
	KR 2	31	69	57	56	7	100	33	24	96	14	66	56	34	25	87	99	3	96	21	58	92
	HKB 1	27	47	34	36	8	68	100	15	88	7	58	39	24	20	77	97	6	85	14	43	85
	TLL 1	45	77	65	59	13	94	41	100	98	15	75	69	38	28	95	99	8	95	33	62	98
	D 1	27	71	52	55	9	92	34	22	100	12	73	61	38	31	96	100	3	97	20	52	98
	FTZ 3	22	35	28	26	9	55	21	13	85	100	63	52	46	30	66	70	8	60	17	64	79
	HRY 2	33	61	41	48	11	82	36	20	97	13	100	63	36	23	97	99	7	96	24	45	98
	PRD 1	20	41	33	37	10	70	23	14	80	15	54	100	33	23	87	87	6	77	16	40	83
	RUN 1	26	47	37	34	10	75	27	19	92	18	67	70	100	27	95	95	10	91	20	51	92
	SLP1 1	13	35	25	27	10	60	19	13	85	7	48	36	24	100	75	90	2	80	11	30	84
	DA 2	21	45	38	39	8	82	25	16	95	16	64	59	39	27	100	96	3	96	16	57	97
	DL 3	25	53	29	41	10	72	28	16	99	9	80	48	23	19	89	100	3	97	19	42	96
	MAD 2	9	15	9	11	2	23	8	4	44	6	37	18	15	9	34	47	0	32	6	39	47
	MED 2	28	70	47	54	11	90	34	22	100	14	85	64	38	26	97	100	7	100	22	60	98
	SHN 2	26	62	53	49	12	85	32	27	93	15	79	61	39	31	86	94	8	88	10	59	91
	SNA 2	27	49	41	36	11	70	26	15	90	11	66	43	29	19	92	97	4	91	15	100	91
	TWI 2	33	59	45	47	14	82	37	25	90	15	68	55	37	28	96	98	3	89	23	59	100

## Sheet: Fig 9C
		likelyhood z score that peaks 1-300 are overlapped by each factor in turn at 1% FDR
		BCD 2	CAD 1	GT 2	HB 2	KNI 2	KR 2	HKB 1	TLL 1	D 1	FTZ 3	HRY 2	PRD 1	RUN 1	SLP1 1	DA 2	DL 3	MAD 2	MED 2	SHN 2	SNA 2	TWI 2
peaks	BCD 2	79	45	57	37	51	33	46	54	26	21	33	31	30	20	25	21	9	27	45	34	26
1-300	CAD 1	33	50	46	32	36	29	28	44	23	22	28	22	23	14	19	16	7	23	32	26	20
	GT 2	48	49	75	34	50	34	36	49	25	23	31	31	27	21	24	18	8	29	44	32	25
	HB 2	27	36	32	59	28	28	22	27	23	12	23	20	17	13	19	16	3	25	23	20	19
	KNI 2	39	42	43	30	48	28	31	44	22	23	32	27	28	19	21	14	11	22	39	28	20
	KR 2	20	25	23	18	18	25	15	22	14	12	16	16	14	10	14	10	4	15	20	16	12
	HKB 1	52	40	46	33	45	29	85	54	28	19	36	30	29	21	26	20	6	30	41	30	24
	TLL 1	61	55	56	45	68	37	52	78	30	33	42	39	38	27	27	22	16	32	57	35	26
	D 1	16	25	22	18	18	20	14	16	18	13	18	16	15	10	15	10	5	16	18	14	12
	FTZ 3	30	37	41	26	34	29	25	40	28	41	37	44	55	36	26	19	23	27	55	33	24
	HRY 2	30	35	35	25	29	27	29	27	25	22	45	30	33	19	24	17	16	25	29	24	23
	PRD 1	20	21	27	17	19	23	18	23	18	27	22	48	30	22	21	13	6	20	22	17	17
	RUN 1	33	33	37	27	35	34	31	37	28	43	37	44	84	35	31	20	16	32	46	30	26
	SLP1 1	19	23	28	19	17	24	16	22	22	19	22	27	32	80	24	15	3	23	20	15	20
	DA 2	12	16	17	12	10	18	10	11	13	11	16	18	16	9	19	9	6	15	16	13	13
	DL 3	5	9	6	6	3	6	4	5	5	2	6	5	4	1	5	5	2	6	4	2	3
	MAD 2	11	11	9	6	6	8	9	12	10	11	16	11	17	7	9	5	35	10	16	13	8
	MED 2	22	28	25	21	18	23	18	20	18	12	22	20	16	10	18	13	8	22	22	20	16
	SHN 2	67	59	60	47	77	38	53	67	32	55	47	49	60	31	33	23	37	36	127	43	27
	SNA 2	31	37	40	24	28	27	25	34	23	14	30	25	23	14	24	16	10	25	34	45	20
	TWI 2	14	17	15	13	10	16	10	13	11	6	13	11	9	7	14	9	4	12	13	12	15

## Sheet: Fig 9D
		likelyhood z score that peaks 301-600 are overlapped by each factor in turn at 1% FDR
		BCD 2	CAD 1	GT 2	HB 2	KNI 2	KR 2	HKB 1	TLL 1	D 1	FTZ 3	HRY	2 PRD	1 RUN	1 SLP1 1	DA 2	DL 3	MAD 2	MED 2	SHN 2	SNA 2	TWI 2
peaks	BCD 2	57	32	31	24	15	27	21	22	22	11	27	21	17	12	21	9	10	25	21	21	22
301-	CAD 1	11	28	19	16	5	20	9	9	18	4	16	13	8	6	15	3	3	17	9	12	14
600	GT 2	18	26	34	20	10	25	13	18	19	7	18	17	13	11	17	4	4	20	12	17	17
	HB 2	16	23	21	44	8	24	14	15	20	5	17	14	10	10	17	7	4	21	12	13	18
	KNI 2	26	29	30	21	0	23	20	20	23	20	31	25	22	15	20	3	11	21	22	27	19
	KR 2	7	12	11	10	2	17	6	6	10	4	9	8	7	5	10	7	1	10	6	7	8
	HKB 1	17	23	20	17	11	20	43	14	21	5	20	14	13	9	17	6	5	20	11	14	17
	TLL 1	19	32	28	22	7	27	17	15	23	8	26	20	17	11	22	8	7	25	17	19	21
	D 1	4	8	7	6	1	8	3	4	7	1	4	4	4	3	6	4	0	6	3	2	4
	FTZ 3	16	14	14	10	11	12	12	13	15	27	18	16	21	9	12	8	12	12	19	21	11
	HRY 2	15	21	18	15	8	20	13	12	19	7	28	17	14	8	19	4	6	19	12	12	17
	PRD 1	10	14	15	11	8	16	9	8	14	7	13	31	13	8	18	1	4	15	10	9	13
	RUN 1	15	20	17	14	9	21	15	15	20	12	24	23	42	13	22	4	12	21	16	18	18
	SLP1 1	8	14	14	10	9	15	9	9	17	7	14	14	12	40	16	3	2	17	9	9	14
	DA 2	5	7	8	6	3	9	5	5	7	3	6	8	6	5	11	5	0	8	4	5	7
	DL 3	1	1	1	0	1	0	-1	1	-2	-1	0	-1	-1	-1	-2	2	-1	-1	1	-2	-3
	MAD 2	4	3	2	2	2	2	2	2	4	6	8	5	8	1	3	1	6	4	7	8	3
	MED 2	9	14	13	11	5	14	8	8	13	5	13	9	8	7	13	0	3	15	7	7	11
	SHN 2	34	45	46	34	25	36	28	34	30	23	42	38	37	28	31	1	17	31	18	32	27
	SNA 2	13	18	17	14	8	17	11	12	16	8	16	13	12	8	16	3	2	17	9	28	14
	TWI 2	5	7	7	5	3	7	4	5	5	2	5	6	4	2	6	3	0	6	4	3	6

## Sheet: Fig 9 multiple factor overlap
		Percent top 300 peaks bound by….
		0 other factors	>= 7 other factors	>= 14 other factors	20 other factors
1-300	BCD 2	0	89	44	1
peaks	CAD 1	0	95	50	1
	GT 2	0	97	47	2
	HB 2	1	82	30	0
	KNI 2	0	97	64	2
	KR 2	0	96	55	1
	HKB 1	2	87	37	1
	TLL 1	0	95	54	2
	D 1	0	97	47	2
	FTZ 3	2	71	34	2
	HRY 2	0	94	36	2
	PRD 1	3	80	33	1
	RUN 1	0	92	38	1
	SLP1 1	2	72	23	0
	DA 2	0	92	31	1
	DL 3	0	85	16	2
	MAD 2	8	50	17	2
	MED 2	0	100	51	2
	SHN 2	0	99	64	2
	SNA 2	1	91	40	1
	TWI 2	0	83	28	2
	mean	1	88	40	1

## Sheet: Fig 12B
	ChiP/chip intensity on AP early CRMs																																												ChIP/chip intensity on DV CRMs
	run_stripe1	run_stripe7	run_stripe5	run_stripe3	run_stripe7	gt_minus1	gt_minus3	gt_posterior	gt_minus6	gt_minus10	eve_stripe3_7	eve_stripe2	eve_stripe4_6	eve_stripe1	eve_stripe5	h_stripe3	h_stripe4	h_stripe7	h_stripe2	h_stripe6	h_stripe5	h_stripe1	Kr_CD1	Kr_CD2_AD1	Kr_AD2	tll_K2	tll_P2	tll_P3	kni_kd	kni_64	kni_223	kni_minus5	hb_anterior	hb_cent_+ post.	btd_head	hkb_ventral	oc_plus8	oc_early	ftz_stripe1_5	odd_stripe3_6	pdm2_plus1	cad_plus14	nub_blastoderm	slp2_minus3	dpp	sna	mir-1	ths	twi
BCD 2	3.9	3.9	1.1	1	2.6	1.9	2.2	2.1	2.6	4.6	1	3.2	1.3	6.4	4	1	1	2.9	3	1.7	2.1	3.3	4.1	1.6	1.2	4.1	4.6	2.3	3.6	3.5	3.5	3.7	5	2	3.3	2.6	3.1	3.3	4.1	1.9	1.1	1.1	0.9	5.6	3.1	2.2	1	3.1	1.5
CAD 1	2.7	4.5	1.2	4.5	3.5	2.3	8.1	8.1	1.3	1.6	4.2	4.7	4.9	2.1	2.1	2.4	2.4	4.3	4.4	3.3	7.2	5.8	3.8	4.4	4.7	5.9	6.2	6.2	6.4	5.7	5.9	1.1	1.8	6.8	2.4	9	0.9	4.2	4.5	5.5	2.2	2	7.1	2.5	5.3	3.2	0.8	5.3	4.2
GT 2	2.2	2.5	1.9	2.5	2.1	2.5	5.3	5.3	3	3.6	1.2	5.2	1.3	2.6	2.8	1.9	1.9	3.3	3.8	2	3.6	3.7	2.9	3.5	2.1	2.3	2.4	1.9	3.8	3.4	3.5	1.8	2.3	3.3	3.5	5	1.5	2.7	3.8	1.7	1.4	0.8	2.1	1.9	3	2.3	0.8	3.7	1.6
HB 2	1.1	3.1	0.6	3	3.5	1.7	5.3	5.3	1.5	1.1	2.6	2.1	4.2	1.4	1.7	1	1	4.1	3.9	2.5	4.7	4	5.1	4.4	4.4	2.6	2.4	0.7	6.5	6.3	6.7	2.2	2	10	1.2	0.8	0.6	1.5	1.1	2.1	2.9	0.5	1.2	1.3	1.1	1	0.4	1.5	0.7
KNI 2	4.2	4.8	1.7	4.8	3.4	2.9	3.6	3.6	2.1	4	7	5	9	3.3	2.9	5.7	5.7	7	7.4	4.7	3.1	4.2	2.8	2.8	2.6	3.2	3.1	2.6	4.8	4.8	5.4	2.7	2.3	10	2	5.1	2	3.6	3.9	5	2	1.6	5.1	4.7	3.8	2.8	1.5	2.3	2
KR 2	4.2	4.2	2.1	2	2.7	6.8	5.8	5.8	1.1	2.3	2.2	6.4	1.8	2.8	3	2.1	2.2	5.5	5.7	3.7	6.8	7.6	2.7	3.2	3.9	7.4	6.7	5.6	7.5	5.9	5.9	1.2	2.3	9.8	2.9	3.5	1	6.5	5.1	4.9	2.7	0.9	3.3	7.2	5.2	3.2	0.8	3.7	1.3
HKB 1	4.3	4.3	1	1.6	4.5	4.5	3.5	3.5	1.9	6.4	3.9	5	1.6	10	7.5	1.1	1.3	3.4	3.6	1.9	4	9.1	3.1	1.1	1.1	2.5	4	1.8	1.8	1.5	1.5	1.3	2.1	3.4	5.7	3.8	2.5	3.7	6	3.2	1.9	1	1.2	5.7	3.2	2.2	0.9	5.9	2.2
TLL 1	3.4	3.4	1.4	1.2	2.5	3.7	5.2	5.2	2	2.2	2.4	4.3	3	6.8	5.1	1.5	2	5.8	4.6	2	4.5	4.4	2.9	3.7	3.1	4	3.7	1.8	5.7	5.7	6	2.5	2.3	2.9	4	2.8	0.8	2.8	6.5	4.2	1.1	1.1	5	3.8	4.7	1.9	0.8	2.7	1.7
D 1	3.6	3.6	1.1	3.2	2.7	3.2	3.4	3.4	0.9	1.2	4.3	4.5	2.8	2.2	2.2	2.2	2.2	3.5	4	3.7	3	4.1	1.8	3	2.4	3.5	3.4	3.4	5	3.4	3.4	0.6	1.5	8.9	1	5.9	1.2	4.9	3.4	2.2	3.2	1.3	2.8	1.4	3.9	1.4	0.5	6.1	1.1
FTZ 3	1.6	1.6	0.7	0.8	1.4	1	0.9	0.9	0.7	0.7	0.8	1.2	1	0.9	0.8	0.9	1	1.2	1.2	0.8	1.9	1.2	1	1.2	0.9	0.8	1.4	1.4	0.8	0.8	0.8	0.8	0.6	1.8	0.8	0.9	0.7	1.4	0.8	1	1.1	0.8	1.1	0.9	1.5	0.8	0.6	1.4	0.8
HRY 2	2.1	2.1	1	0.9	6.6	1.5	1.2	1.2	1	2.2	1.2	1.2	1.5	1.4	1	2	2	1.9	2.1	1.5	2.5	3.9	1.2	1.9	2	1.2	1.9	1.9	1.7	1.7	1.7	1	1.5	2.1	1.1	1.9	1.1	5.5	1.4	1.6	1.8	0.9	1.3	1.4	2.8	1.8	0.9	2.2	1.4
PRD 1	0.8	0.9	0.9	0.8	1.5	0.9	1.6	1.6	1.2	1.5	1.2	1.2	1.5	1.2	1.1	0.9	1.3	2	1.4	0.8	3.1	2.9	0.8	1.2	1	0.8	1.4	1	0.8	0.8	0.7	0.7	0.8	1	0.9	0.9	0.8	0.7	0.8	1.5	1.8	0.9	1.2	1.1	3.2	0.9	0.9	5.1	1
RUN 1	1.7	1.7	1.2	1.3	4.5	1.4	1.6	1.6	1.7	1.8	2.1	2.7	1.8	1.7	1.6	1.9	2	2	2.4	2.2	2	2.7	1.2	1.4	1.3	1.4	3.4	3.4	1.3	1.3	1.4	1.2	1	2.4	1.1	1.8	1.7	5.6	1.2	1.1	1.8	1.2	1.2	2	3.1	1.8	1.1	2.7	1.6
SLP1 1	2.2	2.2	0.3	0.4	1.4	0.4	0.2	0.3	0.4	0.3	0.3	0.5	0.4	0.4	0.3	0.9	0.9	2.7	2.8	1.1	0.4	1	0.5	0.6	0.6	0.3	0.3	0.3	0.3	0.3	0.3	0.3	0.2	0.5	0.5	0.3	0.4	0.4	2.8	0.6	0.4	0.3	0.3	2.9	0.5	0.4	0.2	0.6	0.3
DA 2	0.8	1	1	0.5	1.5	0.9	0.7	0.7	1	1.1	0.6	0.9	0.6	0.7	0.6	0.9	0.9	0.9	0.8	0.5	0.8	1	0.6	0.6	0.6	0.5	1.6	1.6	0.8	0.8	0.8	0.7	0.5	1.1	0.5	0.9	0.6	1.4	0.6	1.1	3	0.6	0.5	0.8	2.3	1.5	1.4	5.8	1.1
DL 3	2	2	0.8	1.1	6	3.4	2.2	2.2	1.7	1.8	1.4	2.6	1.6	2.2	1.6	1.1	1.1	1.8	2.1	1.4	2.9	2.7	1.5	2.2	3.2	2.4	4.6	4.6	1.8	1.8	1.9	1.6	2	2.8	1.6	3.3	1.7	3.1	2	1.6	1.8	1	2.5	2.3	3.7	3.2	0.8	3.6	3.2
MAD 2	2.9	2.9	2.9	2.9	4.6	3.4	2.8	2.9	3.2	3.2	3	3.3	2.8	3.2	2.8	2.9	3	3	2.9	2.7	2.9	3.4	2.7	2.6	3.2	2.8	3.7	3.7	2.8	2.8	2.7	2.5	2.9	3.1	3	2.8	3	3.6	2.8	2.5	3.2	2.9	2.9	3.1	5.6	4.1	2.9	3	3.9
MED 2	2.6	2.6	1	1.3	5.3	3.3	2.5	2.5	1.2	2.1	2	4	1.5	2.3	1.9	1.7	1.7	2.7	2.7	1.7	3.8	3.4	2.3	2.1	2.9	3.1	5.9	5.9	2.2	2.1	2.2	1.1	2.1	3.9	1.4	4.6	1.5	4.8	1.6	1.7	2.4	1	1.9	3.2	4.9	3.1	1.2	4.1	2.3
SHN 2	2.2	2.2	1	1.1	2.6	2.1	1.5	1.5	1.3	1.6	1.6	1.8	1.8	1.7	1.3	1.2	1.3	1.7	1.7	1.4	2.7	2.7	1.7	1.2	1.2	2.5	2.4	2.4	1.5	1.5	1.6	1	1.2	3.3	1.2	3.4	1.3	2.8	1.6	1.4	1.3	1	1.9	2.4	3.6	1.9	0.9	3.4	1.4
SNA 2	1.2	1.2	0.8	1.1	1.5	0.9	1	1	1.1	1	0.9	1.3	0.9	1.8	1.2	1	1	1.1	1.1	0.9	1.5	2	1.3	0.8	0.8	2	1.8	1.4	1.1	1.1	1.2	2.2	1.3	1.8	0.9	2.2	0.8	2.4	0.9	2	1.2	0.8	0.9	1.5	3.5	6.3	1.7	5.5	1.4
TWI 2	0.9	0.9	0.8	0.6	1.4	0.7	1.4	1.4	1.2	1	0.8	1.4	1	1	0.8	0.8	0.9	1.3	1.3	0.8	1.4	1.8	0.8	0.8	0.8	1.8	1.6	1.6	1.5	1.5	1.7	2.5	0.8	1.8	1	2.3	0.7	1.9	1	3.1	1.4	0.7	1.2	1.6	2.2	5.3	2.9	3.6	2.2
[truncated: 11 more columns]

## Sheet: Mann Whitney tests for Fig 12B
Mann Whitney tests of CRM intensity heat maps plotted in Figure 12B. All p values have not been corrected for multiple testing
AP early and DV factors
Null: a factor's binding levels on member class CRMs = its binding levels on nonmember class CRMs
Alternative: a factor's binding levels on member class CRMs > its binding level on nonmember class CRMs
BCD 2	0.0311668
CAD 1	0.0764589
GT 2	0.0740861
HB 2	2.70655e-05
KNI 2	0.000245621
KR 2	0.00652439
HKB 1	0.391341
TLL 1	0.00750125
D 1	0.0433091
DA 2	2.829e-06
DL 3	0.0417946
MAD 2	0.000724705
MED 2	0.0165263
SHN 2	0.00984905
SNA 2	1.9518e-07
TWI 2	3.31419e-06
Null: collectively over all factors in a class, binding levels on member class CRMs = binding levels on nonmember class CRMs
Alternative: collectively over all factors in a class, binding levels on member class CRMs > binding levels on nonmember class CRMs
AP early	1.20308e-09
DV	1.77636e-15
Pair rule factors
Null: AP pair rule factors' binding levels on all CRMs = AP early factors' binding levels on AP early CRMs
Alternative: AP pair rule factors' binding levels on all CRMs < AP early factors' binding levels on AP early CRMs
p-value	2.76766e-64
Null: AP pair rule factors' binding levels on all CRMs = DV factors' binding levels on DV CRMs
Alternative: AP pair rule factors' binding levels on all CRMs < DV factors' binding levels on DV CRMs
p-value	3.36355e-30

## Sheet: Fig 13A
		likelyhood z score that peaks 1-300 overlap with regions 1-300 for each factor in turn
		BCD 2	CAD 1	GT 2	HB 2	KNI 2	KR 2	HKB 1	TLL 1	D 1	FTZ 3	HRY 2	PRD 1	RUN 1	SLP1 1	DA 2	DL 3	MAD 2	MED 2	SHN 2	SNA 2	TWI 2
peaks	BCD 2	102.303	56.5999	60.7819	37.4718	65.2125	52.2023	53.0887	57.8564	51.6472	21.4322	40.6405	30.9919	33.477	21.9002	27.7747	26.3156	10.3581	49.7631	43.6636	45.7267	38.6793
1-300	CAD 1	38.3038	83.4346	53.8412	40.5808	59.6767	57.1519	35.0529	45.8408	51.8084	23.4197	36.5646	24.5707	25.9222	16.9181	29.4502	31.4116	10.6141	51.5541	31.8443	40.2809	35.6913
	GT 2	50.6459	69.1073	93.5937	41.4926	73.582	65.4144	44.4126	48.7183	57.7629	24.535	43.4993	33.4396	28.3652	22.0201	32.0541	26.4122	10.1774	47.7747	40.7775	49.0453	38.1603
	HB 2	26.5498	43.4831	31.8165	90.3959	41.6664	48.8242	24.0205	28.5282	40.6861	11.9734	25.0292	16.2799	15.9939	14.1809	28.5182	29.5412	6.91212	38.0512	26.2514	26.272	30.2099
	KNI 2	46.8783	58.2855	54.0972	40.4829	97.0576	60.7398	32.2295	47.5118	58.5087	22.1341	43.0755	27.344	33.4344	19.3612	36.3629	32.5707	15.5328	50.4445	38.8761	45.6703	40.0324
	KR 2	22.1943	35.3656	32.3698	26.5062	36.3623	68.6801	18.685	23.6133	42.3752	13.0473	24.857	15.0602	17.2536	13.3341	28.7376	25.9015	6.78267	39.5326	19.2102	26.578	28.3706
	HKB 1	57.6189	49.9245	48.0788	35.9229	51.891	45.1963	109.856	58.8904	47.1	17.9913	44.258	26.4994	27.0252	20.3402	27.0663	30.5231	11.757	39.596	42.6775	38.5927	28.2612
	TLL 1	69.6208	78.3527	68.0121	47.88	73.2743	58.0924	67.4931	124.88	61.8907	34.5965	47.4077	37.8502	42.4992	29.4708	30.9587	29.4689	20.1416	52.0791	56.82	56.0242	39.6504
	D 1	19.9596	35.1111	29.0851	23.3486	36.2698	44.3265	16.5381	17.7569	57.052	13.1328	23.8594	16.1146	19.3521	11.964	31.4551	36.5879	8.43252	38.4886	18.1293	24.651	29.0462
	FTZ 3	31.7597	48.5414	44.4979	24.1829	50.8374	45.2742	25.07	42.9532	48.9319	123.391	44.2504	59.6578	63.887	32.2095	38.8814	20.4996	23.9277	37.2214	49.3144	29.2207	26.5086
	HRY 2	26.8431	40.8997	37.3924	26.3802	44.4233	38.7522	31.7001	33.3744	47.651	22.1154	103.814	27.7806	38.0472	20.5171	34.4084	34.4541	24.3871	44.9255	31.6188	33.9032	35.6953
	PRD 1	31.0604	38.5837	40.3911	22.0835	39.3111	41.9608	23.8053	34.6417	39.132	41.6083	38.2804	123.272	49.8911	33.2333	39.9745	17.1406	8.21365	38.0537	38.4126	31.082	24.5178
	RUN 1	34.7845	38.8853	35.7424	25.1782	48.2589	42.4555	29.8587	39.8093	46.3364	46.6011	55.1599	54.6788	104.576	39.3603	45.2492	27.3077	21.2118	42.463	47.4222	34.1033	29.5295
	SLP1 1	20.1536	22.7983	23.5516	19.4066	25.9164	28.009	17.3542	23.2461	25.2155	20.0974	24.088	30.8405	34.0117	115.124	24.0525	13.8433	6.76618	23.3852	18.5141	17.2358	18.7282
	DA 2	12.4142	18.8181	15.8575	17.5202	21.4138	32.4801	10.7172	10.2157	38.1251	11.2509	21.1143	15.8427	17.7663	10.5725	66.7408	23.2075	10.2606	34.6588	15.9674	24.8957	38.4887
	DL 3	5.47954	9.73099	5.93964	9.12533	10.6303	13.0654	6.14679	5.38803	22.4425	2.00161	10.3641	2.90246	5.24765	2.48226	13.71	56.503	6.12948	18.9317	4.49865	7.76992	13.6526
	MAD 2	6.86574	10.4384	9.14119	7.17847	18.1259	12.3	7.16047	11.7704	15.164	11.3109	23.0779	5.15078	13.8869	4.25667	18.0401	20.9909	82.6389	24.8266	16.6584	15.1853	13.4347
	MED 2	22.2446	34.8139	27.6677	24.1891	38.3617	43.8924	17.8738	20.9447	46.083	12.1485	30.1098	15.7271	18.5437	11.9272	40.209	39.3205	16.6987	77.8048	25.4743	35.3374	36.6727
	SHN 2	62.1686	63.3752	67.2567	45.7869	87.1564	64.681	55.0354	58.7208	62.6104	52.8527	62.8662	50.3585	55.081	29.4366	49.4803	29.8632	33.7673	74.9386	129.381	65.7377	46.6415
	SNA 2	33.7251	43.5399	40.6159	25.6024	49.3336	43.4409	27.7841	31.6794	43.2684	13.9623	34.2178	21.3846	21.8539	13.1619	36.7629	24.6524	14.3046	52.5933	36.8013	82.9705	43.8978
	TWI 2	14.9046	21.0772	16.9322	16.317	23.4637	29.3556	11.1375	13.5603	28.8457	5.74285	17.5396	9.13488	9.83489	6.71807	35.106	21.9153	7.01402	30.2987	13.6766	24.6206	72.9612

## Sheet: Fig 13B
	likelyhood z score that peaks 301-600 overlap with regions 301-600 for each factor in turn
		BCD 2	CAD 1	GT 2	HB 2	KNI 2	KR 2	HKB 1	TLL 1	D 1	FTZ 3	HRY 2	PRD 1	RUN 1	SLP1 1	DA 2	DL 3	MAD 2	MED 2	SHN 2	SNA 2	TWI 2
	BCD 2	129.573	22.2373	25.6564	12.7282	18.0364	20.8874	7.94905	18.176	17.2297	8.24411	19.1878	5.48012	12.752	4.90021	17.4455	12.6728	6.27546	18.2912	16.1361	14.5695	17.0521
	CAD 1	11.7925	87.8017	23.4002	13.7056	10.8504	25.34	9.24752	14.9318	25.8406	2.83593	16.6731	3.60039	10.1247	4.82797	17.6676	13.5009	1.21374	20.4568	9.92737	10.2726	16.8447
	GT 2	15.6159	26.8737	92.3035	15.43	14.1644	26.4658	12.1084	16.638	22.8614	3.70576	18.9311	7.20744	10.9676	5.45907	17.3656	12.9057	2.37083	19.1466	15.4592	13.7376	19.8876
	HB 2	10.7293	20.2642	18.5817	100.237	10.7863	22.0143	11.4411	17.5196	16.2381	2.95812	9.66461	3.6101	9.04724	6.95777	13.2201	12.315	0.351326	14.8651	7.19987	10.5448	15.9716
	KNI 2	20.1263	21.1697	22.4767	15.063	119.148	25.5464	12.6199	16.0484	20.2018	16.2587	17.2791	9.66748	18.4247	11.0527	12.2818	12.1894	13.2293	14.3726	21.8797	19.1249	19.9383
	KR 2	7.42407	17.7008	15.7494	10.3901	8.45542	64.18	9.3307	10.3987	19.2019	2.67662	11.416	1.32993	6.86296	4.81789	11.5351	15.3193	1.67477	13.7104	6.1829	6.80644	15.0086
	HKB 1	6.47812	14.1613	14.8426	11.0648	9.23314	19.828	106.65	17.8161	17.969	2.62655	18.9253	4.31145	10.8468	7.68986	16.4246	11.1582	3.11867	16.9362	8.27031	13.478	9.70034
	TLL 1	17.2271	24.4763	21.3234	18.8515	13.6469	23.7528	18.0282	105.875	21.3744	7.26974	21.6692	5.01523	14.5087	9.39631	20.8006	17.3301	5.31635	22.593	12.1124	14.7741	20.3264
	D 1	4.43873	13.5763	10.658	5.41848	4.67989	16.0809	5.80951	7.12013	62.2873	0.181051	7.79061	2.11626	4.49067	3.47763	12.1866	11.6037	-0.356031	15.3668	3.64204	5.98926	13.1177
	FTZ 3	10.7526	8.65356	8.84726	5.67957	20.3307	13.082	4.51987	11.2577	6.52763	132.737	10.3045	5.97762	15.2308	2.13245	9.18695	6.92565	14.7038	6.39898	9.09185	5.52864	8.59557
	HRY 2	11.2884	18.0403	16.921	6.75985	8.40152	18.3041	13.3404	15.3966	16.11	4.31534	88.4008	3.48145	12.2064	5.40787	18.2178	17.0381	2.25637	20.8905	12.9046	10.788	16.5412
	PRD 1	8.17556	13.4557	18.6133	8.41144	13.1894	10.3006	8.83998	10.0716	15.4839	7.26839	11.287	138.116	16.4113	9.06734	14.7997	8.52573	0.577236	14.6762	16.6662	9.8376	9.67576
	RUN 1	10.3968	16.1577	13.9325	9.5543	14.6698	15.6969	10.8555	12.9222	13.4826	9.25127	15.6212	8.61134	95.7651	7.87669	18.7382	8.36673	4.68981	14.8686	12.0322	11.4613	14.2899
	SLP1 1	3.73189	8.18762	6.82812	7.09774	7.05231	11.5832	7.19188	8.4517	11.4047	0.569837	7.24931	4.61605	7.7211	105.236	14.4796	8.05678	4.51512	15.5596	8.27833	7.78709	11.5702
	DA 2	4.86404	9.71815	7.7874	4.42039	2.64947	9.20082	5.87188	7.49352	13.434	0.925779	9.83057	1.88642	6.80146	5.22387	69.9753	11.0023	0.470705	12.1511	4.24396	5.52617	17.3179
	DL 3	0.570307	3.27185	2.40725	1.21208	0.314076	6.41548	0.810411	2.05118	5.86445	-1.21557	4.14225	-1.2165	0.0693796	-0.1531	4.83871	51.0238	-1.86177	3.32544	-0.141773	1.18142	6.82911
	MAD 2	4.87826	2.85031	3.65367	0.360311	10.1256	5.31012	2.98108	5.05867	2.83342	8.72557	3.913	-0.412507	4.99523	4.84131	4.06588	1.57257	108.869	2.55999	0.943349	2.38954	4.49466
	MED 2	7.53359	16.2194	11.963	8.00944	5.12418	14.5072	8.56663	10.3368	21.3344	1.25242	15.0889	2.81279	7.29603	8.13452	15.9977	10.547	0.455481	77.2798	6.5425	9.0677	16.5935
	SHN 2	21.5886	26.5507	34.2955	13.774	27.9791	23.814	15.7089	17.923	20.3432	10.169	30.3924	15.6219	20.6594	15.7328	22.2298	12.207	2.54853	22.7918	142.392	20.5062	21.1055
	SNA 2	9.39945	12.7815	13.8807	7.87425	11.9738	13.2287	10.4671	11.1501	14.2496	2.40979	11.4627	3.73203	8.46786	6.17344	13.0378	9.90386	1.5861	14.467	9.6059	95.9836	14.2233
	TWI 2	4.33496	9.26395	9.16748	5.0154	4.74604	10.685	2.37993	5.86533	13.5384	0.626264	7.75158	0.473882	4.73188	3.21908	15.8414	12.6132	0.468521	11.0797	3.41104	6.12143	66.8016

## Sheet: Fig 13C
		pearson correlation of peaks 1-300 with scores of corresponding regions for each factor
		BCD 2	CAD 1	GT 2	HB 2	KNI 2	KR 2	HKB 1	TLL 1	D 1	FTZ 3	HRY 2	PRD 1	RUN 1	SLP1 1	DA 2	DL 3	MAD 2	MED 2	SHN 2	SNA 2	TWI 2
peaks	BCD 2	1	0.2	0.29	0.21	0.35	0.31	0.41	0.41	0.12	-0.04	0.11	0.16	0.06	0.09	-0.09	0.04	-0.03	0.03	0.18	0.116	0.011
1-300	CAD 1	0.25	1	0.41	0.24	0.4	0.47	0.26	0.43	0.41	0.38	0.23	0.11	0.11	0.07	-0.06	0.07	-0.02	0.04	0.18	0.094	0.083
	GT 2	0.19	0.36	1	0.22	0.45	0.44	0.15	0.28	0.29	0.13	0.07	0.04	0.1	0.2	0.02	0.02	-0.03	0.03	0.11	0.053	0.094
	HB 2	0.22	0.4	0.28	1	0.46	0.42	0.22	0.3	0.39	0.23	0.19	0.09	0.14	0.04	0.06	0.07	-0.06	0.19	0.2	0.071	0.105
	KNI 2	0.11	0.41	0.3	0.41	1	0.38	0.14	0.23	0.4	0.02	0.03	0.09	0.14	0.07	-0.04	0.01	0.02	0.03	0.16	0.035	0.013
	KR 2	0.33	0.43	0.45	0.37	0.59	1	0.31	0.45	0.41	0.17	0.17	0.1	0.07	0.06	-0.01	0.12	-0.07	0.1	0.16	0.09	0.082
	HKB 1	0.33	0.28	0.2	0.18	0.28	0.31	1	0.42	0.26	0.11	0.1	0.12	0.08	0.07	0.03	0.16	0.05	0.24	0.12	0.16	0.118
	TLL 1	0.3	0.43	0.38	0.19	0.42	0.44	0.42	1	0.25	0.17	0.16	0.16	0.13	0.18	0.02	0.15	0.12	0.19	0.19	0.119	0.121
	D 1	0.12	0.31	0.2	0.18	0.26	0.32	0.22	0.17	1	0.21	0.08	0.2	0.1	0.09	-0.05	0.04	0.03	0.09	0.2	0.048	-0.033
	FTZ 3	-0.04	0.25	0.15	0.17	0.05	0.16	0.12	0.25	0.22	1	0.49	0.17	0.14	0.1	0.08	0.08	-0.07	0.07	0.09	0.084	0.124
	HRY 2	0.05	0.27	0.11	0.09	0.11	0.2	0.2	0.26	0.17	0.45	1	0.21	0.08	0.05	-0.08	-0.11	-0.12	-0.04	0.12	-0.042	0.005
	PRD 1	0.15	0.12	0.15	0.13	0.18	0.17	0.15	0.15	0.19	0.27	0.23	1	0.35	0.23	0.2	0.13	0.09	0.23	0.15	0.08	0.209
	RUN 1	0.07	0.03	0.08	-0.04	0.17	0.11	0.07	0.16	0.06	0.22	0.12	0.29	1	0.36	0.26	-0.05	0.06	0.15	0.14	0	0.15
	SLP1 1	-0.02	0.08	0.12	0.12	0.17	0.17	0.07	0.14	0.16	0.23	0.05	0.21	0.39	1	0.26	-0.02	0.11	0.16	0.24	0.052	0.17
	DA 2	0.26	0.19	0.29	0.32	0.31	0.27	0.05	0.17	0.24	0.1	0.19	0.09	0.04	0.02	1	0.22	0.21	0.35	0.39	0.356	0.434
	DL 3	0.04	0.02	-0.04	0.03	0.05	-0.06	0.01	0.07	0.19	0.14	0.22	0.05	0.17	-0.05	0.03	1	0.21	0.06	0.04	-0.063	-0.013
	MAD 2	0.19	0.42	0.33	0.14	0.33	0.41	0.38	0.44	0.31	0.18	0.22	0.28	0.36	0.03	0.4	0.35	1	0.48	0.57	0.313	0.338
	MED 2	0.18	0.14	0.04	0.09	0.14	0.09	0.07	0.16	0.19	0.09	0.23	-0.02	0.09	-0.02	0.26	0.25	0.23	1	0.26	0.131	0.239
	SHN 2	0.08	0.11	0.1	0.04	0.19	0.1	0.06	0.1	0.16	0.05	0.09	0.06	0.1	-0.09	0.31	0.18	0.56	0.31	1	0.332	0.254
	SNA 2	0.21	0.2	0.17	0.23	0.3	0.18	0.17	0.18	0.22	0.15	0.12	0.19	0.17	0.05	0.27	0.32	0.17	0.32	0.36	1	0.51
	TWI 2	0.11	0.06	0.07	0.14	0.24	0.13	0.24	0.16	0.12	0.03	0.12	-0.02	0.09	0.03	0.34	0.22	0.17	0.14	0.26	0.47	1

[truncated: 2 more sheets: Fig 13D, Mann Whitney tests for Fig 13]
